# Supplementary material for: De novo assembly of red clover transcriptome based on RNA-Seq data provides insight into drought response, gene discovery and marker identification
Source: BMC Genomics. 2014 Jun 9;15(1):453. doi: 10.1186/1471-2164-15-453 (PMC4144119; doi:10.1186/1471-2164-15-453)
Supplement: Supplementary file 3 — Additional file 3: Annotation of the 45181 red clover transcript tags. Excel file showing the annotation of the red clover transcript tags as well as a description of the GO terms. (XLSX 2 MB) [file 12864_2013_6182_MOESM3_ESM.xlsx]

## Sheet: Additional_file_3
Additional file 3. Tab delimited file showing annotation of red clover Transcript tags. Columns show Red clover tag ID, BLAST hit ID, description from BLAST ID, and GO terms (delimited by ‘,’).
RC.1	AT1G05205	unknown protein	GO:0009853, GO:0008150, GO:0003674, GO:0009853, GO:0005634
RC.2	NA	NA	NA
RC.3	AT1G28200	FH interacting protein 1	GO:0016197, GO:0006623, GO:0006944, GO:0009507, GO:0003674, GO:0006944, GO:0016192, GO:0016197, GO:0008150, GO:0006623
RC.4	Medtr4g082860	Low-temperature inducible	NA
RC.5	Medtr4g070190	Glycine-rich RNA binding protein	GO:0000166, GO:0003676, GO:0008266
RC.6	Medtr3g082100	Proline rich protein	GO:0006869
RC.7	AT3G32930	unknown protein	GO:0009941, GO:0009941, GO:0009941, GO:0009941, GO:0009941, GO:0009507, GO:0009941, GO:0009941, GO:0008150, GO:0003674, GO:0009941
RC.8	Medtr6g018310	Ribulose bisphosphate carboxylase small chain	GO:0005507, GO:0005515
RC.9	AC235674_1	Remorin AC235674.3 669-2789 F EGN_Mt100125 20111014	GO:0003677
RC.10	NA	NA	NA
RC.11	Medtr1g104710	Protein TIME FOR COFFEE	NA
RC.12	Medtr6g018300	Ribulose bisphosphate carboxylase small chain	GO:0005507, GO:0005515
RC.13	Medtr1g021760	30S ribosomal protein S9	GO:0003735, GO:0005515, GO:0005840
RC.14	K7LM86_SOYBN	Uncharacterized protein (Fragment)	NA
RC.15	Medtr6g018300	Ribulose bisphosphate carboxylase small chain	GO:0005507, GO:0005515
RC.16	contig_63949_1	DAG protein contig_63949 2271-352 E PREDN 20111014	GO:0050897
RC.18	AT4G38770	proline-rich protein 4	GO:0005618, GO:0019344, GO:0019344
RC.19	Q2PF07_TRIPR	Putative uncharacterized protein (Fragment)	NA
RC.20	NA	NA	NA
RC.21	contig_76173_1	Phosphatidylinositol transfer protein SFH5 contig_76173 2573-716 F PREDN 20111014	GO:0008526, GO:0016021
RC.22	NA	NA	NA
RC.23	Medtr2g102370	F-box/kelch-repeat protein	GO:0005515
RC.24	NA	NA	NA
RC.25	G7K7E3_MEDTR	Cold and drought-regulated protein CORA	NA
RC.26	Medtr4g050420	DnaJ	GO:0006457, GO:0031072, GO:0051082, GO:0006457, GO:0031072, GO:0051082
RC.28	AT1G18170	FKBP-like peptidyl-prolyl cis-trans isomerase family protein	GO:0009535, GO:0003755, GO:0009535, GO:0000413, GO:0018208, GO:0009507, GO:0006457, GO:0009535, GO:0009507, GO:0000413, GO:0009535, GO:0009535, GO:0005528, GO:0009535, GO:0009535, GO:0018208, GO:0006457, GO:0009535, GO:0003755, GO:0018208, GO:0009535, GO:0000413, GO:0005528, GO:0009535, GO:0006457
RC.29	Medtr3g118210	50S ribosomal protein L3	GO:0003723, GO:0005840
RC.30	NA	NA	NA
RC.31	NA	NA	NA
RC.32	Medtr4g070190	Glycine-rich RNA binding protein	GO:0000166, GO:0003676, GO:0008266
RC.33	C6TFD9_SOYBN	Uncharacterized protein	NA
RC.34	AT3G27830	ribosomal protein L12-A	GO:0009941, GO:0009507, GO:0005840, GO:0003735, GO:0009570, GO:0009507, GO:0000311, GO:0009535, GO:0009535, GO:0009535, GO:0006412, GO:0006412, GO:0009570, GO:0006412, GO:0009570, GO:0009941, GO:0009507, GO:0009535, GO:0003735, GO:0009535, GO:0009535, GO:0006412, GO:0009535, GO:0009535, GO:0006412, GO:0009535, GO:0009535, GO:0009535, GO:0015934, GO:0015934, GO:0009941, GO:0009570, GO:0009570, GO:…
RC.35	AC233207_1001	Cell wall-associated hydrolase AC233207.1 111-3068 I EGN_Mt100125 20111014	NA
RC.36	Medtr4g075290	Peptidyl-prolyl cis-trans isomerase	GO:0003755, GO:0006457
RC.37	Medtr6g018300	Ribulose bisphosphate carboxylase small chain	GO:0005507, GO:0005515
RC.38	Medtr6g018310	Ribulose bisphosphate carboxylase small chain	GO:0005507, GO:0005515
RC.39	AT5G25360	unknown protein	GO:0008150, GO:0003674
RC.40	Medtr6g018300	Ribulose bisphosphate carboxylase small chain	GO:0005507, GO:0005515
RC.41	G7LEU5_MEDTR	Acidic leucine-rich nuclear phosphoprotein 32-related protein	NA
RC.42	Medtr1g013450	CONSTANS-like protein	GO:0003700, GO:0005515, GO:0005622
RC.45	I1LTS9_SOYBN	Uncharacterized protein	GO:0004674, GO:0005524
RC.46	contig_102028_1	MYB transcription factor contig_102028 1420-140 F PREDN 20111014	GO:0003677, GO:0005515
RC.47	C6JSL6_SORBI	Putative uncharacterized protein Sb1368s002010 (Fragment)	NA
RC.48	Medtr4g132110	Peroxidase	GO:0005515, GO:0055114, GO:0004601, GO:0005515, GO:0055114, GO:0004601, GO:0005515, GO:0055114
RC.49	AT5G39570	FUNCTIONS IN: molecular_function unknown	GO:0005634, GO:0003674, GO:0005634, GO:0008150, GO:0005829
RC.50	G8GYH8_9VIRU	Putative coat protein	GO:0019028
RC.51	NA	NA	NA
RC.52	NA	NA	NA
RC.53	NA	NA	NA
RC.54	G7JPL3_MEDTR	Putative uncharacterized protein	NA
RC.55	K7LKA7_SOYBN	Uncharacterized protein	NA
RC.56	contig_75734_1	4-coumarate-coa ligase contig_75734 2578-1234 E PREDN 20111014	GO:0016207
RC.57	G7K0D7_MEDTR	Putative uncharacterized protein (Fragment)	NA
RC.58	NA	NA	NA
RC.60	AT4G14420	HR-like lesion-inducing protein-related	GO:0009627, GO:0009408, GO:0006457, GO:0005783, GO:0009408, GO:0006457, GO:0009644, GO:0006457, GO:0005783, GO:0034976, GO:0005794, GO:0009627, GO:0042542, GO:0034976
RC.61	Medtr4g070190	Glycine-rich RNA binding protein	GO:0000166, GO:0003676, GO:0008266
RC.62	AT5G62270	FUNCTIONS IN: molecular_function unknown	GO:0008150, GO:0009507, GO:0003674
RC.63	I3S2Z1_LOTJA	Uncharacterized protein	NA
RC.64	Medtr5g088270	SNF1-related protein kinase regulatory beta subunit	GO:0019901, GO:0004679, GO:0019901
RC.66	G7K0D7_MEDTR	Putative uncharacterized protein (Fragment)	NA
RC.67	A8W7G2_9VIRU	Putative capsid protein	NA
RC.68	AT3G56880	VQ motif-containing protein	GO:0005634, GO:0008150, GO:0003674
RC.69	I1LXT0_SOYBN	Uncharacterized protein	NA
RC.70	K7KYH7_SOYBN	Uncharacterized protein	NA
RC.71	NA	NA	NA
RC.72	Medtr1g116790	Transcription factor bHLH128	GO:0003700
RC.73	A9PBU0_POPTR	Predicted protein	GO:0003735, GO:0005840, GO:0006412, GO:0009295, GO:0009535, GO:0009570, GO:0042742
RC.74	AT5G12010	unknown protein	GO:0005774, GO:0005634, GO:0016020, GO:0005886, GO:0005774, GO:0015824, GO:0009507, GO:0005774
RC.75	A4QMC1_PINKO	ORF61c	GO:0009507
RC.76	Medtr7g085220	NAC domain transcription factor	GO:0003700, GO:0006355
RC.77	NA	NA	NA
RC.78	Medtr3g082100	Proline rich protein	GO:0006869
RC.79	NA	NA	NA
RC.80	Medtr8g095220	Alcohol dehydrogenase-like protein	GO:0000166, GO:0003939, GO:0016747, GO:0000166, GO:0004024
RC.81	AT3G07050	GTP-binding family protein	GO:0048444, GO:0010077, GO:0010077, GO:0045892, GO:0009506, GO:0005730, GO:0005525, GO:0005525, GO:0045892, GO:0005525, GO:0005525, GO:0005730, GO:0005525, GO:0048444, GO:0001510, GO:0005730, GO:0005634, GO:0045892, GO:0001510, GO:0048444, GO:0005730, GO:0005525
RC.82	NA	NA	NA
RC.84	NA	NA	NA
RC.86	G7J834_MEDTR	Glucose-1-phosphate adenylyltransferase	GO:0005978, GO:0008878, GO:0009507, GO:0019252
RC.87	NA	NA	NA
RC.88	NA	NA	NA
RC.89	NA	NA	NA
RC.90	Q2PF07_TRIPR	Putative uncharacterized protein (Fragment)	NA
RC.92	Medtr4g086600	RNA Binding Protein	GO:0000166, GO:0003676, GO:0005515
RC.93	NA	NA	NA
RC.94	G7J5P5_MEDTR	F-box family protein	NA
RC.95	contig_60214_1	Serine/threonine protein phosphatase contig_60214 413-3598 E PREDN 20111014	GO:0016787, GO:0017018
RC.96	NA	NA	NA
RC.97	G7JPL3_MEDTR	Putative uncharacterized protein	NA
RC.98	NA	NA	NA
RC.100	Q531A9_PEA	CONSTANS-like b	GO:0005622, GO:0008270
RC.101	G7IBR6_MEDTR	Putative uncharacterized protein	GO:0003677, GO:0003682
RC.102	I1QDV0_ORYGL	Uncharacterized protein (Fragment)	NA
RC.103	NA	NA	NA
RC.105	C6JSL6_SORBI	Putative uncharacterized protein Sb1368s002010 (Fragment)	NA
RC.106	NA	NA	NA
RC.107	contig_59102_1	Plant-specific domain TIGR01615 family protein contig_59102 682-1953 F PREDN 20111014	NA
RC.108	contig_63724_1	Triosephosphate isomerase contig_63724 273-3954 E PREDN 20111014	GO:0003824, GO:0004807, GO:0005515, GO:0008152
RC.109	contig_55524_1	Zinc-finger protein contig_55524 1775-2990 F PREDN 20111014	GO:0003700, GO:0005622, GO:0016564
RC.110	I1LES5_SOYBN	Uncharacterized protein	NA
RC.111	Medtr4g132110	Peroxidase	GO:0005515, GO:0055114, GO:0004601, GO:0005515, GO:0055114, GO:0004601, GO:0005515, GO:0055114
RC.112	G7K0D6_MEDTR	RRNA intron-encoded homing endonuclease	GO:0004519
RC.113	C6JS61_SORBI	Putative uncharacterized protein Sb0070s002020 (Fragment)	NA
RC.114	contig_52282_2	UDP-glucose 4-epimerase contig_52282 3368-1293 F PREDN 20111014	GO:0000166, GO:0003978, GO:0005975, GO:0006012, GO:0042803
RC.115	G7J1J8_MEDTR	NBS-LRR disease resistance-like protein	GO:0006952, GO:0043531
RC.116	Medtr4g085720	U-box domain-containing protein	GO:0000151, GO:0005488, GO:0005515
RC.117	NA	NA	NA
RC.118	AC235748_1006	Progesterone 5-beta-reductase AC235748.8 20091-18838 H EGN_Mt100125 20111014	GO:0000166
RC.119	NA	NA	NA
RC.120	G7JVL6_MEDTR	Cell wall-associated hydrolase	GO:0016787
RC.121	Q7M1W1_SOYBN	Putative uncharacterized protein 2 (Fragment)	NA
RC.122	AT3G26580	Tetratricopeptide repeat (TPR)-like superfamily protein	GO:0008150, GO:0009535, GO:0009535, GO:0009535, GO:0009535, GO:0009535, GO:0009535, GO:0009535, GO:0015996, GO:0009535, GO:0009535, GO:0009535, GO:0015996
RC.123	NA	NA	NA
RC.124	I1JTA6_SOYBN	Uncharacterized protein	GO:0003824, GO:0006284
RC.125	Medtr8g106980	HMG-Y-related protein A	GO:0003677, GO:0005634
RC.128	Medtr5g084570	Cold and drought-regulated protein CORA	NA
RC.129	NA	NA	NA
RC.130	AT3G05700	Drought-responsive family protein	GO:0009414, GO:0005634, GO:0009414
RC.131	NA	NA	NA
RC.133	contig_7981_1	Eukaryotic initiation factor 4B contig_7981 371-2583 E PREDN 20111014	GO:0003743
RC.134	K7MV72_SOYBN	Uncharacterized protein	NA
RC.135	NA	NA	NA
RC.136	NA	NA	NA
RC.137	AT1G68650	Uncharacterized protein family (UPF0016)	GO:0009507, GO:0003674, GO:0016020, GO:0008150
RC.138	Medtr3g085160	F-box family protein	GO:0005515
RC.139	Medtr5g084570	Cold and drought-regulated protein CORA	NA
RC.142	Medtr5g028030	IWS1-like protein	GO:0005634
RC.143	AT5G39570	FUNCTIONS IN: molecular_function unknown	GO:0005634, GO:0003674, GO:0005634, GO:0008150, GO:0005829
RC.144	AT1G25520	Uncharacterized protein family (UPF0016)	GO:0016020, GO:0080167, GO:0009507
RC.145	NA	NA	NA
RC.146	NA	NA	NA
RC.147	NA	NA	NA
RC.148	NA	NA	NA
RC.150	AT2G03070	mediator subunit 8	GO:0010638, GO:0006396, GO:0005634, GO:0042138, GO:0050832, GO:0033044, GO:0016592, GO:0007131, GO:0009887, GO:0032204, GO:0010332, GO:0016592, GO:0043247, GO:0006310, GO:0009909, GO:0031048, GO:0007131, GO:0031048, GO:0007062, GO:0007062, GO:0006396, GO:0031048, GO:0007126, GO:0043247, GO:0033044, GO:0032204, GO:0045132, GO:0032204, GO:0043247, GO:0050832, GO:0042138, GO:0032204, GO:0022402, GO:…
RC.151	NA	NA	NA
RC.152	Medtr3g070170	BAHD acyltransferase DCR	GO:0005515
RC.153	NA	NA	NA
RC.154	Medtr4g104260	Zinc finger CCCH domain-containing protein	GO:0008270, GO:0003677, GO:0004518, GO:0008270
RC.155	Medtr4g095400	Casein kinase 2 alpha subunit	GO:0004674, GO:0005524, GO:0006468, GO:0016772
RC.156	Q2PF07_TRIPR	Putative uncharacterized protein (Fragment)	NA
RC.157	AT1G74350	Intron maturase, type II family protein	GO:0006278, GO:0006278, GO:0006278, GO:0003964, GO:0003723, GO:0006278, GO:0006278, GO:0008380, GO:0006397, GO:0003723, GO:0005739, GO:0003964, GO:0006278, GO:0008380, GO:0006397, GO:0009507
RC.158	NA	NA	NA
RC.159	contig_83346_1	Transcription regulation protein contig_83346 3217-606 E PREDN 20111014	GO:0003700
RC.160	G7IP75_MEDTR	Putative uncharacterized protein	NA
RC.161	G7K0D4_MEDTR	RRNA intron-encoded homing endonuclease	GO:0004519
RC.162	K7LP96_SOYBN	Uncharacterized protein	NA
RC.163	NA	NA	NA
RC.164	Medtr7g081700	Ras-like protein	GO:0005525, GO:0005622, GO:0007165, GO:0007264, GO:0015031
RC.165	G7JVL6_MEDTR	Cell wall-associated hydrolase	GO:0016787
RC.167	NA	NA	NA
RC.169	G7K0D4_MEDTR	RRNA intron-encoded homing endonuclease	GO:0004519
RC.171	G7JVL6_MEDTR	Cell wall-associated hydrolase	GO:0016787
RC.172	NA	NA	NA
RC.173	NA	NA	NA
RC.174	G7IPH0_MEDTR	DEAD box ATP-dependent RNA helicase	GO:0003676, GO:0005524, GO:0008026
RC.175	NA	NA	NA
RC.177	G7JVL6_MEDTR	Cell wall-associated hydrolase	GO:0016787
RC.179	AT4G17600	Chlorophyll A-B binding family protein	GO:0009535, GO:0009902, GO:0006098, GO:0006355, GO:0009637, GO:0015979, GO:0003700, GO:0009535, GO:0045893, GO:0009507, GO:0015995, GO:0034660, GO:0009507, GO:0009535, GO:0009535, GO:0010114, GO:0030154, GO:0045893, GO:0009657, GO:0006364, GO:0006417, GO:0010207, GO:0006355, GO:0009965, GO:0009535, GO:0015979, GO:0009535, GO:0010027, GO:0009902, GO:0010218, GO:0010103, GO:0010207, GO:0006417, GO:…
RC.180	NA	NA	NA
RC.181	NA	NA	NA
RC.182	AT3G26580	Tetratricopeptide repeat (TPR)-like superfamily protein	GO:0008150, GO:0009535, GO:0009535, GO:0009535, GO:0009535, GO:0009535, GO:0009535, GO:0009535, GO:0015996, GO:0009535, GO:0009535, GO:0009535, GO:0015996
RC.183	I3SGV4_MEDTR	Uncharacterized protein	GO:0019538
RC.185	NA	NA	NA
RC.186	contig_55524_1	Zinc-finger protein contig_55524 1775-2990 F PREDN 20111014	GO:0003700, GO:0005622, GO:0016564
RC.187	AT1G65720	unknown protein	GO:0006623, GO:0009507, GO:0006623, GO:0016192, GO:0003674, GO:0008150
RC.188	Q1SN01_MEDTR	HMG-Y-related protein A	GO:0000786, GO:0003677, GO:0005634, GO:0006334
RC.189	NA	NA	NA
RC.190	Q2PEY5_TRIPR	Putative uncharacterized protein (Fragment)	NA
RC.192	G7K6Q6_MEDTR	Putative uncharacterized protein	NA
RC.193	Medtr3g118210	50S ribosomal protein L3	GO:0003723, GO:0005840
RC.196	NA	NA	NA
RC.197	Medtr4g133900	Proline-rich protein	GO:0030001
RC.198	NA	NA	NA
RC.199	G7K0D6_MEDTR	RRNA intron-encoded homing endonuclease	GO:0004519
RC.200	I3TA26_MEDTR	Uncharacterized protein	GO:0030001, GO:0046872
RC.201	A6YGE9_CARPA	Translation initiation factor	GO:0003743, GO:0003746, GO:0006452, GO:0008612, GO:0043022, GO:0045901, GO:0045905
RC.202	NA	NA	NA
RC.204	NA	NA	NA
RC.205	Medtr4g070190	Glycine-rich RNA binding protein	GO:0000166, GO:0003676, GO:0008266
RC.206	NA	NA	NA
RC.207	E9C7B7_CAPO3	Predicted protein	GO:0046872
RC.208	NA	NA	NA
RC.209	B7FKH8_MEDTR	Uncharacterized protein	NA
RC.210	Medtr4g070190	Glycine-rich RNA binding protein	GO:0000166, GO:0003676, GO:0008266
RC.211	AT5G39570	FUNCTIONS IN: molecular_function unknown	GO:0005634, GO:0003674, GO:0005634, GO:0008150, GO:0005829
RC.212	Q43558_MEDSA	Proline rich protein (Precursor)	NA
RC.213	Medtr4g101130	L-lactate dehydrogenase	GO:0000166, GO:0004459, GO:0005737, GO:0055114
RC.215	G7IB12_MEDTR	Putative uncharacterized protein (Fragment)	NA
RC.216	contig_76403_1	Cold shock protein-1 contig_76403 1993-2942 E PREDN 20111014	GO:0003676, GO:0003690, GO:0003697, GO:0003729, GO:0006355, GO:0008270
RC.218	AT4G28300	Protein of unknown function (DUF1421)	GO:0008150, GO:0003674, GO:0005634, GO:0005634
RC.219	contig_49831_1	F-box family protein contig_49831 476-2930 E PREDN 20111014	GO:0005515
RC.221	Medtr4g095400	Casein kinase 2 alpha subunit	GO:0004674, GO:0005524, GO:0006468, GO:0016772
RC.222	G7K7E3_MEDTR	Cold and drought-regulated protein CORA	NA
RC.223	Medtr4g101620	Transaldolase	GO:0003824, GO:0004801, GO:0008270
RC.224	Q2PEY5_TRIPR	Putative uncharacterized protein (Fragment)	NA
RC.225	Q2PF07_TRIPR	Putative uncharacterized protein (Fragment)	NA
RC.226	G7IPH0_MEDTR	DEAD box ATP-dependent RNA helicase	GO:0003676, GO:0005524, GO:0008026
RC.227	AT5G15700	DNA/RNA polymerases superfamily protein	GO:0003677, GO:0006351, GO:0006351, GO:0003899, GO:0042651, GO:0003677, GO:0003677, GO:0005739, GO:0009507, GO:0034062, GO:0003899, GO:0042651, GO:0009507, GO:0003899
RC.228	Medtr8g106980	HMG-Y-related protein A	GO:0003677, GO:0005634
RC.229	I1LPP3_SOYBN	Uncharacterized protein	GO:0003677, GO:0006355, GO:0008270
RC.230	NA	NA	NA
RC.231	I1KJJ8_SOYBN	Uncharacterized protein	GO:0003735, GO:0005840, GO:0006412
RC.232	NA	NA	NA
RC.233	Q40336_MEDSA	Proline-rich cell wall protein	GO:0005199, GO:0006869
RC.234	ABCB3_DICDI	ABC transporter B family member 3	GO:0005524, GO:0005886, GO:0016021, GO:0042626
RC.235	Medtr8g046260	Acid phosphatase	GO:0003993
RC.236	NA	NA	NA
RC.237	Medtr7g081700	Ras-like protein	GO:0005525, GO:0005622, GO:0007165, GO:0007264, GO:0015031
RC.238	G7K0E5_MEDTR	Putative uncharacterized protein	NA
RC.240	G7K7E3_MEDTR	Cold and drought-regulated protein CORA	NA
RC.241	Medtr5g098970	Receptor like protein kinase	GO:0005488, GO:0005515, GO:0006468, GO:0016301, GO:0016772
RC.242	A9PBU0_POPTR	Predicted protein	GO:0003735, GO:0005840, GO:0006412, GO:0009295, GO:0009535, GO:0009570, GO:0042742
RC.243	I1JTA6_SOYBN	Uncharacterized protein	GO:0003824, GO:0006284
RC.244	Medtr3g109020	Splicing factor arginine/serine-rich	GO:0000166, GO:0003676, GO:0008270
RC.245	G7L0K5_MEDTR	Nuclear pore complex protein Nup205	NA
RC.246	NA	NA	NA
RC.247	NA	NA	NA
RC.248	Medtr4g050420	DnaJ	GO:0006457, GO:0031072, GO:0051082, GO:0006457, GO:0031072, GO:0051082
RC.250	NA	NA	NA
RC.251	Medtr1g114000	Fibrillarin	GO:0008033, GO:0030515
RC.252	A8W7G2_9VIRU	Putative capsid protein	NA
RC.256	NA	NA	NA
RC.258	Medtr3g057010	Ribulose bisphosphate carboxylase small chain	GO:0000166, GO:0004090, GO:0016491
RC.259	G7K0E1_MEDTR	Putative uncharacterized protein	NA
RC.260	NA	NA	NA
RC.261	AT3G60320	Protein of unknown function (DUF630 and DUF632)	GO:0046777, GO:0046777, GO:0007020, GO:0008150, GO:0005634, GO:0046777, GO:0003677, GO:0009637, GO:0010155, GO:0007020
RC.262	Q2PF01_TRIPR	Putative cytosolic factor	GO:0006810, GO:0016021
RC.263	Medtr2g089510	Cytochrome b6-f complex iron-sulfur subunit	GO:0005515, GO:0016020, GO:0046028, GO:0055114
RC.264	Medtr6g012110	Chlorophyll a/b-binding protein	GO:0005515, GO:0016168
RC.265	AT3G47470	light-harvesting chlorophyll-protein complex I subunit A4	GO:0010287, GO:0009579, GO:0016168, GO:0009765, GO:0009941, GO:0019344, GO:0009507, GO:0010287, GO:0009765, GO:0009535, GO:0030003, GO:0009535, GO:0009534, GO:0009535, GO:0009535, GO:0015979, GO:0009507, GO:0009534, GO:0009941, GO:0080167, GO:0016020, GO:0019344, GO:0070838, GO:0030076, GO:0009535, GO:0010287, GO:0009941, GO:0009535, GO:0010287, GO:0009535, GO:0009535, GO:0009535, GO:0016168, GO:…
RC.266	contig_81211_1	Chlorophyll a/b binding protein contig_81211 1772-990 F PREDN 20111014	GO:0005515, GO:0016168
RC.267	Medtr5g098780	Chlorophyll a-b binding protein	GO:0016168, GO:0016168
RC.268	Medtr5g098780	Chlorophyll a-b binding protein	GO:0016168, GO:0016168
RC.269	Medtr6g006990	Carbonic anhydrase	GO:0004089, GO:0005515, GO:0008270, GO:0015976, GO:0004089, GO:0005515, GO:0008270, GO:0015976, GO:0005515, GO:0008270, GO:0015976, GO:0004089, GO:0005515, GO:0008270, GO:0015976, GO:0004089, GO:0005515, GO:0008270, GO:0015976
RC.270	Medtr6g006990	Carbonic anhydrase	GO:0004089, GO:0005515, GO:0008270, GO:0015976, GO:0004089, GO:0005515, GO:0008270, GO:0015976, GO:0005515, GO:0008270, GO:0015976, GO:0004089, GO:0005515, GO:0008270, GO:0015976, GO:0004089, GO:0005515, GO:0008270, GO:0015976
RC.271	Medtr6g006990	Carbonic anhydrase	GO:0004089, GO:0005515, GO:0008270, GO:0015976, GO:0004089, GO:0005515, GO:0008270, GO:0015976, GO:0005515, GO:0008270, GO:0015976, GO:0004089, GO:0005515, GO:0008270, GO:0015976, GO:0004089, GO:0005515, GO:0008270, GO:0015976
RC.272	Medtr6g006990	Carbonic anhydrase	GO:0004089, GO:0005515, GO:0008270, GO:0015976, GO:0004089, GO:0005515, GO:0008270, GO:0015976, GO:0005515, GO:0008270, GO:0015976, GO:0004089, GO:0005515, GO:0008270, GO:0015976, GO:0004089, GO:0005515, GO:0008270, GO:0015976
RC.273	contig_54934_2	Chlorophyll a-b binding protein 6A contig_54934 7683-5058 F PREDN 20111014	GO:0016168
RC.274	Medtr4g103920	Glyceraldehyde-3-phosphate dehydrogenase	GO:0000166, GO:0004365, GO:0055114
RC.275	Medtr1g023210	Cysteine proteinase	GO:0004197, GO:0006508
RC.276	Medtr2g081090	Chlorophyll a/b-binding protein	GO:0005198
RC.277	Medtr6g021800	Elongation factor 1-alpha	GO:0003746, GO:0005525, GO:0005737
RC.278	Medtr1g013680	Elongation factor 1-alpha	GO:0005525, GO:0005737, GO:0051015
RC.279	contig_54319_1	Oxygen-evolving enhancer protein contig_54319 318-3007 F PREDN 20111014	GO:0008266
RC.280	contig_58796_1	Chlorophyll a/b-binding protein contig_58796 1271-2430 F PREDN 20111014	GO:0005515, GO:0016168
RC.281	contig_58796_1	Chlorophyll a/b-binding protein contig_58796 1271-2430 F PREDN 20111014	GO:0005515, GO:0016168
RC.282	contig_58796_1	Chlorophyll a/b-binding protein contig_58796 1271-2430 F PREDN 20111014	GO:0005515, GO:0016168
RC.283	contig_58796_1	Chlorophyll a/b-binding protein contig_58796 1271-2430 F PREDN 20111014	GO:0005515, GO:0016168
RC.284	contig_58796_1	Chlorophyll a/b-binding protein contig_58796 1271-2430 F PREDN 20111014	GO:0005515, GO:0016168
RC.285	contig_58796_1	Chlorophyll a/b-binding protein contig_58796 1271-2430 F PREDN 20111014	GO:0005515, GO:0016168
RC.286	Medtr4g115360	proline-rich protein	GO:0006869
RC.287	Medtr4g115360	proline-rich protein	GO:0006869
RC.288	Medtr4g115360	proline-rich protein	GO:0006869
RC.289	Medtr4g115360	proline-rich protein	GO:0006869
RC.290	G7JFC7_MEDTR	Proline-rich protein	GO:0006869
RC.291	Medtr7g084800	Glyceraldehyde-3-phosphate dehydrogenase A	GO:0000166, GO:0004365, GO:0055114
RC.292	Medtr3g088040	Photosystem II 22 kDa protein	GO:0016168, GO:0051738
RC.294	Medtr3g106180	Ribonuclease CAF1	GO:0000175, GO:0003676
RC.296	Medtr5g064580	14-3-3 protein	GO:0019904, GO:0050815
RC.297	Medtr3g034610	Organ-specific protein S2	NA
RC.298	Medtr3g107810	Organ-specific protein S2	NA
RC.299	Medtr3g107810	Organ-specific protein S2	NA
RC.300	Medtr3g107810	Organ-specific protein S2	NA
RC.301	Medtr3g107810	Organ-specific protein S2	NA
RC.302	Medtr3g034610	Organ-specific protein S2	NA
RC.303	contig_241574_1	Germin-like protein contig_241574 850-1 F PREDN 20111014	GO:0030145, GO:0045735, GO:0048046, GO:0050162
RC.305	Medtr7g100010	AP-4 complex subunit sigma-1	GO:0006810, GO:0008565, GO:0015031, GO:0030276
RC.306	AT1G03760	Prefoldin chaperone subunit family protein	GO:0016272, GO:0048573, GO:0006457, GO:0051082, GO:0006457, GO:0016272, GO:0005634, GO:0006457, GO:0016272, GO:0009560, GO:0016272, GO:0048573, GO:0016272, GO:0016272, GO:0009560, GO:0006457, GO:0006457, GO:0006457
RC.307	contig_9041_1	RNA binding protein contig_9041 929-1971 F PREDN 20111014	GO:0000166, GO:0003676, GO:0043023
RC.308	J9PQA5_TRIRP	Cold acclimation specific protein	GO:0006950, GO:0009415
RC.309	NA	NA	NA
RC.310	NA	NA	NA
RC.311	NA	NA	NA
RC.312	Medtr3g070210	Aquaporin protein PIP11	GO:0015250, GO:0016020, GO:0016021, GO:0015250, GO:0016020
RC.313	Medtr3g070210	Aquaporin protein PIP11	GO:0015250, GO:0016020, GO:0016021, GO:0015250, GO:0016020
RC.314	I3SNI4_MEDTR	Uncharacterized protein	NA
RC.315	AT5G19140	Aluminium induced protein with YGL and LRDR motifs	GO:0003674, GO:0005886, GO:0005886, GO:0010044, GO:0005737, GO:0005737, GO:0009733
RC.316	AT5G19140	Aluminium induced protein with YGL and LRDR motifs	GO:0003674, GO:0005886, GO:0005886, GO:0010044, GO:0005737, GO:0005737, GO:0009733
RC.317	D3YBB6_TRIRP	Adeninephosphoribosyl transferase	GO:0003999, GO:0005737, GO:0006168, GO:0009116
RC.318	contig_115109_1	NAD-dependent epimerase/dehydratase contig_115109 167-2257 F PREDN 20111014	GO:0000166
RC.319	contig_58898_1	Malate dehydrogenase contig_58898 4841-939 F PREDN 20111014	GO:0000166, GO:0005507, GO:0030060, GO:0055114
RC.320	AT5G61410	D-ribulose-5-phosphate-3-epimerase	GO:0008152, GO:0009941, GO:0009941, GO:0009570, GO:0009793, GO:0008152, GO:0048046, GO:0010319, GO:0005975, GO:0004750, GO:0009570, GO:0009941, GO:0009409, GO:0009507, GO:0009570, GO:0009579, GO:0042742, GO:0009579, GO:0048046, GO:0009570, GO:0003824, GO:0009409, GO:0010319, GO:0009570, GO:0009941, GO:0003824, GO:0009941, GO:0009570, GO:0009570, GO:0009941, GO:0005975, GO:0009941, GO:0009507, GO:…
RC.321	AT5G61410	D-ribulose-5-phosphate-3-epimerase	GO:0008152, GO:0009941, GO:0009941, GO:0009570, GO:0009793, GO:0008152, GO:0048046, GO:0010319, GO:0005975, GO:0004750, GO:0009570, GO:0009941, GO:0009409, GO:0009507, GO:0009570, GO:0009579, GO:0042742, GO:0009579, GO:0048046, GO:0009570, GO:0003824, GO:0009409, GO:0010319, GO:0009570, GO:0009941, GO:0003824, GO:0009941, GO:0009570, GO:0009570, GO:0009941, GO:0005975, GO:0009941, GO:0009507, GO:…
RC.322	contig_54247_1	Fructose-bisphosphate aldolase contig_54247 342-2876 I PREDN 20111014	GO:0003824, GO:0005975, GO:0006096, GO:0008152, GO:0016787
RC.323	AC235488_11	40S ribosomal protein SA AC235488.1 35912-38592 F EGN_Mt100125 20111014	GO:0005840, GO:0015935, GO:0043236
RC.324	Medtr3g095540	Photosystem I reaction center subunit N	GO:0005516
RC.325	Medtr3g099380	14-3-3-like protein	GO:0019904, GO:0050815, GO:0019904, GO:0050815
RC.326	Medtr3g116410	BURP domain-containing protein	GO:0045735
RC.327	AT5G05250	unknown protein	GO:0003674, GO:0008150
RC.328	AT2G42840	protodermal factor 1	GO:0010075, GO:0005576, GO:0005634
RC.329	Medtr7g005280	NAC domain protein	GO:0005515, GO:0006355
RC.330	Medtr7g005280	NAC domain protein	GO:0005515, GO:0006355
RC.331	Medtr1g064230	30 kDa ribonucleoprotein	GO:0000166, GO:0003676, GO:0003743
RC.332	Medtr7g116940	Ubiquitin carrier protein	GO:0004842, GO:0016881, GO:0004842, GO:0016881, GO:0004842, GO:0016881
RC.333	Medtr4g073410	Ascorbate peroxidase	GO:0004130, GO:0005247, GO:0055114
RC.334	Q2PEQ5_TRIPR	Putative uncharacterized protein	NA
RC.335	AT3G19900	unknown protein	GO:0009507, GO:0008150, GO:0003674
RC.336	NA	NA	NA
RC.337	I1LPL6_SOYBN	Uncharacterized protein	NA
RC.338	contig_237524_1	Triose phosphate/phosphate translocator contig_237524 130-2235 F PREDN 20111014	GO:0008524, GO:0016021
RC.339	Medtr8g106020	40S ribosomal protein S16	GO:0005840, GO:0032183
RC.340	Medtr4g053370	Serine/threonine protein phosphatase 2A activator	GO:0008601, GO:0019211
RC.341	AT1G52230	photosystem I subunit H2	GO:0009535, GO:0009507, GO:0009538, GO:0009538, GO:0019684, GO:0010207, GO:0009535, GO:0019684, GO:0010287, GO:0010207, GO:0009522, GO:0009535, GO:0009579, GO:0009534, GO:0009535, GO:0006364, GO:0009535, GO:0009773, GO:0035304, GO:0015979, GO:0009522, GO:0019684, GO:0003674, GO:0009535, GO:0015979, GO:0009534, GO:0016020, GO:0009535, GO:0009535, GO:0009773, GO:0009535, GO:0010207, GO:0009535, GO:…
RC.342	AT1G71500	Rieske (2Fe-2S) domain-containing protein	GO:0009535, GO:0009535, GO:0009941, GO:0009941, GO:0009535, GO:0016491, GO:0009941, GO:0009535, GO:0009507, GO:0009941, GO:0055114, GO:0009535, GO:0051537, GO:0009535, GO:0009535, GO:0009507, GO:0009535, GO:0009535, GO:0009534, GO:0009534, GO:0009535, GO:0009534, GO:0009535, GO:0009507, GO:0009535, GO:0009534, GO:0009535, GO:0009535, GO:0009535
RC.343	AT1G71500	Rieske (2Fe-2S) domain-containing protein	GO:0009535, GO:0009535, GO:0009941, GO:0009941, GO:0009535, GO:0016491, GO:0009941, GO:0009535, GO:0009507, GO:0009941, GO:0055114, GO:0009535, GO:0051537, GO:0009535, GO:0009535, GO:0009507, GO:0009535, GO:0009535, GO:0009534, GO:0009534, GO:0009535, GO:0009534, GO:0009535, GO:0009507, GO:0009535, GO:0009534, GO:0009535, GO:0009535, GO:0009535
RC.344	Medtr3g085850	Glyceraldehyde 3-phosphate dehydrogenase	GO:0000166, GO:0004365, GO:0005507, GO:0055114
RC.345	G7IHV8_MEDTR	BZIP transcription factor	GO:0003700, GO:0043565
RC.346	Medtr6g061930	Ubiquitin-like protein	GO:0005515, GO:0043008, GO:0005515, GO:0043008
RC.347	contig_238152_1	Sulfate adenylyltransferase contig_238152 791-4233 F PREDN 20111014	GO:0000103, GO:0004781
RC.348	Medtr7g108860	RING finger protein 113A	GO:0008270
RC.349	contig_7643_1	Bifunctional polymyxin resistance arnA protein contig_7643 67-3172 F PREDN 20111014	GO:0000166, GO:0048040, GO:0051287
RC.350	contig_71909_1	Albumin-2 contig_71909 106-1010 E PREDN 20111014	NA
RC.351	Medtr4g100420	Ethylene-responsive transcription factor	GO:0003677, GO:0003700, GO:0006355
RC.352	Medtr4g100420	Ethylene-responsive transcription factor	GO:0003677, GO:0003700, GO:0006355
RC.353	Medtr4g100450	Ethylene responsive transcription factor 1a	GO:0003677, GO:0003700, GO:0006355
RC.354	Medtr8g093860	Phosphoribosylformylglycinamidine cyclo-ligase	GO:0003824, GO:0004641, GO:0005737
RC.355	Medtr8g075320	Proteasome subunit alpha type	GO:0004298, GO:0019773, GO:0042802
RC.356	Medtr8g075320	Proteasome subunit alpha type	GO:0004298, GO:0019773, GO:0042802
RC.357	AT2G01640	unknown protein	GO:0003674, GO:0008150, GO:0005575
RC.358	contig_10463_1	RNA-binding protein with multiple splicing contig_10463 929-602 H PREDN 20111014	GO:0000166, GO:0003676
RC.359	Medtr8g077540	ADP-ribosylation factor	GO:0003924, GO:0005525, GO:0005622, GO:0015031
RC.360	G7JTT5_MEDTR	Integrator complex subunit	NA
RC.361	Medtr3g117290	Dehydrin	GO:0009415
RC.362	AT1G10370	Glutathione S-transferase family protein	GO:0080148, GO:0080167, GO:0009651, GO:0004364, GO:0005737, GO:0048527, GO:0005737, GO:0006749, GO:0006749, GO:0080148, GO:0006865, GO:0009651, GO:0004364, GO:0009507, GO:0009407, GO:0060416, GO:0015824, GO:0009704, GO:0009704, GO:0009407
RC.363	contig_59277_1	Beta-galactosidase contig_59277 5250-229 E PREDN 20111014	GO:0004565, GO:0005515, GO:0005529, GO:0005975
RC.364	contig_130635_1	Magnesium chelatase subunit contig_130635 3920-404 E PREDN 20111014	GO:0000166, GO:0019899
RC.365	AT3G18790	FUNCTIONS IN: molecular_function unknown	GO:0005829, GO:0005634, GO:0009507, GO:0003674, GO:0008150
RC.366	NA	NA	NA
RC.367	contig_56961_1	Clp protease ATP binding subunit contig_56961 374-2308 E PREDN 20111014	GO:0005524, GO:0006289, GO:0016887, GO:0017111
RC.368	AT3G22440	FRIGIDA-like protein	GO:0016558, GO:0006635, GO:0000956, GO:0003674, GO:0016558, GO:0000956, GO:0008150, GO:0006635, GO:0005634, GO:0016558
RC.369	Medtr7g111060	Cathepsin B	GO:0004197, GO:0006508
RC.370	Medtr2g024980	Cytochrome b6	GO:0016020
RC.371	AT2G40080	Protein of unknown function (DUF1313)	GO:0010114, GO:0010017, GO:0042803, GO:0048573, GO:0005634, GO:0048573, GO:0042753, GO:0080167, GO:0042753, GO:0010017, GO:0009909, GO:0009648, GO:0010017, GO:0009648, GO:0003674, GO:0009649, GO:0005634
RC.372	AT2G40080	Protein of unknown function (DUF1313)	GO:0010114, GO:0010017, GO:0042803, GO:0048573, GO:0005634, GO:0048573, GO:0042753, GO:0080167, GO:0042753, GO:0010017, GO:0009909, GO:0009648, GO:0010017, GO:0009648, GO:0003674, GO:0009649, GO:0005634
RC.373	contig_51503_2	50S ribosomal protein L15 contig_51503 4872-3048 E PREDN 20111014	GO:0003735, GO:0015934
RC.374	Medtr7g110310	S-adenosylmethionine synthetase	GO:0004478, GO:0005507, GO:0006556
RC.375	contig_51334_2	Lactoylglutathione lyase contig_51334 7377-4950 E PREDN 20111014	GO:0004462, GO:0046872
RC.376	AT4G22890	PGR5-LIKE A	GO:0009535, GO:0009773, GO:0003674, GO:0009535, GO:0009902, GO:0015979, GO:0009535, GO:0009579, GO:0019684, GO:0010027, GO:0000023, GO:0009535, GO:0009535, GO:0009579, GO:0009535, GO:0009535, GO:0010207, GO:0009535, GO:0009535, GO:0009507, GO:0009507, GO:0035304, GO:0009507, GO:0009657, GO:0009535, GO:0009535, GO:0009535, GO:0006098, GO:0010304, GO:0010218, GO:0034660, GO:0035304, GO:0009535, GO:…
RC.377	AT4G22890	PGR5-LIKE A	GO:0009535, GO:0009773, GO:0003674, GO:0009535, GO:0009902, GO:0015979, GO:0009535, GO:0009579, GO:0019684, GO:0010027, GO:0000023, GO:0009535, GO:0009535, GO:0009579, GO:0009535, GO:0009535, GO:0010207, GO:0009535, GO:0009535, GO:0009507, GO:0009507, GO:0035304, GO:0009507, GO:0009657, GO:0009535, GO:0009535, GO:0009535, GO:0006098, GO:0010304, GO:0010218, GO:0034660, GO:0035304, GO:0009535, GO:…
RC.378	Medtr3g091620	RING finger protein	GO:0008270
RC.379	Medtr5g016630	SUMO-conjugating enzyme UBC9	GO:0016881, GO:0019789
RC.380	Medtr7g024580	Heat shock protein	GO:0005524, GO:0051082
RC.381	Medtr5g016630	SUMO-conjugating enzyme UBC9	GO:0016881, GO:0019789
RC.382	contig_59438_1	50S ribosomal protein L1 contig_59438 725-4725 F PREDN 20111014	GO:0003735, GO:0005515, GO:0005840, GO:0015934
RC.383	Medtr3g088160	Ascorbate peroxidase	GO:0004130, GO:0005247, GO:0055114, GO:0016688, GO:0055114, GO:0004130, GO:0005247, GO:0016688, GO:0055114
RC.384	Medtr2g098160	Zinc finger A20 and AN1 domain-containing stress-associated protein	GO:0005515, GO:0008270
RC.385	Medtr2g098160	Zinc finger A20 and AN1 domain-containing stress-associated protein	GO:0005515, GO:0008270
RC.386	I3T630_MEDTR	Uncharacterized protein	NA
RC.387	NA	NA	NA
RC.388	contig_76867_1	Calmodulin contig_76867 29-1678 F PREDN 20111014	GO:0005509, GO:0005516
RC.389	contig_77371_1	chaperonin contig_77371 1675-520 E PREDN 20111014	GO:0005737, GO:0044267
RC.390	contig_64526_1	Chaperonin protein contig_64526 2232-94 E PREDN 20111014	GO:0005737, GO:0042623, GO:0044267
RC.391	Medtr7g092740	Polygalacturonase inhibitor	GO:0004675
RC.392	Medtr5g085100	Ethylene responsive transcription factor 3a	GO:0003677, GO:0006355
RC.393	NA	NA	NA
RC.394	Medtr3g083370	1-aminocyclopropane-1-carboxylate oxidase	GO:0045431, GO:0055114
RC.395	contig_12501_1	Glutathione S-transferase domain protein contig_12501 2854-458 E PREDN 20111014	GO:0005515, GO:0045454
RC.396	Medtr8g104540	Phosphoglucomutase	GO:0000287, GO:0004614, GO:0005975, GO:0000287, GO:0004614, GO:0005975
RC.397	AT5G25360	unknown protein	GO:0008150, GO:0003674
RC.398	Medtr4g080350	Chaperone protein dnaJ	GO:0006457, GO:0031072, GO:0051536
RC.399	contig_49651_1	V-type ATP synthase alpha chain contig_49651 756-5643 E PREDN 20111014	GO:0016469, GO:0033178, GO:0033180, GO:0046961
RC.400	Medtr5g083170	Ferritin-2	GO:0042802, GO:0055114
RC.401	Medtr3g092720	30S ribosomal protein	GO:0003735, GO:0044238
RC.402	Medtr7g068380	Vacuolar cation/proton exchanger	GO:0015369, GO:0016021, GO:0055085
RC.403	Medtr3g106740	Proline-rich protein	GO:0006869, GO:0008289
RC.404	contig_162917_1	H-ATPase contig_162917 376-6508 E PREDN 20111014	GO:0008553, GO:0016020, GO:0016021
RC.405	NA	NA	NA
RC.406	Medtr2g039960	Eukaryotic initiation factor 4A	GO:0004004, GO:0005524, GO:0008026, GO:0042802
RC.407	K7LCR7_SOYBN	Uncharacterized protein	NA
RC.408	AT2G21150	XAP5 family protein	GO:0005634, GO:0009793, GO:0016567, GO:0005634, GO:0009637, GO:0005634, GO:0016567, GO:0009933, GO:0009873, GO:0009640, GO:0010114, GO:0003674, GO:0042752, GO:0010099, GO:0010228, GO:0009640, GO:0010099, GO:0019915, GO:0009873, GO:0010182, GO:0010182, GO:0009909, GO:0050826, GO:0050826, GO:0010162, GO:0016567, GO:0009845
RC.409	Medtr5g009720	V-type proton ATPase subunit E1	GO:0005515, GO:0046961
RC.410	AT5G27280	Zim17-type zinc finger protein	GO:0008150, GO:0009507, GO:0008270
RC.411	Medtr8g035560	Cysteine-rich receptor-like protein kinase	GO:0005524, GO:0006468, GO:0016772
RC.412	Medtr3g107710	GTP-binding nuclear protein Ran-A1	GO:0003924, GO:0005525, GO:0005622, GO:0007165, GO:0015031
RC.413	AT3G46460	ubiquitin-conjugating enzyme 13	GO:0004842, GO:0016881, GO:0005634, GO:0006511, GO:0006511, GO:0006511, GO:0006511, GO:0004842, GO:0006511, GO:0006511
RC.414	Medtr4g104030	Nucleoside diphosphate kinase	GO:0004550, GO:0006241, GO:0004550, GO:0006241
RC.415	G7IQ30_MEDTR	Protein kinase	GO:0004674, GO:0005524
RC.416	Medtr3g071480	Ser-thr protein kinase	GO:0006468, GO:0016772
RC.417	NA	NA	NA
RC.418	G7JYW5_MEDTR	Putative uncharacterized protein	NA
RC.419	Medtr5g090920	Glutathione S-transferase	GO:0004364, GO:0005515
RC.420	Medtr4g021210	Ribulose bisphosphate carboxylase/oxygenase activase	GO:0046863
RC.421	NA	NA	NA
RC.422	contig_58899_1	Flavonoid 3' 5'-hydroxylase-like cytochrome P450 contig_58899 4407-2040 E PREDN 20111014	GO:0019825, GO:0055114
RC.423	contig_136681_1	Glutathione S-transferase contig_136681 605-3194 F PREDN 20111014	GO:0005515, GO:0045174
RC.424	contig_76704_1	60S ribosomal protein L5-1 contig_76704 2220-569 E PREDN 20111014	GO:0003735, GO:0005840, GO:0008097
RC.425	Medtr5g006440	40S ribosomal protein S3a-like protein	GO:0003735, GO:0005840, GO:0032183
RC.426	AT3G23600	alpha/beta-Hydrolases superfamily protein	GO:0006972, GO:0006096, GO:0005886, GO:0005737, GO:0048046, GO:0005886, GO:0016787, GO:0007030, GO:0006096, GO:0048046, GO:0005737, GO:0009651, GO:0009651, GO:0006833, GO:0009651, GO:0009651, GO:0005829, GO:0009266, GO:0046686, GO:0005634, GO:0006972, GO:0005737, GO:0048046, GO:0005829, GO:0016787, GO:0009651, GO:0007030, GO:0016787, GO:0009651
RC.427	Medtr1g093240	Indoleacetic acid-induced-like protein	GO:0003700, GO:0046983
RC.428	G7JXS5_MEDTR	Putative uncharacterized protein	NA
RC.429	NA	NA	NA
RC.430	Medtr4g051370	Photosystem II CP47 chlorophyll apoprotein	GO:0009523, GO:0016020, GO:0042651
RC.431	Medtr3g051460	Peptide methionine sulfoxide reductase	GO:0008113, GO:0055114
RC.432	AT4G09350	Chaperone DnaJ-domain superfamily protein	GO:0006457, GO:0006457, GO:0006457, GO:0009507, GO:0031072, GO:0005737
RC.433	contig_57679_1	Pterin-4-alpha-carbinolamine dehydratase contig_57679 536-3139 E PREDN 20111014	GO:0006729
RC.434	AT1G62780	unknown protein	GO:0006098, GO:0019288, GO:0019252, GO:0019252, GO:0034660, GO:0009570, GO:0009570, GO:0034660, GO:0009570, GO:0009570, GO:0000023, GO:0009570, GO:0010027, GO:0009570, GO:0009570, GO:0009507, GO:0009570, GO:0009902, GO:0009570, GO:0008150, GO:0009570, GO:0006098, GO:0009570, GO:0009902, GO:0009570, GO:0010027, GO:0019288, GO:0000023, GO:0009507, GO:0003674
RC.435	Medtr8g009520	Uridylate kinase	GO:0006139, GO:0009041, GO:0046939
RC.436	Medtr8g009520	Uridylate kinase	GO:0006139, GO:0009041, GO:0046939
RC.437	Medtr5g077000	UTP-glucose 1 phosphate uridylyltransferase	GO:0003983, GO:0003983
RC.438	contig_240047_1	Early nodulin-55-1 contig_240047 252-2014 F PREDN 20111014	GO:0009055
RC.439	contig_61341_2	Shikimate kinase contig_61341 4148-1464 F PREDN 20111014	GO:0005524
RC.440	AT5G04740	ACT domain-containing protein	GO:0009535, GO:0009570, GO:0016597, GO:0009535, GO:0009535, GO:0009535, GO:0009535, GO:0009570, GO:0019408, GO:0009535, GO:0009507, GO:0008152, GO:0009570, GO:0009535, GO:0019408, GO:0009535, GO:0009570, GO:0008152, GO:0009507, GO:0009507, GO:0009507, GO:0009570, GO:0009570, GO:0009535, GO:0009570, GO:0016597, GO:0009535, GO:0009570
RC.441	Medtr4g034690	ATP-dependent Clp protease proteolytic subunit	GO:0004176, GO:0005515, GO:0006508
RC.442	contig_97452_1	Annexin-like protein contig_97452 3084-154 F PREDN 20111014	GO:0005544
RC.443	contig_83730_1	Histone deacetylase contig_83730 5128-2221 F PREDN 20111014	GO:0003676, GO:0004407, GO:0005622, GO:0016564
RC.444	AT5G19590	Protein of unknown function, DUF538	GO:0006635, GO:0009507, GO:0016558, GO:0008150, GO:0006635, GO:0003674, GO:0016558, GO:0016558
RC.445	contig_57987_1	Peptidyl-prolyl cis-trans isomerase contig_57987 135-1567 E PREDN 20111014	GO:0005528, GO:0006457
RC.446	Medtr1g023290	Zinc finger protein CONSTANS-like protein	GO:0003700, GO:0005515, GO:0005622
RC.447	Medtr3g111190	Glutamyl-tRNA reductase	GO:0000166, GO:0004781, GO:0008883, GO:0055114, GO:0000166, GO:0004781, GO:0008883, GO:0055114
RC.448	Medtr8g105010	Ubiquitin-conjugating enzyme E2 variant 1B	GO:0016881, GO:0042803
RC.449	Medtr3g087590	L-myo inositol-1 phosphate synthase	GO:0000166, GO:0004512, GO:0008654, GO:0042802, GO:0000166, GO:0004512, GO:0008654, GO:0042802, GO:0000166, GO:0004512, GO:0008654, GO:0042802
RC.450	AC233651_1009	S-like RNase AC233651.1 24805-21361 E EGN_Mt100125 20111014	GO:0004521, GO:0033897
RC.451	NA	NA	NA
RC.452	AT5G12410	THUMP domain-containing protein	GO:0010388, GO:0005634, GO:0019915, GO:0050826, GO:0051604, GO:0032204, GO:0000085, GO:0003674, GO:0016567, GO:0010388, GO:0043247, GO:0050826, GO:0032204, GO:0010182, GO:0010048, GO:0032204, GO:0010182, GO:0010074, GO:0008150, GO:0009560, GO:0005829, GO:0043247, GO:0016567, GO:0051604, GO:0010162, GO:0016567, GO:0009640, GO:0000394, GO:0009086, GO:0010332, GO:0043247, GO:0032204, GO:0043247, GO:…
RC.453	Medtr1g012710	14 kDa proline-rich protein DC2.15	GO:0006869
RC.454	Medtr3g106750	14 kDa proline-rich protein DC2.15	GO:0006869, GO:0008289
RC.455	Medtr3g084310	Serine hydroxymethyltransferase	GO:0004372, GO:0006563, GO:0030170, GO:0004372, GO:0006563, GO:0030170
RC.456	AT5G17900	microfibrillar-associated protein-related	GO:0005576, GO:0008150, GO:0003674
RC.457	G7INS7_MEDTR	Sulfate transporter	GO:0008271, GO:0016021
RC.458	Medtr8g076150	V-type proton ATPase 16 kDa proteolipid subunit c1/c3/c5	GO:0033177, GO:0033179, GO:0046961
RC.459	AT1G06460	alpha-crystallin domain 32.1	GO:0005777, GO:0009408, GO:0005777, GO:0009408, GO:0019252, GO:0019252, GO:0005777, GO:0009853, GO:0005777, GO:0009853
RC.460	contig_60669_1	Alpha amylase 2 (IC) contig_60669 114-4916 E PREDN 20111014	GO:0004556, GO:0005975
RC.461	Medtr1g085270	DEAD-box ATP-dependent RNA helicase	GO:0004004, GO:0005524, GO:0008270
RC.462	AT2G39080	NAD(P)-binding Rossmann-fold superfamily protein	GO:0009570, GO:0009570, GO:0009507, GO:0009570, GO:0009570, GO:0009570, GO:0009570, GO:0009507, GO:0009570, GO:0000166, GO:0009570
RC.463	Medtr7g075870	MADS-box transcription factor	GO:0003700, GO:0005515, GO:0005634, GO:0046983, GO:0003700, GO:0005515, GO:0005634, GO:0046983
RC.464	contig_49223_1	Phloem protein contig_49223 82-445 F PREDN 20111014	GO:0030246
RC.465	AT1G62250	unknown protein	GO:0015996, GO:0015996, GO:0005739, GO:0005739
RC.466	B8R4A6_TRISU	ATP-dependent Clp protease proteolytic subunit	GO:0004252, GO:0005524, GO:0006508, GO:0009570
RC.467	AT2G04039	unknown protein	GO:0009507, GO:0009507, GO:0003674, GO:0009507, GO:0009507, GO:0015979, GO:0005739, GO:0009507, GO:0009507, GO:0015979
RC.468	Medtr4g115670	Purple acid phosphatase-like protein	GO:0004722, GO:0046872
RC.469	Medtr4g115670	Purple acid phosphatase-like protein	GO:0004722, GO:0046872
RC.470	Medtr1g114290	Thioredoxin-X	GO:0008047, GO:0045454
RC.471	contig_74273_1	Oxidoreductase zinc-binding dehydrogenase family contig_74273 1159-3679 E PREDN 20111014	GO:0000166, GO:0004024, GO:0016491, GO:0016747
RC.472	Medtr2g018260	Eukaryotic translation initiation factor 4E	GO:0003743, GO:0005737
RC.474	AT1G28330	dormancy-associated protein-like 1	GO:0009750, GO:0009744, GO:0005634, GO:0005634, GO:0009744, GO:0005634, GO:0005634, GO:0005634, GO:0009749, GO:0009750, GO:0003674
RC.475	Medtr7g101640	Cell division cycle protein-like protein	GO:0004176, GO:0005524, GO:0017111
RC.476	contig_55748_1	Maleylacetoacetate isomerase/glutathione S-transferase contig_55748 5211-1331 E PREDN 20111014	GO:0004364
RC.477	Medtr8g018550	Lipoxygenase	GO:0005515, GO:0016165, GO:0055114
RC.478	Medtr5g020050	Succinate dehydrogenase	GO:0000104, GO:0055114
RC.479	Medtr2g019620	La-related protein	GO:0000166, GO:0003676, GO:0005515, GO:0030529
RC.480	Medtr2g009080	Phospho-2-dehydro-3-deoxyheptonate aldolase	GO:0003849, GO:0005515, GO:0009073
RC.481	Medtr4g112380	Dr1-like protein	GO:0003677, GO:0003700
RC.482	NA	NA	NA
RC.483	Medtr5g010020	40S ribosomal protein S10-like protein	GO:0003677, GO:0005515, GO:0003677, GO:0005515
RC.484	Medtr5g021340	GATA transcription factor	GO:0005634, GO:0006355
RC.485	Medtr5g075580	Ubiquitin carrier protein	GO:0004842, GO:0016881
RC.486	AT1G14870	PLANT CADMIUM RESISTANCE 2	GO:0006979, GO:0005886, GO:0005886, GO:0005886, GO:0005737, GO:0005886, GO:0003674
RC.487	contig_85964_1	Heat shock protein contig_85964 2691-1687 E PREDN 20111014	GO:0005524
RC.488	Medtr1g015410	Cytokinin dehydrogenase	GO:0019139, GO:0050660, GO:0055114
RC.489	NA	NA	NA
RC.490	Medtr5g022300	Ferredoxin-NADP reductase	GO:0003959, GO:0008266, GO:0042651, GO:0055114
RC.491	AT5G19855	Chaperonin-like RbcX protein	GO:0061077, GO:0009570, GO:0009570, GO:0009570, GO:0061077, GO:0061077, GO:0044183, GO:0009570
RC.492	Medtr4g032390	Multicopy suppressor of ras1	GO:0030515, GO:0042803
RC.493	I1KYJ7_SOYBN	Uncharacterized protein	NA
RC.494	Medtr4g101750	Translation elongation factor EF-G	GO:0005515, GO:0005525, GO:0005622
RC.495	Medtr5g022600	Rac-like GTP-binding protein	GO:0003924, GO:0005525, GO:0005622, GO:0007264, GO:0015031
RC.496	Medtr3g105710	Constans	GO:0003700, GO:0005515, GO:0005622
RC.497	Medtr8g040740	40S ribosomal protein S19-1	GO:0003735, GO:0005840
RC.498	Medtr3g087980	Long-chain-fatty-acid-CoA ligase	GO:0004467
RC.499	Medtr7g111590	60S ribosomal protein L13	GO:0003735, GO:0005840, GO:0003735, GO:0005840, GO:0003735, GO:0005840
RC.500	Medtr7g100790	IQ domain-containing protein	GO:0005515, GO:0005516
RC.501	contig_50413_1	Auxin response factor contig_50413 9721-3567 F PREDN 20111014	GO:0003707, GO:0006355, GO:0046983
RC.502	contig_15344_1	50S ribosomal protein L4 contig_15344 199-1366 E PREDN 20111014	GO:0005515, GO:0005840, GO:0008266
RC.503	NA	NA	NA
RC.504	AT4G27450	Aluminium induced protein with YGL and LRDR motifs	GO:0005886, GO:0009862, GO:0005886, GO:0001666, GO:0005634, GO:0008150, GO:0010310, GO:0005829, GO:0010310, GO:0001666, GO:0009862, GO:0009862, GO:0005515, GO:0009862, GO:0009506
RC.505	Medtr4g016930	Monothiol glutaredoxin-S16	GO:0005080, GO:0045454
RC.506	NA	NA	NA
RC.507	NA	NA	NA
RC.508	Medtr4g014810	Elongation factor 1-alpha	GO:0005525, GO:0005737, GO:0051015
RC.509	NA	NA	NA
RC.510	Medtr3g079520	Zeaxanthin epoxidase	GO:0005515
RC.511	contig_57335_1	ADP ATP carrier protein contig_57335 516-3086 E PREDN 20111014	GO:0016021
RC.512	contig_81620_1	Ras-related protein Rab-25 contig_81620 1130-1574 F PREDN 20111014	GO:0003924, GO:0005525, GO:0007264, GO:0015031
RC.513	contig_59437_2	Protein kinase contig_59437 3252-953 E PREDN 20111014	GO:0006468, GO:0008545, GO:0016772
RC.514	AT3G59780	Rhodanese/Cell cycle control phosphatase superfamily protein	GO:0006098, GO:0019252, GO:0009534, GO:0009534, GO:0000023, GO:0019288, GO:0009507, GO:0009507, GO:0003674, GO:0019288, GO:0009507, GO:0016117, GO:0005634, GO:0006098, GO:0008150, GO:0009534, GO:0009534, GO:0016117, GO:0043085, GO:0019252, GO:0000023
RC.515	Medtr4g019110	Tubulin beta chain	GO:0005200, GO:0005874, GO:0043234
RC.516	Medtr4g019110	Tubulin beta chain	GO:0005200, GO:0005874, GO:0043234
RC.517	NA	NA	NA
RC.518	NA	NA	NA
RC.519	Medtr5g090410	Oxygen-evolving enhancer protein	GO:0008266
RC.520	contig_61864_1	Beta-amylase contig_61864 972-2996 E PREDN 20111014	GO:0000272, GO:0005975, GO:0016161
RC.521	Medtr4g098500	Zinc finger protein LSD1	GO:0003700
RC.522	D3YBF4_TRIRP	SH3 domain-containing protein	NA
RC.523	contig_164615_1	Serine carboxypeptidase contig_164615 3354-360 E PREDN 20111014	GO:0004185, GO:0006508, GO:0042802
RC.524	contig_12681_1	Glutathione reductase contig_12681 1554-468 H PREDN 20111014	GO:0005737, GO:0055114
RC.525	Medtr4g057210	50S ribosomal protein L9	GO:0003735, GO:0005840
RC.526	AT4G28740	FUNCTIONS IN: molecular_function unknown	GO:0009507, GO:0009658, GO:0006098, GO:0006098, GO:0009658, GO:0003674
RC.527	AT5G49700	Predicted AT-hook DNA-binding family protein	GO:0005634, GO:0008150
RC.528	Medtr3g084860	Polyribonucleotide nucleotidyltransferase	GO:0003723, GO:0003735, GO:0042380
RC.529	Medtr1g099000	Eukaryotic translation initiation factor 5B	GO:0005525
RC.530	Medtr3g085740	Beta-oxoacyl-ACP reductase	GO:0000166, GO:0004303, GO:0008152, GO:0016491, GO:0055114
RC.531	contig_83411_1	CBL-interacting protein kinase contig_83411 942-2469 F PREDN 20111014	GO:0004679, GO:0005524, GO:0006468, GO:0007165, GO:0016772
RC.532	AT2G15220	Plant basic secretory protein (BSP) family protein	GO:0005576, GO:0006952
RC.533	Medtr1g075320	N-carbamoyl-L-amino acid hydrolase	GO:0008152, GO:0016787, GO:0047652
RC.534	Medtr8g088370	Chloroplast protein import component Toc159-like protein	GO:0016817
RC.535	Medtr8g088370	Chloroplast protein import component Toc159-like protein	GO:0016817
RC.536	AT2G42220	Rhodanese/Cell cycle control phosphatase superfamily protein	GO:0009507, GO:0019344, GO:0010103, GO:0008150, GO:0009535, GO:0019684, GO:0009535, GO:0009534, GO:0003674, GO:0009507, GO:0009535, GO:0009507, GO:0009534, GO:0009535, GO:0019684, GO:0019344, GO:0009535, GO:0009535, GO:0009534, GO:0009534, GO:0009535, GO:0019684, GO:0009535, GO:0009535, GO:0009535
RC.537	NA	NA	NA
RC.538	AT5G42050	DCD (Development and Cell Death) domain protein	GO:0006499, GO:0009862, GO:0009738, GO:0050832, GO:0006612, GO:0006499, GO:0050832, GO:0000165, GO:0009862, GO:0009862, GO:0007154, GO:0031348, GO:0010363, GO:0003674, GO:0043069, GO:0005634, GO:0009738, GO:0009867, GO:0006499, GO:0030968, GO:0009409, GO:0009867, GO:0009862, GO:0009409, GO:0010363, GO:0030968, GO:0030968, GO:0006612
RC.539	Medtr4g086020	Ferredoxin-nitrite reductase	GO:0005515, GO:0055114
RC.540	AC233662_56	40S ribosomal protein S9 AC233662.1 270219-271585 E EGN_Mt100125 20111014	GO:0003723, GO:0003735, GO:0015935
RC.541	AT1G54520	unknown protein	GO:0009507, GO:0009507, GO:0009507, GO:0008150, GO:0003674
RC.542	I1M2M2_SOYBN	Uncharacterized protein	GO:0003924, GO:0005525, GO:0006184
RC.543	AT2G03420	unknown protein	GO:0019252, GO:0045893, GO:0003674, GO:0000023, GO:0045893, GO:0000023, GO:0019288, GO:0019252, GO:0008150, GO:0010103, GO:0019288, GO:0045893, GO:0009507
RC.544	AT5G57370	unknown protein	GO:0003674, GO:0005634, GO:0008150, GO:0005829
RC.545	Medtr5g014080	GMFP4	GO:0005515, GO:0005515, GO:0005515, GO:0016021
RC.546	NA	NA	NA
RC.547	A7K920_9PHYC	Putative uncharacterized protein z410R	NA
RC.548	Q40793_PETCR	Tyrosine-rich hydroxyproline-rich glycoprotein (Fragment)	NA
RC.549	Medtr8g107370	Phosphoethanolamine N-methyltransferase	GO:0000234, GO:0000234
RC.550	Medtr7g076700	Glutathione-regulated potassium-efflux system protein	GO:0000166, GO:0006813, GO:0016021
RC.551	AT2G45990	unknown protein	GO:0009570, GO:0009570, GO:0010207, GO:0010264, GO:0009570, GO:0009570, GO:0009570, GO:0010207, GO:0010207, GO:0010207, GO:0009570, GO:0009507, GO:0009507, GO:0009570, GO:0009570, GO:0009507, GO:0010264, GO:0008150, GO:0003674, GO:0009507
RC.552	contig_52084_1	F-box family protein contig_52084 4814-1598 F PREDN 20111014	GO:0005515
RC.553	Medtr2g029820	Peroxidase	GO:0055114
RC.554	Q39887_SOYBN	Proline-rich protein	NA
RC.555	Medtr6g061930	Ubiquitin-like protein	GO:0005515, GO:0043008, GO:0005515, GO:0043008
RC.556	Medtr8g018230	Ubiquitin	GO:0005515, GO:0031386, GO:0043008, GO:0005515, GO:0043008
RC.557	contig_91552_1	Pentapeptide repeat protein contig_91552 429-2765 E PREDN 20111014	GO:0005515
RC.558	Medtr5g020850	Transcription factor APFI-like protein	GO:0004089, GO:0008415, GO:0016740, GO:0004089, GO:0008415, GO:0016740
RC.559	Medtr1g071110	MPBQ/MSBQ methyltransferase	GO:0051741, GO:0051741
RC.560	I1LP02_SOYBN	Uncharacterized protein	GO:0006952, GO:0043531
RC.561	Medtr8g008870	ATP synthase delta subunit	GO:0008270, GO:0045261, GO:0046933
RC.562	AT1G32080	membrane protein, putative	GO:0030003, GO:0009941, GO:0009706, GO:0009706, GO:0070838, GO:0009706, GO:0009507, GO:0009706, GO:0009706, GO:0009658, GO:0016020, GO:0009658, GO:0009941, GO:0009941, GO:0009941, GO:0009941, GO:0009941, GO:0010027, GO:0009941, GO:0009507, GO:0010027, GO:0009941, GO:0009706, GO:0009706, GO:0009706, GO:0009941, GO:0009941, GO:0009941, GO:0009706, GO:0005886, GO:0009706, GO:0009941
RC.564	Medtr4g027050	Vesicle-associated membrane protein-associated protein A	GO:0005198, GO:0046982
RC.565	Medtr4g127370	Macrophage migration inhibitory factor-like protein	GO:0003824, GO:0004560, GO:0047513
RC.566	Medtr5g020850	Transcription factor APFI-like protein	GO:0004089, GO:0008415, GO:0016740, GO:0004089, GO:0008415, GO:0016740
RC.567	Medtr7g092450	DNA-directed RNA polymerases I, II, and III subunit RPABC2	GO:0003899, GO:0005515, GO:0006351, GO:0030880
RC.568	Medtr4g127040	WRKY transcription factor	GO:0005516, GO:0006355
RC.569	AT1G70760	inorganic carbon transport protein-related	GO:0010598, GO:0009773, GO:0010598, GO:0055114, GO:0006098, GO:0030003, GO:0009507, GO:0042651, GO:0010598, GO:0070838, GO:0042651, GO:0010598, GO:0009773, GO:0009773, GO:0006098, GO:0016655
RC.570	Medtr1g098540	L3 Ribosomal protein	GO:0003735, GO:0003735
RC.571	Medtr2g103430	Peptide deformylase 1A	GO:0042586
RC.572	Medtr1g075610	Cyclin-dependent kinase	GO:0004693, GO:0005524, GO:0006468, GO:0016772
RC.573	AT5G08400	Protein of unknown function (DUF3531)	GO:0010207, GO:0008150, GO:0003674, GO:0010207, GO:0010207, GO:0010207
RC.574	AT5G09995	unknown protein	GO:0009507, GO:0009507, GO:0008150, GO:0009507, GO:0003674
RC.575	AT1G32080	membrane protein, putative	GO:0030003, GO:0009941, GO:0009706, GO:0009706, GO:0070838, GO:0009706, GO:0009507, GO:0009706, GO:0009706, GO:0009658, GO:0016020, GO:0009658, GO:0009941, GO:0009941, GO:0009941, GO:0009941, GO:0009941, GO:0010027, GO:0009941, GO:0009507, GO:0010027, GO:0009941, GO:0009706, GO:0009706, GO:0009706, GO:0009941, GO:0009941, GO:0009941, GO:0009706, GO:0005886, GO:0009706, GO:0009941
RC.576	G7J0D7_MEDTR	5'-adenylylsulfate reductase	NA
RC.577	NA	NA	NA
RC.578	AC233112_1024	3-ketoacyl-CoA reductase AC233112.6 140031-142046 E EGN_Mt100125 20111014	GO:0000166, GO:0050327
RC.579	AT1G78020	Protein of unknown function (DUF581)	GO:0005634
RC.580	Medtr4g119410	1-aminocyclopropane-1-carboxylate oxidase-like protein	GO:0009815, GO:0055114
RC.581	contig_238631_1	Receptor-like protein kinase contig_238631 255-2158 H PREDN 20111014	GO:0016772
RC.582	Medtr5g088320	Calmodulin	GO:0005509
RC.583	AT5G18660	NAD(P)-binding Rossmann-fold superfamily protein	GO:0009534, GO:0016020, GO:0019344, GO:0009534, GO:0019344, GO:0009507, GO:0009534, GO:0016117, GO:0000166, GO:0016117, GO:0009941, GO:0009941, GO:0051744, GO:0015995, GO:0006636, GO:0009073, GO:0009534, GO:0006098, GO:0006364, GO:0030154, GO:0005739, GO:0019288, GO:0009965, GO:0009073, GO:0015995, GO:0006364, GO:0009941, GO:0009507, GO:0045893, GO:0009941, GO:0015995, GO:0015995, GO:0006098, GO:…
RC.584	AT3G56290	unknown protein	GO:0045893, GO:0005739, GO:0010264, GO:0045893, GO:0009658, GO:0009658, GO:0045893, GO:0003674, GO:0010264
RC.585	Medtr5g089490	Rho GTPase-activating protein	GO:0005100, GO:0005515, GO:0005622, GO:0035091
RC.586	Medtr8g073920	Ubiquilin-1	GO:0005515, GO:0019900, GO:0005515
RC.587	NA	NA	NA
RC.588	Medtr5g020850	Transcription factor APFI-like protein	GO:0004089, GO:0008415, GO:0016740, GO:0004089, GO:0008415, GO:0016740
RC.589	AT1G29370	Kinase-related protein of unknown function (DUF1296)	GO:0008150, GO:0005634, GO:0003674
RC.590	Medtr5g090340	Reticulon-like protein B8	GO:0005783, GO:0005783, GO:0005783
RC.591	Medtr1g023590	60S ribosomal protein L13a	GO:0003735, GO:0005515, GO:0005840, GO:0015934
RC.592	Medtr1g023590	60S ribosomal protein L13a	GO:0003735, GO:0005515, GO:0005840, GO:0015934
RC.593	contig_51199_1	RING finger family protein contig_51199 4347-2065 E PREDN 20111014	GO:0008270
RC.594	Medtr3g070930	Ribosomal protein L1	GO:0003735, GO:0005840, GO:0015934, GO:0032183
RC.595	Medtr2g100670	Heat stress transcription factor A-5	GO:0003677, GO:0005634, GO:0005945
RC.596	Q7XA95_TRIPR	Ultraviolet-B-repressible protein	GO:0009523, GO:0015979
RC.597	Medtr3g010000	Photosystem I reaction center subunit V	GO:0016020
RC.598	Medtr8g076830	40S ribosomal protein S11	GO:0003735, GO:0005515, GO:0005840
RC.599	I1KML6_SOYBN	Uncharacterized protein	GO:0004419, GO:0008152
RC.600	Medtr2g054130	Heme-binding-like protein	GO:0005488
RC.601	contig_163517_1	Nucleoside diphosphate kinase contig_163517 397-2866 F PREDN 20111014	GO:0004550, GO:0006241
RC.602	AT3G26070	Plastid-lipid associated protein PAP / fibrillin family protein	GO:0009507, GO:0009535, GO:0009535, GO:0010287, GO:0010287, GO:0009535, GO:0009534, GO:0010287, GO:0009535, GO:0009507, GO:0009534, GO:0009535, GO:0010287, GO:0009534, GO:0009534, GO:0009535, GO:0010287, GO:0010287, GO:0005198, GO:0009535, GO:0008150, GO:0009535, GO:0009535, GO:0010287, GO:0005198, GO:0009535, GO:0009535, GO:0009535, GO:0010287, GO:0010287, GO:0009535, GO:0010287, GO:0009535, GO:…
RC.603	Medtr4g085480	Receptor protein kinase	GO:0005199, GO:0005515
RC.604	AT1G16880	uridylyltransferase-related	GO:0009941, GO:0009535, GO:0009507, GO:0009535, GO:0009570, GO:0009507, GO:0009570, GO:0009570, GO:0009535, GO:0009535, GO:0019684, GO:0009570, GO:0009535, GO:0010319, GO:0009941, GO:0019684, GO:0009570, GO:0009535, GO:0009941, GO:0009535, GO:0009570, GO:0009570, GO:0070838, GO:0009535, GO:0042742, GO:0009570, GO:0009750, GO:0009651, GO:0030003, GO:0009409, GO:0009507, GO:0042742, GO:0009941, GO:…
RC.605	contig_237706_1	Monodehydroascorbate reductase contig_237706 288-1211 F PREDN 20111014	GO:0055114
RC.606	NA	NA	NA
RC.607	C6TI88_SOYBN	Putative uncharacterized protein	NA
RC.608	NA	NA	NA
RC.609	Medtr3g085700	Peptidyl-prolyl cis-trans isomerase	GO:0006457, GO:0008152, GO:0051750
RC.610	Medtr7g086080	Protein vip1	GO:0000166, GO:0003676, GO:0000166, GO:0003676
RC.611	Medtr2g101890	Ras-related protein Rab7	GO:0003924, GO:0005525, GO:0005622, GO:0007165, GO:0007264, GO:0015031
RC.612	Q39887_SOYBN	Proline-rich protein	NA
RC.613	contig_168590_1	WUSCHEL-related homeobox contig_168590 2402-254 F PREDN 20111014	GO:0003677, GO:0005515, GO:0006355
RC.614	contig_81430_1	Aquaporin contig_81430 454-2213 F PREDN 20111014	GO:0015250, GO:0016020, GO:0016021
RC.615	Medtr4g018710	TdcA1-ORF1-ORF2 protein	NA
RC.616	contig_65787_1	Serine/threonine protein phosphatase contig_65787 3533-322 E PREDN 20111014	GO:0005488, GO:0005515, GO:0030544
RC.617	Medtr4g063490	Ubiquitin carrier protein	GO:0004842, GO:0016881
RC.618	contig_53614_1	Eukaryotic translation initiation factor 3 subunit contig_53614 369-4090 F PREDN 20111014	GO:0003743, GO:0005515, GO:0047485
RC.619	AT3G59780	Rhodanese/Cell cycle control phosphatase superfamily protein	GO:0006098, GO:0019252, GO:0009534, GO:0009534, GO:0000023, GO:0019288, GO:0009507, GO:0009507, GO:0003674, GO:0019288, GO:0009507, GO:0016117, GO:0005634, GO:0006098, GO:0008150, GO:0009534, GO:0009534, GO:0016117, GO:0043085, GO:0019252, GO:0000023
RC.620	Medtr5g053450	Serine/threonine protein kinase SNT7	GO:0004672, GO:0005524, GO:0006468, GO:0016772
RC.621	AC140545_25	60S ribosomal protein L10 AC140545.26 108056-105764 F EGN_Mt100125 20111014	GO:0003735, GO:0005840
RC.622	Medtr3g028190	E3 ubiquitin-protein ligase makorin	GO:0003682, GO:0005515, GO:0008270
RC.623	Medtr3g020680	50S ribosomal protein L27	GO:0005840
RC.624	NA	NA	NA
RC.625	contig_84000_1	Ankyrin repeat domain-containing protein contig_84000 1410-440 F PREDN 20111014	GO:0005200, GO:0005515
RC.626	Medtr7g038380	WRKY transcription factor	GO:0006355
RC.627	Medtr8g077950	G-box binding factor	GO:0005515, GO:0006355, GO:0043565, GO:0005515, GO:0006355, GO:0043565
RC.628	AT2G20760	Clathrin light chain protein	GO:0006499, GO:0005886, GO:0007033, GO:0006499, GO:0005634, GO:0006499, GO:0005622, GO:0007030, GO:0006886, GO:0005829, GO:0007033, GO:0006886, GO:0005198, GO:0016192, GO:0006888, GO:0043090, GO:0006888, GO:0007030
RC.629	NA	NA	NA
RC.630	AT1G31050	basic helix-loop-helix (bHLH) DNA-binding superfamily protein	GO:0048527, GO:0000041, GO:0005634, GO:0006355, GO:0015698, GO:0003700, GO:0006355, GO:0048589, GO:0006355, GO:0048765, GO:0048765, GO:0003700
RC.631	contig_116215_1	Susceptibility homeodomain transcription factor contig_116215 229-1001 F PREDN 20111014	GO:0005515
RC.632	AT1G15980	NDH-dependent cyclic electron flow 1	GO:0009535, GO:0009507, GO:0009773, GO:0009773, GO:0010598, GO:0009534, GO:0009534, GO:0015979, GO:0009507, GO:0009507, GO:0009535, GO:0010598, GO:0016117, GO:0010207, GO:0010207, GO:0010207, GO:0009535, GO:0010598, GO:0010598, GO:0006098, GO:0009534, GO:0010207, GO:0009535, GO:0009535, GO:0015979, GO:0006098, GO:0016117, GO:0009534, GO:0009773
RC.633	Medtr8g088210	Actin depolymerizing factor-like protein	GO:0005622, GO:0051015
RC.634	contig_53614_1	Eukaryotic translation initiation factor 3 subunit contig_53614 369-4090 F PREDN 20111014	GO:0003743, GO:0005515, GO:0047485
RC.635	NA	NA	NA
RC.636	NA	NA	NA
RC.637	AT2G26340	unknown protein.	GO:0009535, GO:0009535, GO:0009535, GO:0005634, GO:0009535, GO:0009535, GO:0009507, GO:0009507, GO:0005634, GO:0008150, GO:0009543, GO:0009535, GO:0009543, GO:0009535, GO:0009543, GO:0009543, GO:0009535, GO:0009535, GO:0009535, GO:0009535, GO:0003674, GO:0009535, GO:0009535, GO:0009535, GO:0009535
RC.638	Medtr5g080000	Receptor protein kinase-like protein	GO:0016301
RC.639	Medtr4g100630	MYB domain containing transcription factor	GO:0003677, GO:0003700, GO:0005515
RC.640	Medtr3g031040	DNA topoisomerase	GO:0003918, GO:0005524, GO:0005694, GO:0006265, GO:0051259
RC.641	contig_51686_1	NAD-dependent epimerase/dehydratase family-like protein contig_51686 7232-3451 F PREDN 20111014	GO:0000166, GO:0048040
RC.642	Medtr3g091060	Catalytic/ protein phosphatase type 2C/ protein serine/threonine phosphatase	GO:0003824, GO:0004722, GO:0008287
RC.643	Medtr7g088140	RNA-binding protein	GO:0000166, GO:0003676, GO:0005515, GO:0017091, GO:0000166, GO:0003676, GO:0005515, GO:0017091
RC.644	Medtr4g080330	Tir-nbs-lrr resistance protein	GO:0005515, GO:0005622, GO:0006952
RC.645	AT4G21150	ribophorin II (RPN2) family protein	GO:0005774, GO:0016020, GO:0008250, GO:0018279, GO:0006364, GO:0005789, GO:0018279, GO:0008250, GO:0005789, GO:0018279, GO:0009409, GO:0018279, GO:0005789, GO:0008250, GO:0005794, GO:0018279, GO:0008250, GO:0008250, GO:0008250, GO:0030244, GO:0005789, GO:0005789, GO:0005789, GO:0005886, GO:0030244, GO:0018279, GO:0005789, GO:0005794, GO:0008250, GO:0005794, GO:0004579, GO:0008250, GO:0005774, GO:…
RC.646	AT1G50020	unknown protein	GO:0009535, GO:0009535, GO:0009507, GO:0009535, GO:0009535, GO:0009535, GO:0008150, GO:0009535, GO:0009535, GO:0009535, GO:0009535, GO:0003674, GO:0009507, GO:0009535
RC.647	E1U3U6_CICAR	Zinc finger protein ZF3	GO:0003676, GO:0008270
RC.648	G7I4F9_MEDTR	Putative uncharacterized protein	NA
RC.649	Medtr5g065960	Pleckstrin homology (PH) domain-containing protein-like protein	GO:0005100, GO:0005515, GO:0005622, GO:0035091
RC.650	Medtr3g117750	Peptidyl-prolyl cis-trans isomerase	GO:0003755, GO:0006457
RC.651	Q39887_SOYBN	Proline-rich protein	NA
RC.652	Medtr1g026140	Glutathione S-transferase	GO:0004364, GO:0005515, GO:0043295
RC.653	Medtr3g101670	Chlorophyll a-b binding protein	GO:0031409
RC.654	contig_50398_1	Coatomer alpha subunit-like protein contig_50398 4984-258 E PREDN 20111014	GO:0005515
RC.655	NA	NA	NA
RC.656	Medtr5g023830	Ubiquilin	GO:0005515, GO:0019900, GO:0005515, GO:0019900
RC.657	NA	NA	NA
RC.658	Medtr2g086500	Ribosomal protein L1	GO:0003735, GO:0005840, GO:0015934, GO:0032183
RC.659	NA	NA	NA
RC.660	K7LWM8_SOYBN	Uncharacterized protein	NA
RC.661	Medtr8g102300	Derlin-1	GO:0005515, GO:0042288
RC.662	NA	NA	NA
RC.663	contig_52409_2	Late-embryogenesis abundant protein contig_52409 8933-10357 F PREDN 20111014	GO:0009269
RC.664	C4JNJ9_UNCRE	DNA topoisomerase 2	GO:0003918, GO:0005524, GO:0005694, GO:0006265
RC.665	AT2G35820	ureidoglycolate hydrolases	GO:0005829, GO:0000256, GO:0000256, GO:0004848, GO:0048573, GO:0048573
RC.666	Medtr7g108580	Bifunctional protein folD	GO:0000166, GO:0004487, GO:0004488, GO:0055114
RC.667	AC235674_4	Cytochrome b reductase AC235674.3 25089-20799 F EGN_Mt100125 20111014	GO:0000293, GO:0000293
RC.668	Q9SC42_PEA	Proline-rich protein	GO:0005199, GO:0005576
RC.669	contig_66947_1	Epoxide hydrolase contig_66947 670-3202 F PREDN 20111014	GO:0003824, GO:0004301
RC.670	Medtr1g094610	Palmitoyltransferase ERF2	GO:0008270, GO:0019706
RC.671	Medtr2g076670	Phosphoenolpyruvate-carboxylase	GO:0003824, GO:0005515, GO:0006099, GO:0015977
RC.672	Medtr7g114970	Auxin-induced protein PCNT115	GO:0004033, GO:0004033, GO:0004033, GO:0004033, GO:0050236
RC.673	Medtr1g012710	14 kDa proline-rich protein DC2.15	GO:0006869
RC.674	Medtr4g009960	Tetratricopeptide-like helical domain-containing protein	GO:0005488, GO:0005515, GO:0005488, GO:0005515, GO:0005488, GO:0005515
RC.675	Medtr6g065670	Eukaryotic translation initiation factor	GO:0005515, GO:0042256, GO:0043023
RC.676	Medtr5g033500	AP-1 complex subunit mu	GO:0006810, GO:0030131, GO:0030276
RC.677	Medtr1g056520	33 kDa ribonucleoprotein	GO:0000166, GO:0003676, GO:0008266, GO:0000166, GO:0003676, GO:0008266
RC.678	AT3G15110	unknown protein	GO:0008150, GO:0009535, GO:0009535, GO:0009535, GO:0009535, GO:0009535, GO:0009535, GO:0009507, GO:0009535, GO:0009535, GO:0009535, GO:0003674, GO:0009535
RC.679	contig_58004_1	Diaminopimelate epimerase contig_58004 6879-934 E PREDN 20111014	GO:0005737, GO:0008837, GO:0009089
RC.680	Medtr4g069960	Adenylyl cyclase-associated protein	GO:0000902, GO:0003785, GO:0005488, GO:0007010
RC.681	AT5G50090	unknown protein	GO:0006499, GO:0006499, GO:0005634, GO:0005634, GO:0003674, GO:0006499
RC.682	AT4G28030	Acyl-CoA N-acyltransferases (NAT) superfamily protein	GO:0006569, GO:0008152, GO:0006569, GO:0008080, GO:0008080, GO:0009750, GO:0006833, GO:0009684, GO:0009651, GO:0009684, GO:0009507, GO:0009507, GO:0009651, GO:0009507, GO:0009507
RC.683	Medtr8g070530	Phototropin	GO:0000160, GO:0005524, GO:0006468, GO:0007165, GO:0016772
RC.684	Medtr1g082750	Glutamyl-tRNA(Gln) amidotransferase subunit A	GO:0004040, GO:0016884
RC.685	contig_12275_1	Cinnamoyl CoA reductase contig_12275 181-1557 F PREDN 20111014	GO:0000166, GO:0016621
RC.686	AT3G56650	Mog1/PsbP/DUF1795-like photosystem II reaction center PsbP family protein	GO:0009654, GO:0005509, GO:0015979, GO:0009507, GO:0009507, GO:0009534, GO:0009654, GO:0030154, GO:0005515, GO:0010027, GO:0009543, GO:0009507, GO:0009534, GO:0009543, GO:0019898, GO:0009534, GO:0009570, GO:0031977, GO:0009543, GO:0009965, GO:0009543, GO:0015979, GO:0009579, GO:0009570, GO:0010027, GO:0009523, GO:0009570, GO:0009543, GO:0009543, GO:0009534, GO:0009543, GO:0009523, GO:0009570, GO:…
RC.687	Medtr5g085330	1-aminocyclopropane-1-carboxylate oxidase	GO:0055114, GO:0045431, GO:0055114, GO:0045431, GO:0055114
RC.688	AT2G39470	PsbP-like protein 2	GO:0015979, GO:0005509, GO:0019898, GO:0009535, GO:0009507, GO:0009654, GO:0009535, GO:0015979, GO:0009654, GO:0009535, GO:0019344, GO:0009523, GO:0009579, GO:0009543, GO:0009654, GO:0009535, GO:0016556, GO:0009654, GO:0015979, GO:0030095, GO:0009535, GO:0019344, GO:0030095, GO:0009654, GO:0015979, GO:0009507, GO:0009543, GO:0009654, GO:0009507, GO:0009507, GO:0009543, GO:0009523, GO:0009523, GO:…
RC.689	NA	NA	NA
RC.690	AT3G01680	CONTAINS InterPro DOMAIN/s: Mediator complex subunit Med28 (InterPro:IPR021640)	GO:0005634, GO:0043621
RC.691	NA	NA	NA
RC.692	I1KIT0_SOYBN	Uncharacterized protein	NA
RC.693	Medtr1g101440	BAG-domain protein 1 / regulator of cell death	GO:0005515, GO:0051087
RC.694	Medtr2g012560	Secretory carrier-associated membrane protein	GO:0022857, GO:0022857
RC.695	AT5G51010	Rubredoxin-like superfamily protein	GO:0046872, GO:0009507
RC.696	Medtr2g008150	Glycine-rich RNA-binding protein	GO:0000166, GO:0003676, GO:0008270
RC.697	Medtr3g098620	Mei2-like protein	GO:0000166, GO:0003676, GO:0003723, GO:0005515
RC.698	Medtr4g132700	Pyrophosphate-fructose 6-phosphate 1-phosphotransferase subunit beta	GO:0005945, GO:0047334
RC.699	Medtr4g072030	Sorbitol-like transporter	GO:0005366, GO:0016020
RC.700	Medtr4g098820	Ribose-phosphate pyrophosphokinase	GO:0004749, GO:0009165, GO:0042803, GO:0044249
RC.701	Medtr7g099390	Photosystem I reaction center subunit IV A	GO:0009538
RC.702	Medtr7g030030	ATP-binding cassette transporter subfamily I member 15 ABC component protein PpABCI15	GO:0005515, GO:0016226
RC.703	Medtr2g092930	Phosphoenolpyruvate carboxylase	GO:0003824, GO:0005515, GO:0006099, GO:0015977, GO:0003824, GO:0006099, GO:0015977
RC.704	AT5G55660	DEK domain-containing chromatin associated protein	GO:0005634, GO:0005739
RC.705	Medtr2g010480	Proline iminopeptidase	GO:0005737, GO:0006508
RC.706	Medtr1g007370	RNA polymerase sigma-B factor	GO:0003677, GO:0003899, GO:0006355
RC.707	AT3G15810	Protein of unknown function (DUF567)	GO:0005737, GO:0003674, GO:0008150
RC.708	Medtr6g069470	Multiple C2 and transmembrane domain-containing protein	GO:0005515
RC.709	AT2G21520	Sec14p-like phosphatidylinositol transfer family protein	GO:0005215, GO:0005739, GO:0005622, GO:0006810, GO:0005215, GO:0005215, GO:0005794, GO:0005622, GO:0006810, GO:0006810
RC.710	Medtr7g023770	Oxoglutarate dehydrogenase - like protein	GO:0004591, GO:0055114
RC.711	G7IAZ5_MEDTR	Protein kinase Pti1	GO:0004713, GO:0005524
RC.712	AT5G52840	NADH-ubiquinone oxidoreductase-related	GO:0009651, GO:0005739, GO:0006098, GO:0080129, GO:0005743, GO:0051788, GO:0031966, GO:0006511, GO:0009853, GO:0005739, GO:0009853, GO:0005743, GO:0006098, GO:0031966, GO:0031966, GO:0005747, GO:0005739, GO:0009507, GO:0016651, GO:0005739, GO:0005747, GO:0009651, GO:0009853, GO:0031966, GO:0016020, GO:0005739, GO:0022904, GO:0045271, GO:0005743, GO:0022904, GO:0005743, GO:0006511, GO:0009853, GO:…
RC.713	AT1G14620	decoy	GO:0008150, GO:0005739, GO:0009909, GO:0005739, GO:0034968, GO:0003674, GO:0005739, GO:0034968, GO:0034968, GO:0034968
RC.715	Medtr5g095120	Receptor-like kinase	GO:0005515, GO:0016301
RC.716	Medtr5g016520	Microtubule-associated protein RP/EB family member	GO:0005515, GO:0008017, GO:0051010
RC.717	Medtr4g132270	Lactoylglutathione lyase	GO:0004462, GO:0046872, GO:0004462, GO:0046872
RC.718	Medtr5g013300	50S ribosomal protein L19	GO:0005840
RC.719	AT1G30130	unknown protein	GO:0008150, GO:0003674, GO:0005576, GO:0005576
RC.720	AC233655_39	Ribulose bisphosphate carboxylase/oxygenase activase AC233655.2 167785-171989 E EGN_Mt100125 20111014	GO:0046863
RC.721	AT2G23200	Protein kinase superfamily protein	GO:0004674, GO:0004672, GO:0006468, GO:0006468, GO:0005524, GO:0005576, GO:0005524, GO:0016301, GO:0016301, GO:0004672, GO:0051510, GO:0004674, GO:0006468, GO:0051510, GO:0016772
RC.722	Medtr3g072300	Peptide transporter PTR3-A	GO:0042936, GO:0042937
RC.723	Medtr4g127670	Peroxidase	GO:0004601, GO:0005515, GO:0055114
RC.724	Medtr1g068730	Ras-like protein	GO:0003924, GO:0005525, GO:0005622, GO:0007165, GO:0007264, GO:0015031, GO:0005525, GO:0005622, GO:0007165, GO:0007264, GO:0015031
RC.725	contig_49964_1	Protein phosphatase 2C contig_49964 3030-5 F PREDN 20111014	GO:0003824, GO:0004722, GO:0008287
RC.727	Medtr1g074930	Inorganic phosphate transporter 1-4	GO:0005315, GO:0016021
RC.728	Medtr4g086480	Gibberellin receptor GID1	GO:0004091
RC.729	Medtr5g018860	BEL1-like homeodomain protein	GO:0005515, GO:0006355
RC.730	Q45NL4_MEDSA	Putative uncharacterized protein (Fragment)	NA
RC.731	I3TAC7_LOTJA	Uncharacterized protein	NA
RC.732	Medtr2g006570	Serine hydroxymethyltransferase	GO:0004372, GO:0006563, GO:0030170
RC.733	Medtr7g084040	Lysosomal alpha-mannosidase	GO:0004559, GO:0005975, GO:0008270
RC.734	AT5G13470	unknown protein	GO:0006661, GO:0003674, GO:0008150, GO:0005634, GO:0006661
RC.735	contig_50262_1	Transcription factor contig_50262 2645-1324 E PREDN 20111014	GO:0003700
RC.736	Medtr2g104610	3-isopropylmalate dehydrogenase	GO:0003862, GO:0005737, GO:0055114
RC.737	Medtr8g106020	40S ribosomal protein S16	GO:0005840, GO:0032183
RC.738	Medtr4g130300	50S ribosomal protein L35	GO:0005840
RC.739	Medtr7g114810	Tetratricopeptide repeat protein	GO:0005488, GO:0005515
RC.740	contig_81430_1	Aquaporin contig_81430 454-2213 F PREDN 20111014	GO:0015250, GO:0016020, GO:0016021
RC.741	I1MLX0_SOYBN	Uncharacterized protein	GO:0005886, GO:0016021
RC.742	Medtr3g088610	Delta-aminolevulinic acid dehydratase	GO:0003824, GO:0004655, GO:0033014, GO:0003824
RC.743	Medtr4g080300	U6 snRNA-associated Sm-like protein LSm6	GO:0005515
RC.744	E1QA10_HELPC	Poly E-rich protein	NA
RC.745	Medtr2g036690	NifU-like protein	GO:0005198, GO:0016226, GO:0005198, GO:0016226
RC.746	G7IY67_MEDTR	Putative uncharacterized protein	NA
RC.747	contig_55908_1	Tropinone-reductase-like39 contig_55908 111-3628 H PREDN 20111014	GO:0000166, GO:0005515, GO:0008152, GO:0010301
RC.748	Medtr7g085350	CCR4-NOT transcription complex subunit	GO:0005634
RC.749	Medtr1g044020	Rpp4 candidate	NA
RC.750	NA	NA	NA
RC.751	contig_53402_1	Mitochondrial ADP/ATP carrier proteins contig_53402 3788-826 F PREDN 20111014	GO:0005471, GO:0005743
RC.752	Medtr2g042900	Protein TIFY 10B	GO:0005515
RC.753	Medtr7g112600	Pectinesterase	NA
RC.754	G7KQB2_MEDTR	Transcriptional repressor NF-X1-like protein	GO:0000166, GO:0003700, GO:0005634, GO:0008270
RC.755	contig_58737_1	Monodehydroascorbate reductase I contig_58737 520-2782 E PREDN 20111014	GO:0008656, GO:0016656, GO:0055114
RC.756	I3SVR7_LOTJA	Uncharacterized protein	NA
RC.757	Medtr1g015530	LRR receptor-like serine/threonine-protein kinase ERECTA	GO:0004675, GO:0005515, GO:0005524, GO:0006468, GO:0016772
RC.758	Medtr2g008240	Beta-xylosidase/alpha-L-arabinofuranosidase	GO:0005975, GO:0009044
RC.759	AT5G24460	unknown protein	GO:0005634, GO:0008150, GO:0005618
RC.760	Medtr8g105340	40S ribosomal protein S2	GO:0003735, GO:0005622, GO:0005840, GO:0015935
RC.761	Medtr8g067530	Indoleacetic acid-induced-like protein	GO:0003700, GO:0046983
RC.762	Medtr2g087660	DnaJ	GO:0006457, GO:0031072, GO:0050750, GO:0051082, GO:0006457, GO:0050750, GO:0051082
RC.763	AT1G06690	NAD(P)-linked oxidoreductase superfamily protein	GO:0009941, GO:0009941, GO:0004033, GO:0009941, GO:0010287, GO:0009535, GO:0010287, GO:0010287, GO:0010287, GO:0009535, GO:0009535, GO:0009535, GO:0009535, GO:0009941, GO:0009941, GO:0009941, GO:0009941, GO:0016491, GO:0010287, GO:0009941, GO:0009535, GO:0010287, GO:0010287, GO:0055114, GO:0010287, GO:0009535, GO:0009941, GO:0009535, GO:0009507, GO:0009535, GO:0009941, GO:0005737, GO:0009507, GO:…
RC.764	Medtr2g101180	Coatomer subunit delta-3	GO:0005515, GO:0006810, GO:0030131
RC.765	AT4G26060	Ribosomal protein L18ae family	GO:0006412, GO:0006412, GO:0003735, GO:0005840, GO:0006412
RC.766	Medtr1g080330	Two-component response regulator ARR2	GO:0003700, GO:0005515
RC.767	contig_61475_1	Secondary cell wall-related glycosyltransferase family contig_61475 259-1919 E PREDN 20111014	GO:0080116
RC.768	Medtr7g009070	Thioredoxin h2	GO:0045454
RC.769	AT3G14870	Plant protein of unknown function (DUF641)	GO:0008150, GO:0003674
RC.770	Medtr4g084150	DNA-directed RNA polymerase II subunit RPB3-A	GO:0003899, GO:0005515, GO:0006351
RC.771	Medtr8g100120	Magnesium-protoporphyrin O-methyltransferase	GO:0015995, GO:0046406
RC.772	AT4G39730	Lipase/lipooxygenase, PLAT/LH2 family protein	GO:0009535, GO:0006623, GO:0005774, GO:0009535, GO:0005886, GO:0005773, GO:0009535, GO:0009535, GO:0006623, GO:0009535, GO:0009535, GO:0009535, GO:0009611, GO:0009535, GO:0009695, GO:0009579, GO:0005576, GO:0009535, GO:0005886, GO:0009507, GO:0009535, GO:0009535, GO:0009535, GO:0005773, GO:0009695, GO:0005774, GO:0009579, GO:0009535, GO:0008150, GO:0005774, GO:0009535, GO:0003674, GO:0009535
RC.773	Medtr3g100650	Zinc finger-homeodomain protein	GO:0003700, GO:0005515
RC.774	Medtr3g092070	ATPase family AAA domain-containing protein	GO:0005524, GO:0008568, GO:0017111, GO:0005524, GO:0008568, GO:0017111
RC.776	AT4G15630	Uncharacterised protein family (UPF0497)	GO:0005886, GO:0009506, GO:0008150, GO:0043424, GO:0003674, GO:0005515, GO:0005886
RC.777	Medtr3g117740	Translocon-associated protein subunit alpha	GO:0005048
RC.778	AT1G61240	Protein of unknown function (DUF707)	GO:0005739, GO:0005739, GO:0016757, GO:0005739, GO:0008150, GO:0005739
RC.779	NA	NA	NA
RC.780	contig_74420_1	TATA-box binding protein contig_74420 4837-1332 E PREDN 20111014	GO:0003713, GO:0005488, GO:0006367
RC.781	Medtr1g104930	Paired amphipathic helix protein Sin3	GO:0004091, GO:0005634
RC.782	G7LCF5_MEDTR	Poly(A) polymerase	GO:0003723, GO:0004652, GO:0005634, GO:0006351, GO:0043631
RC.783	NA	NA	NA
RC.784	NA	NA	NA
RC.785	I1KRN8_SOYBN	Uncharacterized protein	NA
RC.786	Medtr2g069350	S-RNase binding protein	GO:0008270
RC.787	NA	NA	NA
RC.788	AT2G32840	proline-rich family protein	GO:0005634, GO:0005634
RC.789	Medtr4g068550	Allene oxide synthase	GO:0009978, GO:0055114
RC.790	AT1G28280	VQ motif-containing protein	GO:0003674, GO:0008150, GO:0005634, GO:0010200, GO:0005634
RC.791	AT1G75590	SAUR-like auxin-responsive protein family	GO:0005739, GO:0009733, GO:0003674
RC.792	AT1G64430	Pentatricopeptide repeat (PPR) superfamily protein	GO:0009507, GO:0003674, GO:0009507, GO:0008150
RC.793	NA	NA	NA
RC.794	NA	NA	NA
RC.796	contig_162480_1	Eukaryotic translation initiation factor 3 subunit contig_162480 357-2084 F PREDN 20111014	GO:0003743, GO:0005515, GO:0006413
RC.797	G7J8L5_MEDTR	UTP-glucose-1-phosphate uridylyltransferase	GO:0003735, GO:0005840, GO:0006412, GO:0016779
RC.798	contig_63001_1	HD domain containing protein contig_63001 2784-35 E PREDN 20111014	GO:0003824, GO:0005515
RC.801	AT5G11600	unknown protein	GO:0003674, GO:0008150
RC.802	Medtr5g043970	UDP-D-glucose dehydrogenase	GO:0000166, GO:0003979, GO:0055114
RC.803	Medtr7g020830	DNA-directed RNA polymerases I and III subunit RPAC2	GO:0003899, GO:0006351
RC.804	G7J773_MEDTR	BZIP transcription factor ATB2	GO:0003700, GO:0043565
RC.805	Medtr5g009810	Transmembrane protein	GO:0016020
RC.806	Medtr8g103890	Peptidyl-tRNA hydrolase	GO:0004045, GO:0005515
RC.807	Medtr2g096660	UDP-glucuronic acid decarboxylase	GO:0000166, GO:0048040, GO:0000166, GO:0048040
RC.808	Medtr7g111540	Cysteine desulfurase	GO:0030170
RC.809	Medtr7g009060	Inositol hexakisphosphate and diphosphoinositol-pentakisphosphate kinase	GO:0003993, GO:0033187
RC.810	Medtr4g005190	Beta-amyrin synthase	GO:0016866, GO:0042300, GO:0016866, GO:0042300
RC.811	contig_56137_1	MYND finger family protein expressed contig_56137 416-2395 E PREDN 20111014	GO:0005488, GO:0008270
RC.812	Medtr7g110000	Boron transporter	GO:0015380
RC.813	Medtr5g009720	V-type proton ATPase subunit E1	GO:0005515, GO:0046961
RC.814	Medtr3g080480	Vacuolar protein sorting	GO:0008565, GO:0016788, GO:0042802
RC.815	NA	NA	NA
RC.816	contig_7888_1	Isopenicillin N epimerase contig_7888 146-1804 E PREDN 20111014	GO:0030170
RC.817	Medtr1g115820	Chalcone-flavonone isomerase	GO:0009813
RC.818	Medtr7g060460	Laccase	GO:0004322, GO:0005507, GO:0008471, GO:0048046
RC.819	Medtr3g076950	Phloem specific protein	NA
RC.820	NA	NA	NA
RC.821	Medtr4g100550	Homeobox-leucine zipper protein	GO:0000976, GO:0005515, GO:0005634, GO:0006355, GO:0042803, GO:0043565
RC.822	G7IWS7_MEDTR	F-box protein	GO:0003676, GO:0008270
RC.823	AT1G14870	PLANT CADMIUM RESISTANCE 2	GO:0006979, GO:0005886, GO:0005886, GO:0005886, GO:0005737, GO:0005886, GO:0003674
RC.824	Medtr3g083130	NAD(P)H-dependent 6'-deoxychalcone synthase	GO:0055114
RC.825	Medtr5g078330	HMG-Y-related protein A	GO:0003677, GO:0005634
RC.826	AT3G19800	Protein of unknown function (DUF177)	GO:0005634, GO:0008150, GO:0005634, GO:0003674
RC.827	Medtr7g074020	Caltractin	GO:0005509, GO:0031683
RC.828	Medtr3g105330	Copper transporter	GO:0015088, GO:0015089
RC.829	NA	NA	NA
RC.830	Medtr4g106860	Gonadotropin beta chain	GO:0005515
RC.831	Medtr5g040080	Kinetochore-associated protein KNL-2-like protein	NA
RC.832	Medtr4g130860	Leucine aminopeptidase	GO:0003779, GO:0005622, GO:0005737
RC.833	AT2G46420	Plant protein 1589 of unknown function	GO:0008150, GO:0005634, GO:0005634, GO:0003674
RC.834	Q9M3H9_CICAR	Tubby-like protein	NA
RC.835	contig_131296_1	F-box protein GID2 contig_131296 477-1141 F PREDN 20111014	GO:0005515
RC.836	Medtr4g016510	GDSL esterase/lipase CPRD49	GO:0004091, GO:0016787
RC.837	Medtr4g014590	40S ribosomal protein S4	GO:0003723, GO:0003735, GO:0005840, GO:0032183
RC.838	G7L191_MEDTR	Transcriptional corepressor LEUNIG	NA
RC.839	Medtr7g114750	DNA-damage-repair/toleration protein DRT102	GO:0005975
RC.840	AT2G47910	chlororespiratory reduction 6	GO:0009570, GO:0009507, GO:0009535, GO:0009570, GO:0009570, GO:0016226, GO:0009570, GO:0009570, GO:0003674, GO:0009535, GO:0009073, GO:0009535, GO:0009535, GO:0005634, GO:0009507, GO:0010275, GO:0010275, GO:0009570, GO:0016226, GO:0009570, GO:0009570, GO:0009535, GO:0009507, GO:0009073
RC.841	Medtr8g091390	L-ascorbate oxidase	GO:0004322, GO:0005507, GO:0005576
RC.842	Medtr2g039120	Beta-galactosidase	GO:0004565, GO:0005975, GO:0004565, GO:0005975
RC.843	contig_55420_2	Receptor protein kinase-like protein contig_55420 5798-2088 E PREDN 20111014	GO:0005488, GO:0006468, GO:0016772
RC.844	NA	NA	NA
RC.845	Medtr6g009520	Mitochondrial chaperone BCS1	GO:0005524, GO:0016887, GO:0017111
RC.846	contig_114549_1	Tuftelin interacting protein contig_114549 565-3353 H PREDN 20111014	GO:0004380, GO:0005515, GO:0005622
RC.847	Medtr7g114960	Omega-hydroxypalmitate O-feruloyl transferase	NA
RC.848	G7KK14_MEDTR	FACT complex subunit SPT16	GO:0009987
RC.849	NA	NA	NA
RC.850	Medtr4g073370	E3 ubiquitin-protein ligase UPL3	GO:0004842, GO:0005488, GO:0005515, GO:0005622
RC.851	contig_60214_1	Serine/threonine protein phosphatase contig_60214 413-3598 E PREDN 20111014	GO:0016787, GO:0017018
RC.852	Medtr4g083690	Cyclin-T1-5	GO:0004693
RC.853	NA	NA	NA
RC.854	Q710T7_POPDE	Gag-pol polyprotein	GO:0003676, GO:0008270, GO:0015074
RC.855	AC145220_5	Receptor-like kinase AC145220.19 10618-25812 I EGN_Mt100125 20111014	GO:0005515, GO:0005524, GO:0006468, GO:0006508, GO:0016772
RC.857	Medtr7g011060	Alpha-expansin	GO:0005199, GO:0005576, GO:0009664, GO:0005199, GO:0005576, GO:0009664
RC.858	Q2PEZ9_TRIPR	Putative uncharacterized protein	NA
RC.859	Medtr4g108360	Transcription factor bHLH47	GO:0003700
RC.860	Medtr5g009140	GDSL esterase/lipase	GO:0004806
RC.861	contig_49344_1	Heavy metal-associated domain containing protein expressed contig_49344 3009-1046 F PREDN 20111014	GO:0005507, GO:0030001
RC.862	NA	NA	NA
RC.863	AT4G25830	Uncharacterised protein family (UPF0497)	GO:0005576, GO:0005747, GO:0005747, GO:0045333, GO:0008150, GO:0045333, GO:0003674, GO:0005747, GO:0005747, GO:0008137
RC.864	NA	NA	NA
RC.865	AT3G27260	global transcription factor group E8	GO:0005634, GO:0009507, GO:0003677, GO:0008150, GO:0005634
RC.866	Medtr8g032270	Methionine adenosyltransferase 2 subunit beta	GO:0000166, GO:0005515, GO:0048270
RC.867	Q9SPT8_PETCR	Chitinase (Fragment)	GO:0004568, GO:0005975, GO:0006032, GO:0016998
RC.868	Medtr4g107660	Peptide transporter PTR3-A	NA
RC.869	Medtr3g031800	Gamma-interferon-inducible lysosomal thiol reductase	GO:0005515, GO:0015036
RC.870	Medtr8g074010	Phosphoserine aminotransferase	GO:0004648, GO:0005515, GO:0006564, GO:0030170
RC.871	NA	NA	NA
RC.873	AT3G01440	PsbQ-like 1	GO:0030095, GO:0009535, GO:0009543, GO:0009767, GO:0030095, GO:0005509, GO:0009535, GO:0009534, GO:0045156, GO:0009543, GO:0009654, GO:0019684, GO:0015979, GO:0009534, GO:0009344, GO:0009534, GO:0009534, GO:0030095, GO:0009535, GO:0009535, GO:0009535, GO:0009523, GO:0009535, GO:0019684, GO:0030095, GO:0009535, GO:0009507, GO:0009523, GO:0009535, GO:0009535, GO:0009543, GO:0009534, GO:0009535, GO:…
RC.874	Medtr7g108310	Spermatogenesis-associated protein	GO:0003824, GO:0005515
RC.875	Medtr7g053120	40S ribosomal protein S6	GO:0003735, GO:0005515, GO:0005840
RC.876	NA	NA	NA
RC.877	AT4G33140	Haloacid dehalogenase-like hydrolase (HAD) superfamily protein	GO:0016791
RC.878	Medtr4g127930	AP2-like ethylene-responsive transcription factor BBM	GO:0003677, GO:0006355, GO:0043565
RC.879	AT1G07230	non-specific phospholipase C1	GO:0016788, GO:0016788, GO:0005886
RC.880	Medtr7g074020	Caltractin	GO:0005509, GO:0031683
RC.881	I1KJJ2_SOYBN	Uncharacterized protein	GO:0006629, GO:0016787
RC.882	Medtr4g115620	Sucrose-phosphate synthase	GO:0005985, GO:0046524
RC.883	I1K6A8_SOYBN	Uncharacterized protein	NA
RC.884	AT4G32460	Protein of unknown function, DUF642	GO:0008150, GO:0005576, GO:0009505, GO:0005576, GO:0009505, GO:0003674
RC.885	AT5G20070	nudix hydrolase homolog 19	GO:0046872, GO:0016787, GO:0016787, GO:0005829, GO:0009507, GO:0009507
RC.886	Medtr1g009580	RNA-binding protein Rsf1	GO:0000166, GO:0003676, GO:0008270
RC.887	Medtr5g038220	RCC1 and BTB domain-containing protein	GO:0000166, GO:0003676, GO:0005087
RC.888	Medtr5g014820	Cysteine desulfurase	GO:0006534, GO:0030170, GO:0031071
RC.889	Medtr1g018280	Methionyl-tRNA synthetase	GO:0004825, GO:0005737
RC.890	Medtr1g100210	Methyltransferase-like protein	GO:0006139, GO:0008757, GO:0032259
RC.891	Medtr2g008120	Histidine decarboxylase	GO:0016831, GO:0030170, GO:0030170
RC.893	Medtr8g085350	UV radiation resistance-associated gene protein	NA
RC.894	Medtr4g087420	IQ domain-containing protein	GO:0005515, GO:0005516
RC.895	AT2G30820	unknown protein	GO:0005634, GO:0005634, GO:0008150, GO:0003674
RC.896	AT3G07640	unknown protein	GO:0003674, GO:0008150, GO:0005634
RC.897	I1KUK4_SOYBN	Uncharacterized protein	NA
RC.898	contig_83967_1	ATP-dependent RNA helicase contig_83967 891-3269 E PREDN 20111014	NA
RC.899	AT4G14210	phytoene desaturase 3	GO:0016705, GO:0009536, GO:0009507, GO:0009534, GO:0046777, GO:0016120, GO:0016166, GO:0009507, GO:0016705, GO:0046777, GO:0009941, GO:0009941, GO:0016117, GO:0055114, GO:0016117, GO:0009941, GO:0009507, GO:0009941, GO:0016491, GO:0016117, GO:0016117, GO:0009536, GO:0009941, GO:0009507, GO:0016117, GO:0009507, GO:0055114, GO:0009534, GO:0009534, GO:0010155, GO:0009941, GO:0016491, GO:0009941, GO:…
RC.900	Medtr1g008590	BURP domain-containing protein	GO:0045735
RC.901	AT1G49510	embryo defective 1273	GO:0009507, GO:0009793, GO:0003674, GO:0003674
RC.902	NA	NA	NA
RC.903	Medtr3g096350	GTP-binding protein yptV3	GO:0005525, GO:0005622, GO:0007165, GO:0007264, GO:0015031, GO:0030742, GO:0080115
RC.904	AT2G27140	HSP20-like chaperones superfamily protein	GO:0009408, GO:0005634, GO:0009644, GO:0009408, GO:0009408, GO:0003674, GO:0042542, GO:0009408, GO:0016020
RC.905	NA	NA	NA
RC.906	Medtr5g006800	12-oxophytodienoate reductase	GO:0003824, GO:0008748, GO:0016629
RC.907	AT4G20170	Domain of unknown function (DUF23)	GO:0042546, GO:0005575
RC.908	Medtr8g102580	E3 ubiquitin-protein ligase UHRF1	GO:0004842, GO:0008270, GO:0042393
RC.909	Medtr3g025230	Flavonoid 3'-hydroxylase	GO:0016712, GO:0055114
RC.910	AT5G14170	SWIB/MDM2 domain superfamily protein	GO:0000956, GO:0003674, GO:0006281, GO:0005634, GO:0006281, GO:0010224, GO:0000956, GO:0008284, GO:0048364, GO:0006281
RC.911	K7KYX3_SOYBN	Uncharacterized protein	NA
RC.912	G7JQG1_MEDTR	E3 SUMO-protein ligase SIZ1	GO:0003676, GO:0008270, GO:0016874
RC.914	NA	NA	NA
RC.915	Medtr3g087760	Tetratricopeptide repeat protein	GO:0005488, GO:0005515
RC.916	contig_87293_1	BTB/POZ domain-containing protein contig_87293 1140-154 E PREDN 20111014	GO:0005515
RC.917	NA	NA	NA
RC.918	NA	NA	NA
RC.919	AT4G23890	unknown protein	GO:0009534, GO:0009507, GO:0009535, GO:0009534, GO:0009534, GO:0009535, GO:0046777, GO:0009535, GO:0030003, GO:0009535, GO:0009535, GO:0009535, GO:0009535, GO:0009637, GO:0008150, GO:0046777, GO:0046777, GO:0003674, GO:0070838, GO:0010155, GO:0009535, GO:0009534, GO:0009507, GO:0009507, GO:0009535, GO:0009535
RC.920	AT5G15650	reversibly glycosylated polypeptide 2	GO:0030054, GO:0030244, GO:0046686, GO:0009651, GO:0071555, GO:0022626, GO:0022626, GO:0052691, GO:0071555, GO:0033356, GO:0005634, GO:0022626, GO:0016020, GO:0022626, GO:0033356, GO:0009651, GO:0005618, GO:0005618, GO:0030244, GO:0016758, GO:0008466
RC.921	NA	NA	NA
RC.922	Medtr4g119400	5'-AMP-activated protein kinase subunit gamma	GO:0004679, GO:0005515, GO:0019901
RC.923	Medtr2g094070	Beta-galactosidase	GO:0003676, GO:0005529, GO:0005975, GO:0015074
RC.925	Medtr8g061940	Histone H3	GO:0000786, GO:0003677, GO:0042802
RC.926	AC235006_16	Cysteine-rich receptor-like protein kinase AC235006.2 83581-70443 E EGN_Mt100125 20111014	GO:0005524, GO:0006278, GO:0006468, GO:0016772
RC.927	NA	NA	NA
RC.928	AT4G12680	unknown protein	GO:0010228
RC.929	Medtr2g103950	Somatic embryogenesis receptor kinase	GO:0004674, GO:0005515, GO:0005524, GO:0006468, GO:0016772
RC.930	AT2G02050	NADH-ubiquinone oxidoreductase B18 subunit, putative	GO:0005747, GO:0006120, GO:0008137, GO:0031966, GO:0031966, GO:0009507, GO:0006007, GO:0005747, GO:0006511, GO:0031966, GO:0005739, GO:0006511, GO:0005747, GO:0008137, GO:0005747, GO:0005747, GO:0009853, GO:0005739, GO:0005747, GO:0080129, GO:0006120, GO:0005747, GO:0045271, GO:0009853, GO:0031966, GO:0005739, GO:0009853, GO:0009853, GO:0006120, GO:0005739, GO:0005747, GO:0005739, GO:0003954, GO:…
RC.931	Medtr8g075340	Histidine kinase	GO:0005524, GO:0006355, GO:0007165, GO:0009884, GO:0016020, GO:0016310, GO:0018106
RC.932	contig_55773_1	Receptor-like protein kinase contig_55773 4136-1517 F PREDN 20111014	GO:0004674, GO:0005515, GO:0005524, GO:0006468, GO:0016772
RC.933	contig_60399_1	Chloride intracellular channel contig_60399 1287-5166 F PREDN 20111014	GO:0005515, GO:0045174
RC.934	Medtr8g104820	Endo-beta-1 4-glucanase	GO:0003824, GO:0005975, GO:0008810
RC.935	Medtr1g042700	Serine/threonine protein kinase 38-like protein	GO:0004711, GO:0005524, GO:0006468, GO:0016772
RC.936	Medtr5g011910	40S ribosomal protein S13	GO:0003735, GO:0005840
RC.937	K7MRJ9_SOYBN	Uncharacterized protein	NA
RC.938	Medtr8g102300	Derlin-1	GO:0005515, GO:0042288
RC.939	AC235748_1006	Progesterone 5-beta-reductase AC235748.8 20091-18838 H EGN_Mt100125 20111014	GO:0000166
RC.941	Medtr8g063120	Cyclin-D1-1	GO:0005515, GO:0016538, GO:0051726
RC.942	NA	NA	NA
RC.943	AT5G66050	Wound-responsive family protein	GO:0004518, GO:0003677, GO:0006289, GO:0006289, GO:0006289, GO:0005634, GO:0006289, GO:0003677, GO:0006289, GO:0006289, GO:0004518
RC.944	AT1G28150	unknown protein	GO:0008150, GO:0010287, GO:0010287, GO:0010287, GO:0003674, GO:0010287, GO:0010287, GO:0010287, GO:0010287, GO:0010287, GO:0009507
RC.946	I1KGQ9_SOYBN	Uncharacterized protein	NA
RC.947	Medtr5g080000	Receptor protein kinase-like protein	GO:0016301
RC.948	AT5G54090	DNA mismatch repair protein MutS, type 2	GO:0006298, GO:0045005, GO:0006298, GO:0006298, GO:0045005, GO:0030983, GO:0003684, GO:0006298, GO:0005524, GO:0006298, GO:0005524, GO:0005524, GO:0005634, GO:0045005, GO:0006298, GO:0003684, GO:0005524
RC.949	Medtr1g072680	Non-lysosomal glucosylceramidase	GO:0003824, GO:0008422, GO:0016020
RC.950	NA	NA	NA
RC.951	I1JPF2_SOYBN	Uncharacterized protein	GO:0030001, GO:0046872
RC.952	AT1G01490	Heavy metal transport/detoxification superfamily protein	GO:0005634, GO:0046872, GO:0030001, GO:0046872, GO:0030001, GO:0046872, GO:0005634
RC.953	A2Q1B8_MEDTR	Homeobox domain, ZF-HD class; ZF-HD homeobox protein Cys/His-rich dimerisation region; Homeodomain-like	GO:0003677
RC.954	AT1G57770	FAD/NAD(P)-binding oxidoreductase family protein	GO:0016117, GO:0016117, GO:0016491, GO:0009507, GO:0046608, GO:0055114, GO:0016491, GO:0005739
RC.955	contig_83119_1	Thaumatin-like protein contig_83119 522-1591 F PREDN 20111014	GO:0005515
RC.956	Medtr5g009020	Ubiquitin carrier protein	GO:0004842, GO:0016881
RC.957	AC146630_10	CCR4-associated factor AC146630.25 68544-55961 E EGN_Mt100125 20111014	GO:0000175, GO:0003676, GO:0046872
RC.958	Medtr3g048440	LRR receptor-like serine/threonine-protein kinase FLS2	GO:0004675
RC.959	AC235488_9	60S ribosomal protein L21 AC235488.1 32832-31458 F EGN_Mt100125 20111014	GO:0003735, GO:0005840
RC.960	AT3G59110	Protein kinase superfamily protein	GO:0004672, GO:0009506, GO:0005886, GO:0006468, GO:0004674, GO:0004674, GO:0016772, GO:0046777, GO:0005524, GO:0046777, GO:0046777, GO:0006468, GO:0005886, GO:0004674, GO:0016301, GO:0004674, GO:0006468, GO:0005524, GO:0004672
RC.961	NA	NA	NA
RC.962	Medtr8g012340	70 kDa peptidyl-prolyl isomerase	GO:0005488, GO:0005515, GO:0006457, GO:0048156
RC.963	G7K1U1_MEDTR	Nucleolar complex protein-like protein	NA
RC.964	AC233577_18	Eukaryotic translation initiation factor 1A AC233577.5 84948-84143 F EGN_Mt100125 20111014	GO:0003743, GO:0006413
RC.965	I1NWZ2_ORYGL	Uncharacterized protein	NA
RC.966	contig_52196_1	Tropinone reductase-like protein contig_52196 1642-4374 E PREDN 20111014	GO:0000166, GO:0004022, GO:0008152, GO:0016491, GO:0043621
RC.967	Medtr5g014890	Homeobox-leucine zipper protein HOX27	GO:0005515, GO:0005634, GO:0006355, GO:0030296
RC.968	AC233674_5	Early light inducible protein AC233674.1 17923-16819 F EGN_Mt100125 20111014	GO:0016168
RC.969	NA	NA	NA
RC.970	AT5G63960	DNA binding	GO:0010564, GO:0045004, GO:0009616, GO:0003677, GO:0043247, GO:0031047, GO:0032204, GO:0006346, GO:0009909, GO:0045132, GO:0035196, GO:0045004, GO:0045004, GO:0016458, GO:0034968, GO:0003676, GO:0007067, GO:0051567, GO:0007346, GO:0010389, GO:0006287, GO:0000724, GO:0006302, GO:0006306, GO:0043247, GO:0031048, GO:0010267, GO:0006342, GO:0000166, GO:0006139, GO:0003676, GO:0090305, GO:0007129, GO:…
RC.971	contig_13936_1	F-box family protein contig_13936 930-2066 H PREDN 20111014	GO:0005515
RC.972	Medtr1g083810	Importin subunit alpha-1	GO:0005488, GO:0005515, GO:0005737, GO:0008320
RC.973	NA	NA	NA
RC.974	Medtr5g067470	Sucrose transport protein	GO:0005887, GO:0008506
RC.975	Medtr5g006800	12-oxophytodienoate reductase	GO:0003824, GO:0008748, GO:0016629
RC.976	AT1G73010	phosphate starvation-induced gene 2	GO:0016036, GO:0045892, GO:0005634, GO:0016036, GO:0045892, GO:0051262, GO:0016036, GO:0019375, GO:0045892, GO:0008152, GO:0016462, GO:0016791, GO:0019375, GO:0016036, GO:0004427
RC.978	NA	NA	NA
RC.979	Medtr4g080090	Multiprotein bridging factor 1	GO:0003677, GO:0003713, GO:0043565, GO:0003677, GO:0043565
RC.980	contig_60344_2	Homeobox-leucine zipper protein contig_60344 7551-4784 F PREDN 20111014	GO:0005515, GO:0005634, GO:0006355, GO:0042803, GO:0043565
RC.981	Medtr7g034620	Protein regulator of cytokinesis	GO:0008017
RC.982	E6Y6R8_ARAHY	Alpha-carboxyltransferase 1	GO:0003989, GO:0006633, GO:0009317, GO:0016740
RC.983	contig_8815_1	6-phosphogluconolactonase contig_8815 1866-58 F PREDN 20111014	GO:0006098, GO:0017057
RC.984	AC233655_51	Ethylene-responsive transcription factor AC233655.2 217572-214848 F EGN_Mt100125 20111014	GO:0003677, GO:0006355
RC.985	I1KRZ4_SOYBN	Uncharacterized protein	GO:0003676, GO:0005524, GO:0006310, GO:0008026
RC.986	NA	NA	NA
RC.987	Medtr4g131060	CBL-interacting protein kinase	GO:0004679, GO:0005524, GO:0006468, GO:0007165, GO:0016772
RC.988	contig_63344_2	Unknown protein contig_63344 5101-3375 E PREDN 20111014	GO:0009055, GO:0055114
RC.989	Medtr5g031470	Kinesin-4	GO:0007018
RC.990	NA	NA	NA
RC.991	NA	NA	NA
RC.992	NA	NA	NA
RC.993	contig_73669_1	DNA replication licensing factor mcm5 contig_73669 85-2397 E PREDN 20111014	GO:0005634
RC.994	Medtr4g074930	RNA-binding protein	GO:0000166, GO:0003676, GO:0000166, GO:0003676
RC.996	Medtr1g090130	Chaperonin CPN60-2	GO:0005507, GO:0005524, GO:0005737, GO:0044267
RC.997	AT3G17860	jasmonate-zim-domain protein 3	GO:0005515, GO:0009867, GO:0042802, GO:0009867, GO:0005634, GO:0042802, GO:0005515, GO:0005634, GO:0005515, GO:0009867, GO:0005515, GO:0031347, GO:0009695, GO:0009867, GO:0005515, GO:0009695, GO:0005634, GO:0009611
RC.998	AT1G34780	APR-like 4	GO:0005576, GO:0005576, GO:0045454
RC.999	Medtr5g042990	Eukaryotic translation initiation factor 5A	GO:0003743, GO:0045905, GO:0047485, GO:0003743, GO:0045905, GO:0047485, GO:0003743, GO:0045905, GO:0047485
RC.1000	I3RZG9_MEDTR	Uncharacterized protein	NA
RC.1001	AT2G45990	unknown protein	GO:0009570, GO:0009570, GO:0010207, GO:0010264, GO:0009570, GO:0009570, GO:0009570, GO:0010207, GO:0010207, GO:0010207, GO:0009570, GO:0009507, GO:0009507, GO:0009570, GO:0009570, GO:0009507, GO:0010264, GO:0008150, GO:0003674, GO:0009507
RC.1002	A4PSD9_MEDTR	U2 auxiliary factor small subunit	GO:0003723, GO:0005634, GO:0008270
RC.1003	Medtr4g115500	Splicing factor 3B subunit	GO:0005515, GO:0030620
RC.1004	G7J3M3_MEDTR	Phosphatidylinositol-4-phosphate 5-kinase	GO:0005524, GO:0016308, GO:0046854
RC.1005	Medtr4g077070	Lipase	GO:0008970, GO:0047714
RC.1006	G7IBX5_MEDTR	Putative uncharacterized protein	NA
RC.1007	Medtr8g074930	Protein phosphatase 2c-like protein	GO:0003824, GO:0008287, GO:0003824, GO:0008287
RC.1008	Medtr4g119410	1-aminocyclopropane-1-carboxylate oxidase-like protein	GO:0009815, GO:0055114
RC.1009	Medtr6g061930	Ubiquitin-like protein	GO:0005515, GO:0043008, GO:0005515, GO:0043008
RC.1010	contig_71274_1	Oxidoreductase zinc-binding dehydrogenase family contig_71274 517-3460 E PREDN 20111014	GO:0000166, GO:0008152, GO:0008270, GO:0032440
RC.1011	Medtr8g107460	Thioredoxin-like protein	GO:0005488, GO:0005515, GO:0030544, GO:0045454
RC.1012	Medtr3g091570	Soluble starch synthase	GO:0004373, GO:0005515, GO:0009250
RC.1013	E7BQD7_PEA	Mutant gag-pol polyprotein	GO:0003676, GO:0008270
RC.1014	AT3G53900	uracil phosphoribosyltransferase	GO:0009507, GO:0016036, GO:0009507, GO:0006223, GO:0005829, GO:0006223, GO:0009116, GO:0016036, GO:0005829, GO:0009116, GO:0009536, GO:0004845, GO:0004845, GO:0032502, GO:0006223, GO:0009116, GO:0009570, GO:0009570, GO:0009570, GO:0009570, GO:0009507, GO:0006223, GO:0004845, GO:0004845
RC.1015	G7J1D1_MEDTR	ATP-dependent RNA helicase	GO:0003676, GO:0005524, GO:0008026
RC.1016	contig_76370_1	Cell cycle control protein contig_76370 2407-362 H PREDN 20111014	GO:0005515
RC.1017	contig_52478_1	mRNA 3'-end-processing protein YTH1 contig_52478 5360-1526 E PREDN 20111014	GO:0008270
RC.1019	NA	NA	NA
RC.1020	NA	NA	NA
RC.1021	AT3G29170	Eukaryotic protein of unknown function (DUF872)	GO:0003674, GO:0005634, GO:0008150
RC.1022	AT3G17920	Outer arm dynein light chain 1 protein	GO:0005737, GO:0005737, GO:0008150
RC.1023	G7J6W9_MEDTR	N-hydroxycinnamoyl/benzoyltransferase	GO:0003676, GO:0004523, GO:0016747
RC.1024	I1ND32_SOYBN	Uncharacterized protein	NA
RC.1025	Medtr5g067240	Phosphoglycerate mutase-like protein	GO:0003824, GO:0003824
RC.1026	Medtr7g114240	Superoxide dismutase	GO:0004784, GO:0055114
RC.1027	AC235009_27	Cysteine-rich receptor-like protein kinase AC235009.1 91382-94546 H EGN_Mt100125 20111014	GO:0004672, GO:0005515, GO:0005524, GO:0006468, GO:0016772
RC.1028	Medtr5g013820	Regulator of nonsense transcripts-like protein	GO:0004004
RC.1029	Medtr7g115080	GDP-mannose 3 5-epimerase	GO:0000166, GO:0048040
RC.1031	Medtr7g022310	Sphingosine-1-phosphate lyase	GO:0008117, GO:0030170
RC.1032	K7LJP2_SOYBN	Uncharacterized protein	NA
RC.1033	AT1G15730	Cobalamin biosynthesis CobW-like protein	GO:0009570, GO:0009507, GO:0009570, GO:0009570, GO:0009570
RC.1034	Medtr7g075400	Cytochrome P450 76C4	GO:0055114
RC.1035	Medtr7g093210	DNA polymerase delta small subunit	GO:0003887, GO:0005515
RC.1036	Medtr8g005720	Mitogen-activated protein kinase	GO:0006468, GO:0016772
RC.1037	I3T2S0_MEDTR	Uncharacterized protein	GO:0003735, GO:0005840, GO:0006414
RC.1038	Medtr2g094070	Beta-galactosidase	GO:0003676, GO:0005529, GO:0005975, GO:0015074
RC.1039	Medtr7g080290	Acetyl-CoA carboxylase biotin carboxyl carrier protein	GO:0003989, GO:0009317
RC.1040	Medtr8g074010	Phosphoserine aminotransferase	GO:0004648, GO:0005515, GO:0006564, GO:0030170
RC.1041	AC235006_16	Cysteine-rich receptor-like protein kinase AC235006.2 83581-70443 E EGN_Mt100125 20111014	GO:0005524, GO:0006278, GO:0006468, GO:0016772
RC.1042	Medtr5g026960	Serine/threonine protein kinase ICK	GO:0005524, GO:0006468, GO:0016772, GO:0016908
RC.1043	contig_12228_1	MRNA decapping enzyme contig_12228 1830-255 E PREDN 20111014	GO:0050072
RC.1044	I3SQW4_LOTJA	Uncharacterized protein	GO:0003676
RC.1045	Medtr3g089100	Spastin	GO:0005515, GO:0005524, GO:0017111
RC.1046	AT1G52140	unknown protein	GO:0005575, GO:0003674, GO:0008150
RC.1047	Medtr4g083990	Cytochrome c6	GO:0020037
RC.1048	B9RTT7_RICCO	Mahogunin, putative	GO:0008270
RC.1049	AT5G03900	Iron-sulphur cluster biosynthesis family protein	GO:0009941, GO:0009941, GO:0009941, GO:0009941, GO:0009941, GO:0008150, GO:0009941, GO:0009941, GO:0009941, GO:0009941, GO:0009941, GO:0003674, GO:0009941, GO:0009507, GO:0009536, GO:0009941
RC.1050	Medtr3g086440	Membrane protein, putative	GO:0005351, GO:0005886
RC.1051	Medtr3g064900	Oxidoreductase, putative	GO:0000166
RC.1052	contig_66577_1	Cytochrome P450 contig_66577 239-1756 E PREDN 20111014	GO:0019825, GO:0055114
RC.1053	AT5G61820	FUNCTIONS IN: molecular_function unknown	GO:0009738, GO:0046482, GO:0009610, GO:0009738, GO:0009507, GO:0046482, GO:0005773, GO:0005773, GO:0003674, GO:0008150
RC.1054	AT3G57810	Cysteine proteinases superfamily protein	GO:0008150, GO:0009507, GO:0008234
RC.1055	Medtr4g104140	Speckle-type POZ protein	GO:0005515, GO:0005634, GO:0030528, GO:0005515, GO:0005634, GO:0030528
RC.1056	AC233679_1	Dual-specificity protein phosphatase-like protein AC233679.1 3066-6376 I EGN_Mt100125 20111014	GO:0006470, GO:0016311, GO:0030001
RC.1057	Medtr2g013010	Polyphenol oxidase	GO:0008152, GO:0055114
RC.1058	Medtr2g013010	Polyphenol oxidase	GO:0008152, GO:0055114
RC.1059	Medtr2g103130	Monothiol glutaredoxin-S15	GO:0005080, GO:0045454, GO:0005080, GO:0045454, GO:0046872
RC.1060	AT5G04740	ACT domain-containing protein	GO:0009535, GO:0009570, GO:0016597, GO:0009535, GO:0009535, GO:0009535, GO:0009535, GO:0009570, GO:0019408, GO:0009535, GO:0009507, GO:0008152, GO:0009570, GO:0009535, GO:0019408, GO:0009535, GO:0009570, GO:0008152, GO:0009507, GO:0009507, GO:0009507, GO:0009570, GO:0009570, GO:0009535, GO:0009570, GO:0016597, GO:0009535, GO:0009570
RC.1061	Medtr7g116360	Ubiquitin-like protein	GO:0005515, GO:0043008, GO:0005515, GO:0043008
RC.1064	I1MC18_SOYBN	Uncharacterized protein	NA
RC.1065	contig_55614_2	Folate/biopterin transporter family protein expressed contig_55614 6595-1988 E PREDN 20111014	GO:0015231
RC.1066	NA	NA	NA
RC.1067	contig_95532_1	Cytochrome P450 contig_95532 932-34 H PREDN 20111014	GO:0019825, GO:0055114
RC.1068	Q2MJ00_MEDTR	Cytochrome P450 monooxygenase CYP97C10	GO:0004497, GO:0005506, GO:0009055, GO:0016705, GO:0020037
RC.1069	NA	NA	NA
RC.1070	Medtr7g100010	AP-4 complex subunit sigma-1	GO:0006810, GO:0008565, GO:0015031, GO:0030276
RC.1071	G7LHA3_MEDTR	MADS-box transcription factor	GO:0003677, GO:0003700, GO:0004372, GO:0005634, GO:0006351, GO:0006544, GO:0006563
RC.1072	contig_9045_1	Pentatricopeptide repeat-containing protein contig_9045 35-2209 H PREDN 20111014	GO:0004519, GO:0005488, GO:0034046
RC.1073	Medtr5g023790	G2/mitotic-specific cyclin-1	GO:0004721, GO:0016538, GO:0051726
RC.1074	I3SLW3_MEDTR	Uncharacterized protein	NA
RC.1075	Medtr2g010760	Kinesin-like protein	GO:0007018, GO:0008017, GO:0008569
RC.1076	Medtr2g025120	1-aminocyclopropane-1-carboxylate oxidase	GO:0055114, GO:0005507, GO:0005515, GO:0055114
RC.1077	I1N422_SOYBN	Uncharacterized protein	NA
RC.1078	G7IV03_MEDTR	Putative uncharacterized protein	NA
RC.1079	Medtr8g077950	G-box binding factor	GO:0005515, GO:0006355, GO:0043565, GO:0005515, GO:0006355, GO:0043565
RC.1080	Medtr2g099670	Casein kinase I isoform delta-like protein	GO:0004674, GO:0005524, GO:0006468, GO:0016772, GO:0004674, GO:0006468, GO:0016772
RC.1081	G7JA94_MEDTR	Putative uncharacterized protein	NA
RC.1082	ATMG00090	structural constituent of ribosome	GO:0003735, GO:0005840, GO:0006412, GO:0006412, GO:0005739, GO:0005763, GO:0005515, GO:0006412, GO:0005763, GO:0006412, GO:0005622, GO:0005763, GO:0003735, GO:0003723, GO:0006412, GO:0006412, GO:0005763
RC.1083	K7L6I3_SOYBN	Uncharacterized protein	NA
RC.1084	Medtr2g029860	Peroxidase	GO:0055114
RC.1085	AC146630_2	2-cys peroxiredoxin BAS1 AC146630.25 6465-2839 F EGN_Mt100125 20111014	GO:0008379
RC.1086	NA	NA	NA
RC.1087	NA	NA	NA
RC.1088	Medtr4g076100	Aminotransferase y4uB	GO:0004015, GO:0030170
RC.1089	contig_71986_2	Ankyrin-kinase-like protein contig_71986 1520-3344 E PREDN 20111014	GO:0006468, GO:0016772
RC.1090	Medtr7g114810	Tetratricopeptide repeat protein	GO:0005488, GO:0005515
RC.1091	contig_58796_1	Chlorophyll a/b-binding protein contig_58796 1271-2430 F PREDN 20111014	GO:0005515, GO:0016168
RC.1092	Medtr2g096570	Histone H2A	GO:0003677, GO:0003682, GO:0003684, GO:0005634
RC.1093	Medtr5g064580	14-3-3 protein	GO:0019904, GO:0050815
RC.1094	Medtr3g117700	5'-methylthioadenosine/S-adenosylhomocysteine nucleosidase	GO:0008930, GO:0008930, GO:0019509
RC.1095	G7LIM9_MEDTR	Putative uncharacterized protein	NA
RC.1097	NA	NA	NA
RC.1098	Medtr5g098780	Chlorophyll a-b binding protein	GO:0016168, GO:0016168
RC.1099	I1MJ41_SOYBN	Uncharacterized protein	GO:0003777, GO:0005524, GO:0005874, GO:0005875, GO:0007018
RC.1100	Medtr5g021060	Peroxidase	GO:0055114, GO:0055114
RC.1101	Medtr3g107810	Organ-specific protein S2	NA
RC.1102	Medtr4g024630	Transketolase	GO:0004802, GO:0008152, GO:0004802, GO:0005515, GO:0008152
RC.1103	I1JTE0_SOYBN	Uncharacterized protein	GO:0016021
RC.1104	AT4G23160	cysteine-rich RLK (RECEPTOR-like protein kinase) 8	GO:0004672, GO:0004674, GO:0016772, GO:0005524, GO:0004672, GO:0005524, GO:0006468, GO:0004713, GO:0006468, GO:0004674, GO:0016301, GO:0006468, GO:0004713
RC.1105	Medtr5g091110	Ribosomal RNA small subunit methyltransferase B	GO:0003723, GO:0008168, GO:0008649
RC.1106	Medtr3g086250	Inner membrane protein ALBINO3	GO:0016021
RC.1107	AT1G51130	Nse4, component of Smc5/6 DNA repair complex	GO:0008150, GO:0005634, GO:0003674
RC.1108	NA	NA	NA
RC.1109	G7IIX1_MEDTR	Glucan endo-1,3-beta-glucosidase	NA
RC.1110	Medtr3g097020	Trafficking protein particle complex subunit	GO:0006810, GO:0008134, GO:0017112
RC.1111	Medtr4g051390	50S ribosomal protein L14	GO:0003735, GO:0005515, GO:0005840, GO:0015934
RC.1112	contig_164462_1	AP2-like ethylene-responsive transcription factor contig_164462 947-2016 H PREDN 20111014	GO:0003677, GO:0006355
RC.1113	Medtr4g039320	EFR3-like protein	GO:0005488
RC.1114	NA	NA	NA
RC.1115	Medtr4g078780	26S proteasome non-ATPase regulatory subunit	GO:0000502, GO:0004175, GO:0005488, GO:0030674, GO:0000502, GO:0004175, GO:0005488, GO:0030674
RC.1116	I3T046_LOTJA	Uncharacterized protein	NA
RC.1117	AT3G07160	glucan synthase-like 10	GO:0003843, GO:0052543, GO:0080092, GO:0005886, GO:0009846, GO:0006944, GO:0006075, GO:0052543, GO:0006075, GO:0005794, GO:0009556, GO:0080092, GO:0009556, GO:0052543, GO:0055047, GO:0003843, GO:0005886, GO:0006606, GO:0048589, GO:0052543, GO:0055047, GO:0006075, GO:0000148, GO:0005886, GO:0006075, GO:0006606, GO:0052543, GO:0005886, GO:0009555, GO:0000148, GO:0052543, GO:0009556, GO:0003843, GO:…
RC.1118	Medtr7g104890	Signal recognition particle 54 kDa protein	GO:0003924, GO:0006614, GO:0017111, GO:0048500
RC.1119	contig_52270_1	Programmed cell death protein contig_52270 172-3228 E PREDN 20111014	GO:0003677, GO:0005515, GO:0008270
RC.1120	Medtr4g095410	Ribonuclease	GO:0006396, GO:0006396
RC.1121	Medtr4g019170	Elongation factor 1-alpha	GO:0005525, GO:0005737, GO:0051015
RC.1122	AT1G51110	Plastid-lipid associated protein PAP / fibrillin family protein	GO:0009507, GO:0009535, GO:0009534, GO:0009941, GO:0009535, GO:0005198, GO:0006098, GO:0009534, GO:0009535, GO:0009535, GO:0009941, GO:0009535, GO:0010027, GO:0009535, GO:0009535, GO:0009535, GO:0009507, GO:0000162, GO:0009535, GO:0006098, GO:0009535, GO:0009507, GO:0010027, GO:0005198, GO:0009534, GO:0009941, GO:0009534, GO:0009507, GO:0009941, GO:0000162, GO:0016020
RC.1123	G7L624_MEDTR	Putative uncharacterized protein	NA
RC.1125	Medtr5g072020	Serine palmitoyltransferase	GO:0004758, GO:0030170, GO:0004758, GO:0005515, GO:0008890, GO:0030170
RC.1126	contig_49708_1	Inorganic pyrophosphatase-like protein contig_49708 3683-1586 E PREDN 20111014	GO:0004427, GO:0005737
RC.1127	NA	NA	NA
RC.1128	NA	NA	NA
RC.1129	AT3G47470	light-harvesting chlorophyll-protein complex I subunit A4	GO:0010287, GO:0009579, GO:0016168, GO:0009765, GO:0009941, GO:0019344, GO:0009507, GO:0010287, GO:0009765, GO:0009535, GO:0030003, GO:0009535, GO:0009534, GO:0009535, GO:0009535, GO:0015979, GO:0009507, GO:0009534, GO:0009941, GO:0080167, GO:0016020, GO:0019344, GO:0070838, GO:0030076, GO:0009535, GO:0010287, GO:0009941, GO:0009535, GO:0010287, GO:0009535, GO:0009535, GO:0009535, GO:0016168, GO:…
RC.1130	NA	NA	NA
RC.1131	C5Z5U3_SORBI	Putative uncharacterized protein Sb10g005830	NA
RC.1132	D9IXB2_SOYBN	ERF protein	GO:0003677, GO:0003700, GO:0005634, GO:0006351
RC.1133	G7KCQ7_MEDTR	Cellular nucleic acid-binding protein	GO:0003676, GO:0008270
RC.1134	contig_57177_1	NAD-dependent epimerase/dehydratase contig_57177 600-4857 F PREDN 20111014	GO:0000166, GO:0005507
RC.1135	Medtr6g014270	Cytokinin-O-glucosyltransferase	GO:0008152, GO:0015020
RC.1136	Q10Q05_ORYSJ	Os03g0214600 protein	GO:0000502
RC.1137	C6F190_SOYBN	NBS-LRR disease-resistance protein scn3r1	GO:0043531
RC.1138	Medtr5g023790	G2/mitotic-specific cyclin-1	GO:0004721, GO:0016538, GO:0051726
RC.1139	AT2G41040	S-adenosyl-L-methionine-dependent methyltransferases superfamily protein	GO:0010287, GO:0010287, GO:0008152, GO:0009507, GO:0010287, GO:0009507, GO:0010287, GO:0010287, GO:0010287, GO:0010287, GO:0008168, GO:0010287, GO:0010287, GO:0010287, GO:0010287, GO:0010287, GO:0080167
RC.1140	Medtr7g026230	Actin	GO:0005200, GO:0005524, GO:0005200, GO:0005524
RC.1141	Medtr4g012890	Cytochrome P450	GO:0008395, GO:0019825, GO:0055114
RC.1142	B1B5X5_TOBAC	6b-interacting protein 2	NA
RC.1144	Medtr3g077410	Retinol dehydrogenase	GO:0000166, GO:0008152, GO:0046983
RC.1145	AT5G12170	CRT (chloroquine-resistance transporter)-like transporter 3	GO:0002229, GO:0009536, GO:0009507, GO:0034635, GO:0002229, GO:0046686
RC.1146	Medtr4g031150	Ethylene receptor	GO:0005515, GO:0005524, GO:0005789, GO:0006355, GO:0007165, GO:0016020, GO:0016310, GO:0018106, GO:0051740
RC.1147	contig_74152_2	CCR4-Not complex subunit not2 contig_74152 2879-7626 E PREDN 20111014	GO:0005515
RC.1148	Medtr1g088720	DNA mismatch repair protein	GO:0005524, GO:0006298, GO:0032407
RC.1149	K7LGQ7_SOYBN	Uncharacterized protein	NA
RC.1150	B7FLY5_MEDTR	Pectinesterase	GO:0004857, GO:0005618, GO:0030599, GO:0042545, GO:0043086, GO:0045330, GO:0045490
RC.1151	Medtr1g095780	Mitochondrial glutamate carrier	GO:0005509
RC.1152	NA	NA	NA
RC.1153	NA	NA	NA
RC.1154	NA	NA	NA
RC.1155	Medtr5g046030	Alpha-1 4-glucan-protein synthase	GO:0030054
RC.1156	contig_61747_1	Polyadenylate-binding protein contig_61747 97-2534 F PREDN 20111014	GO:0000166, GO:0003676, GO:0008266
RC.1157	Medtr5g044540	2-hydroxy-6-oxo-6-phenylhexa-2,4-dienoate hydrolase	GO:0003824
RC.1158	Medtr2g093060	Transcription factor APETALA2	GO:0003677, GO:0006355
RC.1159	AT1G19660	Wound-responsive family protein	GO:0006289, GO:0003677, GO:0006289, GO:0006289, GO:0006289, GO:0004518, GO:0006289, GO:0009611, GO:0006289, GO:0003677, GO:0004518
RC.1160	AT2G37290	Ypt/Rab-GAP domain of gyp1p superfamily protein	GO:0005097, GO:0005737, GO:0032313, GO:0032313, GO:0005097, GO:0009507, GO:0032313, GO:0032313, GO:0032313, GO:0032313, GO:0005737, GO:0005622, GO:0005622
RC.1161	Medtr1g074930	Inorganic phosphate transporter 1-4	GO:0005315, GO:0016021
RC.1162	contig_75191_1	GTP cyclohydrolase I contig_75191 3253-337 H PREDN 20111014	GO:0003934
RC.1163	NA	NA	NA
RC.1164	AT1G16270	Protein kinase superfamily protein with octicosapeptide/Phox/Bem1p domain	GO:0004672, GO:0005524, GO:0004672, GO:0004712, GO:0005524, GO:0005634, GO:0004672, GO:0005524, GO:0006468, GO:0004674, GO:0006468, GO:0016772, GO:0016772, GO:0006468, GO:0006468, GO:0005886, GO:0006468, GO:0006468, GO:0005524, GO:0004712, GO:0005829, GO:0005886, GO:0006468, GO:0004672, GO:0004674, GO:0006468, GO:0004672, GO:0004672, GO:0006468, GO:0004674, GO:0004674
RC.1165	Q2PES8_TRIPR	Putative uncharacterized protein	GO:0006869
RC.1166	NA	NA	NA
RC.1167	contig_54885_1	Tryptophan synthase alpha chain contig_54885 4050-1300 E PREDN 20111014	GO:0003824, GO:0003849, GO:0004834, GO:0006568, GO:0008152
RC.1168	contig_88476_1	Sulfite reductase contig_88476 178-477 H PREDN 20111014	NA
RC.1169	AT3G51130	unknown protein	GO:0009627, GO:0005739, GO:0009697, GO:0009627, GO:0006914, GO:0009610, GO:0009697, GO:0010200, GO:0006914
RC.1170	AT1G75620	glyoxal oxidase-related protein	GO:0045492, GO:0003674, GO:0008150, GO:0010413, GO:0045492, GO:0010413, GO:0005576
RC.1171	AT2G32590	LOCATED IN: chloroplast	GO:0016458, GO:0006260, GO:0034968, GO:0051567, GO:0006346, GO:0051567, GO:0006270, GO:0051726, GO:0006306, GO:0005737, GO:0000793, GO:0006346, GO:0006342, GO:0006306, GO:0006275, GO:0006270, GO:0031048, GO:0006275, GO:0009909, GO:0031048, GO:0006342, GO:0000226, GO:0006346, GO:0006260, GO:0000226, GO:0034968, GO:0051567, GO:0006346, GO:0034968, GO:0019722, GO:0006275, GO:0051567, GO:0051322, GO:…
RC.1172	AT1G05440	C-8 sterol isomerases	GO:0031048, GO:0051567, GO:0010389, GO:0031048, GO:0006270, GO:0034968, GO:0006275, GO:0051567, GO:0016458, GO:0006346, GO:0051567, GO:0006270, GO:0006346, GO:0000226, GO:0006270, GO:0006342, GO:0031047, GO:0000911, GO:0048451, GO:0006275, GO:0005634, GO:0000226, GO:0006306, GO:0051322, GO:0031047, GO:0006342, GO:0006696, GO:0009909, GO:0006275, GO:0006306, GO:0006342, GO:0034968, GO:0006306, GO:…
RC.1173	I1K4E9_SOYBN	Uncharacterized protein	NA
RC.1174	Medtr8g095390	Myb-like transcription factor	GO:0003677, GO:0005515
RC.1175	NA	NA	NA
RC.1176	B9S480_RICCO	Prenylated Rab acceptor protein, putative	NA
RC.1177	Medtr5g075020	LOB domain-containing protein	GO:0005515, GO:0005515
RC.1178	G7JSA3_MEDTR	Delta-1-pyrroline-5-carboxylate synthetase	GO:0004349, GO:0004350, GO:0005737, GO:0006561
RC.1179	G8HKS1_SOYBN	Multicopper oxidase	GO:0005507, GO:0046274, GO:0048046, GO:0052716
RC.1180	Medtr7g085450	Inhibitor of growth protein	GO:0005515, GO:0008270, GO:0035064
RC.1181	Medtr4g100420	Ethylene-responsive transcription factor	GO:0003677, GO:0003700, GO:0006355
RC.1182	Medtr4g058720	Exosome complex exonuclease MTR3	GO:0000175, GO:0005515, GO:0006396
RC.1183	AT2G40480	Plant protein of unknown function (DUF827)	GO:0008150, GO:0005575, GO:0003674
RC.1184	Medtr4g073370	E3 ubiquitin-protein ligase UPL3	GO:0004842, GO:0005488, GO:0005515, GO:0005622
RC.1185	contig_61401_2	30S ribosomal protein S8 contig_61401 2818-1025 F PREDN 20111014	GO:0003735, GO:0005840
RC.1186	Medtr3g034610	Organ-specific protein S2	NA
RC.1187	Medtr8g011600	Cc-nbs-lrr resistance protein	GO:0006952
RC.1188	AC225526_15	NBS/LRR resistance protein-like protein AC225526.13 79985-68844 E EGN_Mt100125 20111014	GO:0006952, GO:0017111
RC.1189	NA	NA	NA
RC.1190	Medtr5g098780	Chlorophyll a-b binding protein	GO:0016168, GO:0016168
RC.1191	Medtr5g084750	GDSL esterase/lipase	GO:0004091
RC.1192	Medtr5g085580	Glucan endo-1,3-beta-glucosidase	GO:0005975
RC.1193	Medtr7g076650	Malic enzyme	GO:0000166, GO:0005524, GO:0008270, GO:0050897, GO:0055114, GO:0000166, GO:0005524, GO:0008270, GO:0050897, GO:0055114
RC.1194	Medtr1g098080	Aquaporin NIP3-1	GO:0015250, GO:0016020
RC.1195	G7JVL6_MEDTR	Cell wall-associated hydrolase	GO:0016787
RC.1196	G7J740_MEDTR	Putative uncharacterized protein	NA
RC.1197	Medtr7g010300	ZF-HD homeobox protein	GO:0003700, GO:0005515, GO:0016563
RC.1198	NA	NA	NA
RC.1199	Medtr4g115660	Synaptotagmin-1	GO:0005515, GO:0005544, GO:0019905
RC.1200	G7J8H8_MEDTR	Myb-like transcription factor	GO:0003677
RC.1201	AT1G71430	unknown protein	GO:0008150, GO:0005634, GO:0003674
RC.1202	AT2G01410	NHL domain-containing protein	GO:0005774, GO:0005774, GO:0005783, GO:0005886, GO:0005886, GO:0005774, GO:0008150, GO:0003674
RC.1203	contig_54157_1	WRKY transcription factor contig_54157 1696-111 F PREDN 20111014	GO:0006355
RC.1204	Medtr7g098570	F-box/FBD/LRR-repeat protein	GO:0004842, GO:0005515
RC.1205	Medtr8g087750	Interferon-induced GTP-binding protein Mx	GO:0003924, GO:0005525
RC.1206	Medtr2g087660	DnaJ	GO:0006457, GO:0031072, GO:0050750, GO:0051082, GO:0006457, GO:0050750, GO:0051082
RC.1207	NA	NA	NA
RC.1208	Medtr7g116500	GDSL esterase/lipase	GO:0004091
RC.1209	AT1G72550	tRNA synthetase beta subunit family protein	GO:0004826, GO:0006432, GO:0009328, GO:0005524, GO:0006432, GO:0005737, GO:0004826, GO:0006432, GO:0000166, GO:0005524, GO:0000287, GO:0000166, GO:0006432, GO:0004826, GO:0006432, GO:0005737, GO:0006432, GO:0003723, GO:0000287, GO:0003723, GO:0005829, GO:0006432, GO:0006432, GO:0005737, GO:0009328, GO:0005524, GO:0005737, GO:0005829, GO:0006432, GO:0005524
RC.1210	Medtr4g064350	Cell division protease ftsH-like protein	GO:0004176, GO:0005524, GO:0016020, GO:0017111, GO:0051082
RC.1211	Medtr6g078210	Pentatricopeptide repeat-containing protein	GO:0003723, GO:0005488, GO:0008270
RC.1212	BCP_PEA	Blue copper protein	GO:0005507, GO:0009055, GO:0022900
RC.1213	NA	NA	NA
RC.1214	NA	NA	NA
RC.1215	contig_114549_1	Tuftelin interacting protein contig_114549 565-3353 H PREDN 20111014	GO:0004380, GO:0005515, GO:0005622
RC.1216	AT2G31160	Protein of unknown function (DUF640)	GO:0009944, GO:0010014, GO:0003674, GO:0048439, GO:0009855, GO:0007389, GO:0048438, GO:0008150, GO:0010075, GO:0005634
RC.1218	NA	NA	NA
RC.1219	Medtr1g094780	Phenylalanine ammonia-lyase	GO:0003824, GO:0004397, GO:0005737, GO:0016841, GO:0045548
RC.1220	AT5G64460	Phosphoglycerate mutase family protein	GO:0005829, GO:0005829, GO:0005829, GO:0008150, GO:0009736, GO:0005829, GO:0003674, GO:0005829, GO:0005829, GO:0005829, GO:0009736
RC.1221	Medtr7g113680	Nuclear transcription factor Y subunit C-9	GO:0003677, GO:0003700, GO:0005515
RC.1222	NA	NA	NA
RC.1223	Medtr7g005280	NAC domain protein	GO:0005515, GO:0006355
RC.1224	AC235487_21	White-brown-complex ABC transporter family AC235487.1 100193-95281 E EGN_Mt100125 20111014	GO:0005524, GO:0016887, GO:0017111, GO:0042626
RC.1225	I1KN82_SOYBN	Uncharacterized protein	NA
RC.1226	AT4G39970	Haloacid dehalogenase-like hydrolase (HAD) superfamily protein	GO:0003824, GO:0009570, GO:0009570, GO:0019761, GO:0009570, GO:0016787, GO:0019761, GO:0009570, GO:0009941, GO:0009570, GO:0009570, GO:0016787, GO:0009507, GO:0009570, GO:0009570, GO:0009570, GO:0009941, GO:0009941, GO:0009570, GO:0009941, GO:0009570, GO:0009507, GO:0009570, GO:0008152
RC.1227	Medtr1g007520	Dehydration-responsive protein RD22	GO:0045735
RC.1228	contig_62962_1	Peptide deformylase contig_62962 752-2646 E PREDN 20111014	GO:0042586
RC.1229	NA	NA	NA
RC.1230	NA	NA	NA
RC.1231	NA	NA	NA
RC.1232	Medtr2g039250	Nucleosome/chromatin assembly factor group	GO:0005515, GO:0042393, GO:0046872
RC.1233	AT5G19140	Aluminium induced protein with YGL and LRDR motifs	GO:0003674, GO:0005886, GO:0005886, GO:0010044, GO:0005737, GO:0005737, GO:0009733
RC.1234	AT3G14170	Plant protein of unknown function (DUF936)	GO:0008150, GO:0009507, GO:0003674
RC.1235	Medtr4g072090	BZIP transcription factor bZIP28	GO:0003700, GO:0006355
RC.1236	contig_57694_2	BTB/POZ domain containing protein expressed contig_57694 5067-10590 E PREDN 20111014	GO:0005515
RC.1237	Medtr5g055800	Protein SRG1	GO:0016682, GO:0016706, GO:0055114, GO:0045544, GO:0055114
RC.1238	AT4G01995	unknown protein	GO:0009507, GO:0003674, GO:0008150
RC.1239	AT4G19450	Major facilitator superfamily protein	GO:0003674, GO:0008150
RC.1240	G7KSA1_MEDTR	Vacuolar cation/proton exchanger	GO:0015369, GO:0016021
RC.1241	NA	NA	NA
RC.1242	NA	NA	NA
RC.1243	Medtr6g018300	Ribulose bisphosphate carboxylase small chain	GO:0005507, GO:0005515
RC.1244	I3SJF4_MEDTR	Uncharacterized protein	NA
RC.1245	NA	NA	NA
RC.1246	I1LFB0_SOYBN	Uncharacterized protein	GO:0004190, GO:0006508
RC.1247	Medtr5g081630	Proline transporter	GO:0015193
RC.1248	Medtr1g042730	Aldo-keto reductase	GO:0055114
RC.1249	NA	NA	NA
RC.1250	Medtr5g088980	Cyclin	GO:0016538, GO:0051726
RC.1251	Medtr7g112640	ATP-dependent Clp protease proteolytic subunit-related protein	GO:0004176, GO:0005515, GO:0006508
RC.1252	NA	NA	NA
RC.1253	Medtr8g104820	Endo-beta-1 4-glucanase	GO:0003824, GO:0005975, GO:0008810
RC.1254	contig_50247_2	Endo-beta-1 4-glucanase contig_50247 7719-5651 F PREDN 20111014	GO:0003824, GO:0005975
RC.1255	D7SJ46_VITVI	Putative uncharacterized protein	GO:0005506, GO:0016706, GO:0031418
RC.1256	AT5G61820	FUNCTIONS IN: molecular_function unknown	GO:0009738, GO:0046482, GO:0009610, GO:0009738, GO:0009507, GO:0046482, GO:0005773, GO:0005773, GO:0003674, GO:0008150
RC.1257	K7KQ72_SOYBN	Uncharacterized protein	NA
RC.1258	NA	NA	NA
RC.1259	K7M5T6_SOYBN	Uncharacterized protein	NA
RC.1260	NA	NA	NA
RC.1261	Medtr1g013680	Elongation factor 1-alpha	GO:0005525, GO:0005737, GO:0051015
RC.1262	contig_74318_1	rRNA 2'-O-methyltransferase fibrillarin contig_74318 3750-950 F PREDN 20111014	GO:0008033, GO:0030515
RC.1263	AT2G31160	Protein of unknown function (DUF640)	GO:0009944, GO:0010014, GO:0003674, GO:0048439, GO:0009855, GO:0007389, GO:0048438, GO:0008150, GO:0010075, GO:0005634
RC.1264	NA	NA	NA
RC.1265	Medtr4g023910	Peptide transporter PTR2	GO:0003676, GO:0015074
RC.1266	Medtr4g015550	Alpha-amylase	GO:0030246, GO:2001070
RC.1267	K7M6I8_SOYBN	Uncharacterized protein	NA
RC.1268	G7K6Q0_MEDTR	Putative uncharacterized protein	NA
RC.1269	Medtr3g106130	Stromal cell-derived factor 2-like protein	GO:0004169, GO:0005515, GO:0016020
RC.1270	AT4G35730	Regulator of Vps4 activity in the MVB pathway protein	GO:0008150, GO:0005739
RC.1271	contig_54915_1	Lysosomal pro-X carboxypeptidase contig_54915 863-4748 E PREDN 20111014	GO:0004185
RC.1272	G7IBN7_MEDTR	Ras-like protein	GO:0005525, GO:0007264, GO:0015031
RC.1273	NA	NA	NA
RC.1274	contig_58796_1	Chlorophyll a/b-binding protein contig_58796 1271-2430 F PREDN 20111014	GO:0005515, GO:0016168
RC.1275	Medtr4g005750	4-coumarate CoA ligase	GO:0016207
RC.1276	AT4G22890	PGR5-LIKE A	GO:0009535, GO:0009773, GO:0003674, GO:0009535, GO:0009902, GO:0015979, GO:0009535, GO:0009579, GO:0019684, GO:0010027, GO:0000023, GO:0009535, GO:0009535, GO:0009579, GO:0009535, GO:0009535, GO:0010207, GO:0009535, GO:0009535, GO:0009507, GO:0009507, GO:0035304, GO:0009507, GO:0009657, GO:0009535, GO:0009535, GO:0009535, GO:0006098, GO:0010304, GO:0010218, GO:0034660, GO:0035304, GO:0009535, GO:…
RC.1277	contig_82273_1	Aspartic proteinase nepenthesin I contig_82273 180-2062 E PREDN 20111014	GO:0006508
RC.1278	Medtr3g030980	Cc-nbs-lrr resistance protein	GO:0005515, GO:0006952
RC.1279	AT1G70280	NHL domain-containing protein	GO:0008150, GO:0000394, GO:0009086, GO:0005576, GO:0005634, GO:0009086, GO:0000394, GO:0003674
RC.1280	Medtr4g092900	Bromodomain-containing protein	GO:0003677, GO:0005515, GO:0042393
RC.1281	Medtr5g092990	TIR-similar-domain-containing protein TSDC	GO:0005622, GO:0006952
RC.1282	Medtr7g088160	14 kDa zinc-binding protein	GO:0003824
RC.1283	AT1G09340	chloroplast RNA binding	GO:0010200, GO:0018119, GO:0032544, GO:0042631, GO:0045727, GO:0005996, GO:0009867, GO:0010363, GO:0005777, GO:0045727, GO:0010207, GO:0010218, GO:0009862, GO:0045893, GO:0010287, GO:0019684, GO:0019684, GO:0045893, GO:0009697, GO:0006098, GO:0035304, GO:0009965, GO:0009409, GO:0009902, GO:0009867, GO:0016117, GO:0009409, GO:0042793, GO:0042742, GO:0015995, GO:0003723, GO:0043085, GO:0009814, GO:…
RC.1284	NA	NA	NA
RC.1285	Medtr8g030670	SKP1-like protein	GO:0004842, GO:0006511
RC.1286	I3SZU3_MEDTR	Uncharacterized protein	NA
RC.1287	Medtr8g017270	Hydrolase-like protein	GO:0016787
RC.1288	NA	NA	NA
RC.1290	NA	NA	NA
RC.1291	AT4G14000	Putative methyltransferase family protein	GO:0009507, GO:0003674, GO:0008150
RC.1292	Medtr2g089510	Cytochrome b6-f complex iron-sulfur subunit	GO:0005515, GO:0016020, GO:0046028, GO:0055114
RC.1293	G7JIL9_MEDTR	Uncharacterized protein	NA
RC.1294	contig_60656_1	30S ribosomal protein S5 contig_60656 161-2355 F PREDN 20111014	GO:0005622, GO:0005840, GO:0015935
RC.1295	contig_53032_1	Leucine Rich Repeat family protein expressed contig_53032 52-3454 H PREDN 20111014	GO:0004842, GO:0005515
RC.1296	contig_51582_1	Synaptosomal-associated protein contig_51582 312-3314 F PREDN 20111014	GO:0005484, GO:0005515
RC.1297	Medtr4g054290	Protein WAX2	GO:0009924
RC.1298	Medtr1g061670	60S ribosomal protein L24	GO:0003735, GO:0005840
RC.1299	Medtr8g088880	Glutelin type-A	GO:0005507, GO:0008270, GO:0045735
RC.1300	Medtr8g101570	Cytidine deaminase	GO:0003824, GO:0009972
RC.1301	AT1G21680	DPP6 N-terminal domain-like protein	GO:0008150, GO:0005576, GO:0005774, GO:0019243, GO:0005773, GO:0005774, GO:0003674, GO:0009505, GO:0005773, GO:0019243, GO:0005774
RC.1302	contig_240894_1	Expansin B1 contig_240894 2209-236 E PREDN 20111014	GO:0005576
RC.1303	Medtr5g031170	MYST1 protein	GO:0005975, GO:0016829, GO:0030246
RC.1304	Medtr1g115870	Chalcone-flavonone isomerase	GO:0009813
RC.1305	I3SNT1_LOTJA	Uncharacterized protein	GO:0003676
RC.1306	Medtr6g018310	Ribulose bisphosphate carboxylase small chain	GO:0005507, GO:0005515
RC.1307	Medtr2g075140	Receptor protein kinase-like protein	GO:0004675
RC.1308	G4NK40_MAGO7	Uncharacterized protein	NA
RC.1309	K7KC75_SOYBN	Uncharacterized protein	NA
RC.1310	AT1G80245	Spc97 / Spc98 family of spindle pole body (SBP) component	GO:0006626, GO:0003674, GO:0000226, GO:0000226, GO:0000226, GO:0000226, GO:0006626, GO:0006626, GO:0000226, GO:0000226
RC.1311	Medtr3g109760	GATA transcription factor	GO:0005634, GO:0006355
RC.1312	Medtr3g085570	F-box family protein	GO:0005515
RC.1313	NA	NA	NA
RC.1314	AT1G26850	S-adenosyl-L-methionine-dependent methyltransferases superfamily protein	GO:0005794, GO:0008168, GO:0005802, GO:0005794, GO:0016020, GO:0008168, GO:0008168, GO:0005794, GO:0016020, GO:0005794, GO:0005768, GO:0005768, GO:0016020
RC.1315	AT5G39600	CONTAINS InterPro DOMAIN/s: Ribosomal protein L53, mitochondrial (InterPro:IPR019716)	GO:0003674, GO:0000394, GO:0000394, GO:0008150, GO:0005575, GO:0009086, GO:0009086
RC.1316	Medtr2g014260	Zinc finger CCCH domain-containing protein	GO:0008270
RC.1317	Medtr2g029860	Peroxidase	GO:0055114
RC.1318	Medtr1g093860	LSM14-like protein	NA
RC.1319	AT2G37700	Fatty acid hydroxylase superfamily	GO:0016491, GO:0005739, GO:0005506, GO:0055114, GO:0005739, GO:0006633, GO:0016491, GO:0006633, GO:0006633, GO:0055114, GO:0003824, GO:0005506, GO:0006633
RC.1320	NA	NA	NA
RC.1321	NA	NA	NA
RC.1322	Medtr4g028370	Non-specific lipid-transfer protein	GO:0006869
RC.1323	NA	NA	NA
RC.1324	NA	NA	NA
RC.1325	G7J985_MEDTR	Cytoplasmic tRNA 2-thiolation protein	GO:0000049, GO:0005524, GO:0005737, GO:0034227
RC.1326	Medtr1g021500	B3 domain-containing protein	GO:0006355, GO:0006355, GO:0006355
RC.1327	G7J6S2_MEDTR	Polypyrimidine tract-binding protein-like protein	GO:0000166, GO:0003676
RC.1328	AC235758_14	Asparagine-linked glycosylation protein-like protein AC235758.1 63614-61710 H EGN_Mt100125 20111014	GO:0016757
RC.1329	AT5G62550	unknown protein	GO:0005886, GO:0003674, GO:0009507, GO:0008150
RC.1330	Medtr3g100500	Aspartic proteinase nepenthesin-1	GO:0006508
RC.1331	contig_166849_1	EF-hand motif containing protein contig_166849 1034-379 E PREDN 20111014	GO:0005509
RC.1332	I3SP06_LOTJA	Uncharacterized protein	NA
RC.1333	contig_60228_1	Pyruvate kinase contig_60228 147-4692 E PREDN 20111014	GO:0003824, GO:0004743, GO:0006096
RC.1334	Medtr2g063510	DNA-3-methyladenine glycosylase	GO:0006281
RC.1335	I3SF18_MEDTR	Uncharacterized protein	NA
RC.1336	Q39887_SOYBN	Proline-rich protein	NA
RC.1337	Medtr2g017520	Pyridoxal biosynthesis protein PDX1.3	GO:0003824, GO:0008152, GO:0042803, GO:0042823, GO:0046982
RC.1338	Medtr4g077660	Exportin-1	GO:0005049, GO:0005488, GO:0006886
RC.1339	K7MN63_SOYBN	Uncharacterized protein	NA
RC.1340	I3RZL9_MEDTR	Uncharacterized protein	GO:0006810, GO:0016021
RC.1341	Medtr8g085570	Mediator of RNA polymerase II transcription subunit	GO:0003713, GO:0016455, GO:0003713, GO:0016455
RC.1342	NA	NA	NA
RC.1343	G7LEB9_MEDTR	Kinase-like protein	GO:0004674, GO:0005524, GO:0048544
RC.1344	Medtr3g117090	Sec14 cytosolic factor	GO:0005622, GO:0008526
RC.1345	Medtr1g045750	3-isopropylmalate dehydratase	GO:0003861, GO:0008152, GO:0008652, GO:0050486
RC.1346	AT5G03170	FASCICLIN-like arabinogalactan-protein 11	GO:0005886, GO:0005886, GO:0031225, GO:0031225, GO:0009834
RC.1347	Medtr3g014660	Short internodes	GO:0042803, GO:0046982
RC.1348	contig_54009_1	Histone deacetylase contig_54009 5389-272 E PREDN 20111014	GO:0031078
RC.1349	NA	NA	NA
RC.1350	G7K0D1_MEDTR	Putative uncharacterized protein	NA
RC.1351	contig_101268_1	Cytochrome P450 family protein expressed contig_101268 501-2185 E PREDN 20111014	GO:0019825, GO:0055114
RC.1352	G7L238_MEDTR	Isochorismate synthase	GO:0008909, GO:0009058
RC.1353	Medtr4g051370	Photosystem II CP47 chlorophyll apoprotein	GO:0009523, GO:0016020, GO:0042651
RC.1354	NA	NA	NA
RC.1355	AT3G62370	heme binding	GO:0005794, GO:0005768, GO:0020037, GO:0005794, GO:0005802, GO:0005768
RC.1356	Medtr1g084670	Galactinol synthase	GO:0016758
RC.1357	NA	NA	NA
RC.1358	Medtr4g093730	GATA transcription factor	GO:0005515, GO:0006355, GO:0008431, GO:0042562
RC.1359	contig_83891_1	Glucan endo-1 3-beta-glucosidase contig_83891 2802-267 E PREDN 20111014	GO:0005975
RC.1360	NA	NA	NA
RC.1361	Medtr4g104080	26S proteasome non-ATPase regulatory subunit	GO:0005515, GO:0032183
RC.1362	AT1G55230	Family of unknown function (DUF716)	GO:0009507, GO:0008150
RC.1363	I3SZQ6_MEDTR	Uncharacterized protein	GO:0009086, GO:0046522
RC.1364	NA	NA	NA
RC.1365	NA	NA	NA
RC.1366	Medtr2g039940	Diacylglycerol acyltransferase	GO:0004144
RC.1367	contig_54826_3	Unknown protein contig_54826 4081-2920 E PREDN 20111014	GO:0005515
RC.1368	AT5G03170	FASCICLIN-like arabinogalactan-protein 11	GO:0005886, GO:0005886, GO:0031225, GO:0031225, GO:0009834
RC.1369	NA	NA	NA
RC.1370	contig_56533_1	O-methyltransferase contig_56533 1508-3325 F PREDN 20111014	GO:0030755, GO:0033799
RC.1371	NA	NA	NA
RC.1372	Medtr5g018670	Oxygen evolving enhancer protein	GO:0005515, GO:0008266
RC.1373	NA	NA	NA
RC.1374	AT2G20390	unknown protein	GO:0003674, GO:0008150, GO:0009507, GO:0009507
RC.1375	NA	NA	NA
RC.1376	Medtr7g065220	Rop guanine nucleotide exchange factor	GO:0005089
RC.1377	Q41042_PEA	L. (clone na-481-5)	GO:0000166, GO:0003676
RC.1378	K7KW00_SOYBN	Uncharacterized protein	NA
RC.1379	AT5G45190	Cyclin family protein	GO:0000079, GO:0004693, GO:0019901, GO:0006355, GO:0006486, GO:0000079, GO:0019901, GO:0006355, GO:0009630, GO:0000079, GO:0005634, GO:0010090, GO:0005634, GO:0051726, GO:0008284, GO:0006355, GO:0000079, GO:0006486, GO:0000079, GO:0006355, GO:0010090, GO:0000394, GO:0048366, GO:0000079, GO:0000394, GO:0050792, GO:0009908, GO:0006355, GO:0004693, GO:0006355, GO:0006486, GO:0006366, GO:0010090, GO:…
RC.1380	Medtr1g025140	Hexokinase I	GO:0004340, GO:0005975, GO:0006096
RC.1381	G7IRM6_MEDTR	Cyclin-D5-2	GO:0005634
RC.1384	Medtr1g031640	MLP-like protein	NA
RC.1385	Medtr3g070070	Trafficking protein particle complex subunit	GO:0005515, GO:0017112, GO:0020037
RC.1386	Medtr6g006990	Carbonic anhydrase	GO:0004089, GO:0005515, GO:0008270, GO:0015976, GO:0004089, GO:0005515, GO:0008270, GO:0015976, GO:0005515, GO:0008270, GO:0015976, GO:0004089, GO:0005515, GO:0008270, GO:0015976, GO:0004089, GO:0005515, GO:0008270, GO:0015976
RC.1387	Medtr3g083130	NAD(P)H-dependent 6'-deoxychalcone synthase	GO:0055114
RC.1388	NA	NA	NA
RC.1389	Medtr2g075060	Receptor-like protein kinase	GO:0005515, GO:0006468, GO:0016301, GO:0016772
RC.1390	NA	NA	NA
RC.1391	Medtr5g010410	Heavy metal P-type ATPase	GO:0016020
RC.1392	Medtr8g005990	3-hydroxyisobutyryl-CoA hydrolase-like protein	GO:0003860, GO:0003860
RC.1393	G7KV74_MEDTR	LisH domain and HEAT repeat-containing protein	GO:0003677
RC.1394	contig_81211_1	Chlorophyll a/b binding protein contig_81211 1772-990 F PREDN 20111014	GO:0005515, GO:0016168
RC.1395	I3S9V9_MEDTR	Uncharacterized protein	NA
RC.1396	contig_66710_1	Cell division protein kinase contig_66710 1594-849 H PREDN 20111014	GO:0016772
RC.1397	Medtr3g071550	Eukaryotic translation initiation factor 2 subunit alpha	GO:0003723, GO:0003743
RC.1398	Medtr3g057800	Cytochrome P450	GO:0019825, GO:0055114
RC.1399	Medtr3g100950	Serine/threonine protein kinase BRI1-like protein	GO:0004675
RC.1400	I3T7S1_MEDTR	Uncharacterized protein	NA
RC.1401	contig_49672_2	Structural maintenance of chromosomes 1 protein contig_49672 1665-4805 F PREDN 20111014	GO:0010174, GO:0015397, GO:0016020
RC.1402	contig_66064_1	Amino acid transporter contig_66064 2268-817 F PREDN 20111014	GO:0015171
RC.1403	NA	NA	NA
RC.1404	I3S6I3_MEDTR	Uncharacterized protein	GO:0005509, GO:0009654, GO:0015979, GO:0019898
RC.1405	Medtr6g021800	Elongation factor 1-alpha	GO:0003746, GO:0005525, GO:0005737
RC.1406	Medtr2g014990	GTP-binding protein ras-like protein	GO:0003924, GO:0005525, GO:0005622, GO:0007165, GO:0007264, GO:0015031
RC.1407	Medtr8g074330	Endochitinase	GO:0008061, GO:0008843, GO:0016998
RC.1408	Q39887_SOYBN	Proline-rich protein	NA
RC.1409	AT5G27390	Mog1/PsbP/DUF1795-like photosystem II reaction center PsbP family protein	GO:0009220, GO:0015979, GO:0015979, GO:0009507, GO:0009523, GO:0019898, GO:0009523, GO:0009220, GO:0009654, GO:0009654, GO:0005509, GO:0009507
RC.1410	NA	NA	NA
RC.1411	Medtr4g071450	Enhanced disease susceptibility	GO:0005215
RC.1412	NA	NA	NA
RC.1414	I3SWV3_LOTJA	Uncharacterized protein	NA
RC.1415	AT5G12470	Protein of unknown function (DUF3411)	GO:0005739, GO:0009941, GO:0009706, GO:0009536, GO:0009941, GO:0009706, GO:0003674, GO:0009941, GO:0009941, GO:0009706, GO:0008150, GO:0009941, GO:0009941, GO:0009941, GO:0009507, GO:0009507, GO:0009536, GO:0009941, GO:0009507, GO:0009706, GO:0009941, GO:0009706, GO:0009941, GO:0009941, GO:0009941
RC.1416	NA	NA	NA
RC.1417	AT1G52320	unknown protein	GO:0000085, GO:0005886, GO:0005634, GO:0005634, GO:0016567, GO:0016571, GO:0006499, GO:0005886, GO:0016579, GO:0016571, GO:0009640, GO:0005634, GO:0006499, GO:0016579, GO:0005634, GO:0016571, GO:0016579, GO:0009640, GO:0045893, GO:0005886, GO:0006487, GO:0016567, GO:0010388, GO:0010388, GO:0006487, GO:0006499, GO:0006499, GO:0005886, GO:0016567, GO:0006487, GO:0006499, GO:0045893, GO:0006499, GO:…
RC.1418	Medtr2g012670	Leucine-rich repeat receptor-like protein kinase	GO:0004674, GO:0005515, GO:0006468, GO:0016772
RC.1419	E9GY87_DAPPU	Putative uncharacterized protein	GO:0004252, GO:0006508
RC.1420	AT4G17100	EXPRESSED IN: 23 plant structures	GO:0016788, GO:0016788, GO:0005576, GO:0005576
RC.1421	contig_51470_1	Acetyl-coenzyme A carboxylase carboxyl transferase subunit alpha contig_51470 3843-53 E PREDN 20111014	GO:0005515, GO:0009317, GO:0016874
RC.1422	NA	NA	NA
RC.1423	Medtr6g042530	Ran-binding protein-like protein	GO:0005515, GO:0008536, GO:0046907
RC.1424	NA	NA	NA
RC.1425	Medtr4g119410	1-aminocyclopropane-1-carboxylate oxidase-like protein	GO:0009815, GO:0055114
RC.1426	NA	NA	NA
RC.1427	NA	NA	NA
RC.1428	Medtr5g021290	Leucine-rich repeat receptor protein kinase EXS	GO:0004675, GO:0005515
RC.1429	NA	NA	NA
RC.1430	Q8RW43_LUPAL	TCP1 protein	NA
RC.1431	NA	NA	NA
RC.1432	AT5G19140	Aluminium induced protein with YGL and LRDR motifs	GO:0003674, GO:0005886, GO:0005886, GO:0010044, GO:0005737, GO:0005737, GO:0009733
RC.1433	K7N2J9_SOYBN	Uncharacterized protein	NA
RC.1434	NA	NA	NA
RC.1435	G7KMQ7_MEDTR	Putative uncharacterized protein	NA
RC.1436	NA	NA	NA
RC.1437	NA	NA	NA
RC.1438	NA	NA	NA
RC.1441	Medtr7g105030	125 kDa kinesin-related protein	GO:0007018
RC.1442	NA	NA	NA
RC.1443	Medtr5g016260	Aspartic proteinase-like protein	GO:0006508, GO:0006508
RC.1444	NA	NA	NA
RC.1445	AT2G36570	Leucine-rich repeat protein kinase family protein	GO:0005886, GO:0006468, GO:0006468, GO:0005524, GO:0006468, GO:0006468, GO:0005886, GO:0016772, GO:0016301, GO:0005886, GO:0004672, GO:0004672, GO:0006468, GO:0006468, GO:0005524, GO:0005524, GO:0007169, GO:0006468, GO:0006468, GO:0006468, GO:0005886, GO:0005524, GO:0004674, GO:0004674
RC.1446	NA	NA	NA
RC.1447	contig_59792_1	Receptor-like protein kinase contig_59792 1-2344 E PREDN 20111014	GO:0004674, GO:0006468, GO:0016772, GO:0019199
RC.1448	G7KSA1_MEDTR	Vacuolar cation/proton exchanger	GO:0015369, GO:0016021
RC.1449	NA	NA	NA
RC.1450	Medtr2g027240	Protein kinase	GO:0004674, GO:0006468, GO:0016772
RC.1451	contig_237641_1	Amine oxidase family protein contig_237641 310-2971 E PREDN 20111014	GO:0008131, GO:0046592
RC.1452	Medtr6g075000	Dual specificity tyrosine-phosphorylation-regulated kinase	GO:0005524, GO:0006468, GO:0016772
RC.1453	Medtr2g088770	Peroxidase	GO:0004601, GO:0005515, GO:0055114
RC.1454	I3SSE9_MEDTR	Uncharacterized protein	GO:0004553, GO:0005618, GO:0006073, GO:0016762, GO:0048046
RC.1455	G7JHA8_MEDTR	Glycine-rich RNA binding protein	GO:0000166, GO:0003676
RC.1458	contig_82602_1	Granule bound starch synthase Ia contig_82602 3600-1042 E PREDN 20111014	GO:0004373, GO:0005515, GO:0009250
RC.1459	Medtr2g027270	Phosphoglycolate phosphatase	GO:0008152, GO:0008967, GO:0008152, GO:0008967, GO:0008152, GO:0008967
RC.1460	contig_237524_1	Triose phosphate/phosphate translocator contig_237524 130-2235 F PREDN 20111014	GO:0008524, GO:0016021
RC.1461	contig_70681_1	1-aminocyclopropane-1-carboxylate oxidase contig_70681 2830-915 F PREDN 20111014	GO:0004062, GO:0016706, GO:0055114
RC.1462	AT1G08480	unknown protein	GO:0005739, GO:0005774, GO:0009536, GO:0005773, GO:0005773, GO:0009853, GO:0008150, GO:0005739, GO:0005774, GO:0005774, GO:0005749, GO:0005749, GO:0005739, GO:0003674, GO:0005749, GO:0009853, GO:0005749, GO:0005739, GO:0005739
RC.1463	G7JNJ4_MEDTR	Spastin	GO:0005524, GO:0017111
RC.1465	K3Z2R3_SETIT	Uncharacterized protein	NA
RC.1466	contig_53428_1	V-type proton ATPase subunit G contig_53428 4726-1710 F PREDN 20111014	GO:0016471, GO:0046933
RC.1467	AT3G06840	unknown protein	GO:0003674, GO:0008150, GO:0009507
RC.1468	NA	NA	NA
RC.1469	AT5G25360	unknown protein	GO:0008150, GO:0003674
RC.1470	NA	NA	NA
RC.1471	AT1G08640	Chloroplast J-like domain 1	GO:0009941, GO:0031969, GO:0009941, GO:0009941, GO:0006631, GO:0031969, GO:0009507, GO:0031969, GO:0031969, GO:0009941, GO:0009507, GO:0031969, GO:0009941, GO:0006631, GO:0009941, GO:0009941, GO:0009941
RC.1472	NA	NA	NA
RC.1473	contig_68786_1	Long chain fatty acyl CoA synthetase contig_68786 3883-221 E PREDN 20111014	GO:0004467
RC.1474	Q43671_VICFA	Storage protein	GO:0045735
RC.1475	contig_53402_1	Mitochondrial ADP/ATP carrier proteins contig_53402 3788-826 F PREDN 20111014	GO:0005471, GO:0005743
RC.1476	AT5G51550	EXORDIUM like 3	GO:0003674, GO:0080167, GO:0009505, GO:0005576, GO:0007020, GO:0007020, GO:0009506
RC.1477	contig_54982_2	3'-5' exonuclease contig_54982 6125-5403 H PREDN 20111014	GO:0003676
RC.1478	D3YBD2_TRIRP	Transcription initiation factor	GO:0003743, GO:0005669, GO:0006352
RC.1479	AT1G08480	unknown protein	GO:0005739, GO:0005774, GO:0009536, GO:0005773, GO:0005773, GO:0009853, GO:0008150, GO:0005739, GO:0005774, GO:0005774, GO:0005749, GO:0005749, GO:0005739, GO:0003674, GO:0005749, GO:0009853, GO:0005749, GO:0005739, GO:0005739
RC.1480	AC233675_22	Transcription factor RF2b AC233675.1 92745-94944 E EGN_Mt100125 20111014	GO:0003700, GO:0006355, GO:0016563
RC.1481	Medtr4g115360	proline-rich protein	GO:0006869
RC.1482	NA	NA	NA
RC.1483	NA	NA	NA
RC.1484	contig_7832_1	Receptor-like protein kinase contig_7832 3820-65 E PREDN 20111014	GO:0004675, GO:0005515, GO:0005524, GO:0006468, GO:0016772
RC.1485	AT2G16630	Pollen Ole e 1 allergen and extensin family protein	GO:0005576
RC.1486	Medtr1g025780	GDSL esterase/lipase	GO:0004091
RC.1487	Medtr4g070190	Glycine-rich RNA binding protein	GO:0000166, GO:0003676, GO:0008266
RC.1488	Medtr2g075400	Brassinosteroid signaling positive regulator-related protein	GO:0030528
RC.1489	G7JBH8_MEDTR	Zinc finger CCCH domain-containing protein	GO:0003676, GO:0008270
RC.1490	contig_50352_2	Peptidyl-prolyl cis-trans isomerase cyclophilin-type contig_50352 10170-6347 F PREDN 20111014	GO:0006457
RC.1491	NA	NA	NA
RC.1492	NA	NA	NA
RC.1493	Medtr3g080040	GPN-loop GTPase-like protein	GO:0005515, GO:0005524
RC.1494	NA	NA	NA
RC.1495	AT2G23790	Protein of unknown function (DUF607)	GO:0008150, GO:0009507, GO:0003674
RC.1497	Medtr8g013760	Cytochrome c oxidase assembly protein COX19	GO:0016531
RC.1498	NA	NA	NA
RC.1499	Medtr3g070070	Trafficking protein particle complex subunit	GO:0005515, GO:0017112, GO:0020037
RC.1500	K7L2V5_SOYBN	Uncharacterized protein	NA
RC.1501	Medtr7g100530	Adenylate kinase	GO:0004017, GO:0006139, GO:0046939
RC.1502	NA	NA	NA
RC.1503	Medtr4g073020	CDP-diacylglycerol-inositol 3-phosphatidyltransferase	GO:0003881, GO:0016020
RC.1504	I1JUU0_SOYBN	Uncharacterized protein	GO:0015018, GO:0016020
RC.1505	Medtr8g075090	Aspartic proteinase-like protein	GO:0006508
RC.1506	Medtr3g005100	Protein TRIGALACTOSYLDIACYLGLYCEROL	GO:0005319, GO:0042626
RC.1507	Medtr5g006750	12-oxophytodienoate reductase	GO:0003824, GO:0003959, GO:0016629
RC.1508	NA	NA	NA
RC.1509	NA	NA	NA
RC.1510	contig_58796_1	Chlorophyll a/b-binding protein contig_58796 1271-2430 F PREDN 20111014	GO:0005515, GO:0016168
RC.1511	G8A049_MEDTR	Dual-specificity protein phosphatase-like protein (Fragment)	GO:0030001, GO:0046872
RC.1512	G7J7A7_MEDTR	TIR-NBS-LRR-TIR type disease resistance protein	GO:0005622, GO:0006952, GO:0007165, GO:0043531
RC.1513	AT5G15630	COBRA-like extracellular glycosyl-phosphatidyl inositol-anchored protein family	GO:0010413, GO:0031225, GO:0005774, GO:0005886, GO:0045492, GO:0009832, GO:0031225, GO:0044036, GO:0044036, GO:0005774, GO:0005886, GO:0031225, GO:0009834, GO:0005774, GO:0045492, GO:0010413, GO:0010089
RC.1514	Medtr2g097470	GRAS family transcription factor	GO:0003700
RC.1515	AT4G01660	ABC transporter 1	GO:0016772, GO:0005739, GO:0005746, GO:0005215, GO:0005746, GO:0005215, GO:0015996, GO:0015996, GO:0005746, GO:0005746, GO:0017004
RC.1516	NA	NA	NA
RC.1517	Medtr8g105110	40S ribosomal protein S15-like protein	GO:0003723, GO:0003735, GO:0005515, GO:0005840, GO:0015935
RC.1518	Medtr2g096230	Exocyst complex component	GO:0005515
RC.1519	contig_9061_1	F-box domain containing protein contig_9061 1282-95 E PREDN 20111014	GO:0005515
RC.1520	I1JYY1_SOYBN	Uncharacterized protein	NA
RC.1521	Medtr5g081250	Folylpolyglutamate synthase	GO:0004326, GO:0009058, GO:0009396
RC.1522	NA	NA	NA
RC.1523	I1LPJ9_SOYBN	Uncharacterized protein	GO:0000166, GO:0003676
RC.1524	Medtr1g093240	Indoleacetic acid-induced-like protein	GO:0003700, GO:0046983
RC.1525	I3SDC1_LOTJA	Uncharacterized protein	NA
RC.1526	Medtr7g111380	Hydrophobic protein LTI6A	GO:0016021
RC.1527	Medtr8g107370	Phosphoethanolamine N-methyltransferase	GO:0000234, GO:0000234
RC.1528	AT3G24520	heat shock transcription factor C1	GO:0006355, GO:0009407, GO:0003677, GO:0009407, GO:0003700, GO:0006355, GO:0006355, GO:0003700, GO:0005634, GO:0005634, GO:0003700, GO:0043565
RC.1529	contig_49316_1	Dof zinc finger protein contig_49316 41-1607 E PREDN 20111014	GO:0006355
RC.1530	I1LBX6_SOYBN	Ubiquitin carboxyl-terminal hydrolase	GO:0004221, GO:0006511, GO:0008234
RC.1531	AT1G64355	unknown protein	GO:0009507, GO:0010207, GO:0010207, GO:0008150, GO:0003674, GO:0010207, GO:0010207
RC.1532	NA	NA	NA
RC.1533	Medtr3g106560	Cysteinyl tRNA synthetase	GO:0004817, GO:0005737, GO:0006423
RC.1534	Medtr3g086310	Pectate lyase	GO:0016829
RC.1535	NA	NA	NA
RC.1536	AC233140_16	Pentatricopeptide repeat-containing protein AC233140.9 57612-52442 E EGN_Mt100125 20111014	GO:0004519, GO:0005488
RC.1537	Medtr1g075540	Peroxisomal membrane protein PMP22	GO:0005515, GO:0005515
RC.1538	Medtr5g013590	Casein kinase II subunit beta-4	GO:0005956, GO:0019887
RC.1539	I1JXL7_SOYBN	Uncharacterized protein	GO:0030001, GO:0046872
RC.1540	I1LTH6_SOYBN	Uncharacterized protein	NA
RC.1541	Medtr4g128570	Xyloglucan endotransglucosylase/hydrolase protein	GO:0005975, GO:0016798
RC.1542	Medtr2g038310	Plasma membrane calcium-transporting ATPase	GO:0005388, GO:0016020, GO:0005388, GO:0016020
RC.1543	I1MSE0_SOYBN	Uncharacterized protein	GO:0005622, GO:0008270
RC.1545	Medtr3g117500	Endo-1 4-beta-glucanase	GO:0003824, GO:0005975
RC.1546	contig_69469_1	Phosphatidylcholine:ceramide cholinephosphotransferase contig_69469 2320-6 F PREDN 20111014	GO:0045140
RC.1547	contig_53156_1	Tripeptidyl peptidase II contig_53156 7202-11 E PREDN 20111014	GO:0003676, GO:0006508
RC.1548	G7K1H0_MEDTR	Putative uncharacterized protein	NA
RC.1549	NA	NA	NA
RC.1550	contig_19152_1	Alkylated DNA repair protein AlkB contig_19152 387-1351 H PREDN 20111014	GO:0003676, GO:0004523
RC.1551	AT1G51130	Nse4, component of Smc5/6 DNA repair complex	GO:0008150, GO:0005634, GO:0003674
RC.1552	Q2QUM8_ORYSJ	Retrotransposon protein, putative, Ty1-copia subclass	GO:0003676, GO:0008270
RC.1553	NA	NA	NA
RC.1554	contig_102202_1	Receptor-like kinase contig_102202 6532-694 F PREDN 20111014	GO:0004674, GO:0006468, GO:0016772
RC.1555	Medtr1g061560	3-deoxy-D-manno-octulosonic-acid transferase	GO:0008690
RC.1556	contig_52712_1	Glyoxylate/hydroxypyruvate reductase B contig_52712 3911-601 E PREDN 20111014	GO:0000166, GO:0030267
RC.1557	AT1G29220	transcriptional regulator family protein	GO:0008150, GO:0005634, GO:0005634
RC.1558	Medtr3g009160	Mitochondrial intermediate peptidase	GO:0004222
RC.1559	NA	NA	NA
RC.1560	G7JJP9_MEDTR	3-ketoacyl-CoA synthase	GO:0006633, GO:0016020, GO:0016747
RC.1561	NA	NA	NA
RC.1562	NA	NA	NA
RC.1563	AT4G08330	unknown protein.	GO:0005634, GO:0005634, GO:0003674, GO:0008150, GO:0005886
RC.1564	AT3G57810	Cysteine proteinases superfamily protein	GO:0008150, GO:0009507, GO:0008234
RC.1565	Medtr7g093260	Actin	GO:0005200, GO:0005524
RC.1566	Medtr5g076180	Nibrin	GO:0005515
RC.1567	Medtr3g034290	Serine carboxypeptidase-like protein	GO:0004185, GO:0006508, GO:0042802
RC.1568	NA	NA	NA
RC.1570	Medtr2g009690	Dynamin-related protein 3A	GO:0003924, GO:0005525, GO:0005525, GO:0042803, GO:0003924, GO:0005525
RC.1571	AT5G63960	DNA binding	GO:0010564, GO:0045004, GO:0009616, GO:0003677, GO:0043247, GO:0031047, GO:0032204, GO:0006346, GO:0009909, GO:0045132, GO:0035196, GO:0045004, GO:0045004, GO:0016458, GO:0034968, GO:0003676, GO:0007067, GO:0051567, GO:0007346, GO:0010389, GO:0006287, GO:0000724, GO:0006302, GO:0006306, GO:0043247, GO:0031048, GO:0010267, GO:0006342, GO:0000166, GO:0006139, GO:0003676, GO:0090305, GO:0007129, GO:…
RC.1572	Medtr5g006960	Parafibromin	GO:0008134
RC.1573	Medtr5g084930	Protein disulfide isomerase family	GO:0003756, GO:0016853, GO:0045454
RC.1574	NA	NA	NA
RC.1575	Medtr4g124050	ABC transporter ATP-binding protein	GO:0008559, GO:0010329, GO:0016021, GO:0016887, GO:0017111, GO:0010329, GO:0016021, GO:0016887, GO:0017111
RC.1576	Medtr7g077800	Signal peptide peptidase-like 2B	GO:0008233, GO:0016021
RC.1577	contig_114844_1	AP-1 complex subunit mu contig_114844 422-2137 E PREDN 20111014	GO:0006810, GO:0008565, GO:0030131, GO:0030276
RC.1578	contig_54461_3	Vacuolar protein sorting-associated protein 26-like protein contig_54461 4190-2138 E PREDN 20111014	GO:0005515
RC.1579	Medtr3g101670	Chlorophyll a-b binding protein	GO:0031409
RC.1580	K7LPG7_SOYBN	Uncharacterized protein	NA
RC.1581	Medtr8g107470	Atypical receptor-like kinase MARK	GO:0004674, GO:0005515, GO:0005524, GO:0006468, GO:0016772
RC.1582	NA	NA	NA
RC.1583	Medtr5g008420	Far upstream element-binding protein	GO:0003676, GO:0003723
RC.1584	AT1G73090	unknown protein	GO:0003674, GO:0008150
RC.1585	I1K2H3_SOYBN	Uncharacterized protein	NA
RC.1586	G7K743_MEDTR	Serine palmitoyltransferase	GO:0009058, GO:0016740, GO:0030170
RC.1587	Medtr4g115670	Purple acid phosphatase-like protein	GO:0004722, GO:0046872
RC.1588	G7KCK5_MEDTR	Putative uncharacterized protein	NA
RC.1589	NA	NA	NA
RC.1590	Medtr4g071130	Coatomer alpha subunit-like protein	GO:0005515
RC.1591	contig_52409_2	Late-embryogenesis abundant protein contig_52409 8933-10357 F PREDN 20111014	GO:0009269
RC.1592	Medtr1g087920	Ethylene responsive transcription factor 2b	GO:0003677, GO:0006355
RC.1593	Medtr3g108320	Potassium channel	GO:0005242, GO:0016020, GO:0030551
RC.1595	Medtr5g005470	DNA-directed RNA polymerases I, II, and III subunit RPABC1	GO:0005634, GO:0006351
RC.1596	Medtr5g006530	Lin-54-like protein	GO:0003700
RC.1597	contig_54432_2	Oligopeptide transporter contig_54432 8058-3821 E PREDN 20111014	GO:0005427, GO:0055085
RC.1598	AT5G13100	unknown protein	GO:0009507
RC.1599	NA	NA	NA
RC.1600	AT5G60490	FASCICLIN-like arabinogalactan-protein 12	GO:0009834, GO:0005886, GO:0005886, GO:0031225, GO:0005886, GO:0031225
RC.1601	NA	NA	NA
RC.1602	Medtr7g114340	Acyltransferase-like protein	GO:0003824
RC.1603	contig_238626_1	Pentatricopeptide repeat-containing protein contig_238626 2399-96 H PREDN 20111014	GO:0004519, GO:0005488
RC.1604	I1LFA4_SOYBN	Uncharacterized protein	GO:0005509
RC.1605	contig_51080_1	Lysyl-tRNA synthetase contig_51080 3367-305 H PREDN 20111014	GO:0005515, GO:0005737
RC.1606	NA	NA	NA
RC.1607	NA	NA	NA
RC.1608	Medtr4g127910	Glycerol-3-phosphate acyltransferase	GO:0004366, GO:0008152
RC.1609	AT2G36630	Sulfite exporter TauE/SafE family protein	GO:0006499, GO:0006499, GO:0006499, GO:0016021
RC.1610	NA	NA	NA
RC.1611	NA	NA	NA
RC.1612	AT5G61410	D-ribulose-5-phosphate-3-epimerase	GO:0008152, GO:0009941, GO:0009941, GO:0009570, GO:0009793, GO:0008152, GO:0048046, GO:0010319, GO:0005975, GO:0004750, GO:0009570, GO:0009941, GO:0009409, GO:0009507, GO:0009570, GO:0009579, GO:0042742, GO:0009579, GO:0048046, GO:0009570, GO:0003824, GO:0009409, GO:0010319, GO:0009570, GO:0009941, GO:0003824, GO:0009941, GO:0009570, GO:0009570, GO:0009941, GO:0005975, GO:0009941, GO:0009507, GO:…
RC.1613	contig_50443_1	Protein kinase contig_50443 171-4852 E PREDN 20111014	GO:0004708, GO:0005515, GO:0005524, GO:0006468, GO:0016772
RC.1616	contig_81211_1	Chlorophyll a/b binding protein contig_81211 1772-990 F PREDN 20111014	GO:0005515, GO:0016168
RC.1617	Medtr4g031820	Cytochrome P450 monooxygenase CYP72A61	GO:0019825, GO:0055114, GO:0008395, GO:0019825, GO:0055114, GO:0019825, GO:0055114
RC.1618	Medtr7g117190	Leucoanthocyanidin reductase	GO:0000166, GO:0004022, GO:0000166, GO:0004090
RC.1619	Medtr5g008810	Cycloartenol synthase	GO:0016866, GO:0016871
RC.1620	Medtr3g095230	Splicing factor-like protein	GO:0000166, GO:0003676, GO:0005634, GO:0000166, GO:0003676, GO:0005634
RC.1621	Medtr4g068230	Arginine decarboxylase	GO:0003824, GO:0008923, GO:0030170
RC.1622	Medtr6g077750	Dolichyl-diphosphooligosaccharide-protein glycosyltransferase subunit STT3A	GO:0004579, GO:0004579
RC.1623	Medtr2g033820	WRKY transcription factor	GO:0006355, GO:0006355
RC.1624	Medtr1g114000	Fibrillarin	GO:0008033, GO:0030515
RC.1625	D3YBD2_TRIRP	Transcription initiation factor	GO:0003743, GO:0005669, GO:0006352
RC.1626	Medtr6g012110	Chlorophyll a/b-binding protein	GO:0005515, GO:0016168
RC.1627	Medtr8g100040	ATP-dependent Clp protease ATP-binding subunit clpA-like protein	GO:0004176, GO:0005524, GO:0006289, GO:0017111
RC.1628	Medtr7g109250	Zinc finger CCCH domain-containing protein	GO:0008270
RC.1630	contig_55464_1	Ankyrin repeat domain-containing protein contig_55464 3090-167 E PREDN 20111014	GO:0005515
RC.1631	contig_55651_2	TIR-NBS disease resistance-like protein contig_55651 6314-1079 H PREDN 20111014	GO:0005622, GO:0006952
RC.1633	NA	NA	NA
RC.1634	I1NG91_SOYBN	Uncharacterized protein	NA
RC.1635	Medtr4g081120	Small ribosomal subunit protein S13	GO:0003676, GO:0003735, GO:0005840
RC.1636	AT5G65660	hydroxyproline-rich glycoprotein family protein	GO:0005634, GO:0008150, GO:0005886, GO:0003674
RC.1637	NA	NA	NA
RC.1638	G7JPE8_MEDTR	Fasciclin-like arabinogalactan protein	NA
RC.1639	AT3G21400	unknown protein	GO:0005739, GO:0006499, GO:0006499, GO:0006499, GO:0003674
RC.1640	AC225526_5	Cc-nbs-lrr resistance protein AC225526.13 40506-28730 E EGN_Mt100125 20111014	GO:0006952, GO:0017111
RC.1641	Medtr5g010140	Cyclin-L1-1	GO:0006396, GO:0016251, GO:0016538, GO:0006396, GO:0016251, GO:0016538, GO:0006396
RC.1642	Medtr5g009810	Transmembrane protein	GO:0016020
RC.1643	G7J9H9_MEDTR	Putative uncharacterized protein	GO:0004869
RC.1644	Medtr3g061140	DNA damage-inducible protein	GO:0000149, GO:0005515, GO:0031593
RC.1645	AC151738_58	Multidrug resistance protein ABC transporter family AC151738.84 191140-196816 E EGN_Mt100125 20111014	GO:0015431, GO:0016021, GO:0016887, GO:0017111
RC.1646	G7IJ45_MEDTR	Photosystem II 10 kDa polypeptide	GO:0009654, GO:0015979, GO:0042651
RC.1647	AT5G50150	Protein of Unknown Function (DUF239)	GO:0005576, GO:0003674, GO:0008150
RC.1648	B1NY81_MEDTR	Cold-acclimation specific protein 31	GO:0006950, GO:0009415
RC.1649	contig_61287_1	Aspartic proteinase nepenthesin I contig_61287 1374-39 F PREDN 20111014	GO:0006508
RC.1650	Medtr5g099180	Homoserine kinase	GO:0004413, GO:0005524, GO:0006566
RC.1651	Medtr1g045410	60S ribosomal protein L4	GO:0003735, GO:0005515, GO:0005840
RC.1652	AT5G42905	Polynucleotidyl transferase, ribonuclease H-like superfamily protein	GO:0004523, GO:0003676, GO:0005575
RC.1653	Q2PEX2_TRIPR	Putative uncharacterized protein (Fragment)	NA
RC.1654	Medtr3g106180	Ribonuclease CAF1	GO:0000175, GO:0003676
RC.1655	G7ZZH2_MEDTR	Tyrosine-sulfated glycopeptide receptor (Fragment)	NA
RC.1656	contig_114796_1	Germin-like protein contig_114796 1125-446 F PREDN 20111014	GO:0030145, GO:0045735, GO:0048046
RC.1657	Medtr1g113840	Serine/threonine protein kinase ATR	GO:0005488
RC.1658	AT2G33560	BUB1-related (BUB1: budding uninhibited by benzymidazol 1)	GO:0006275, GO:0006270, GO:0006270, GO:0010369, GO:0008283, GO:0005634, GO:0000226, GO:0007094, GO:0048451, GO:0000776, GO:0005634, GO:0000226, GO:0006275, GO:0005515, GO:0006270, GO:0007094, GO:0000911, GO:0006275, GO:0048453, GO:0051726
RC.1659	Medtr1g088630	Beta-glucosidase	GO:0005975, GO:0047782, GO:0005975, GO:0047782, GO:0005975, GO:0017134, GO:0019137, GO:0005975, GO:0017134, GO:0019137, GO:0005975, GO:0019137, GO:0005975, GO:0019137
RC.1660	Medtr3g102020	N-hydroxycinnamoyl/benzoyltransferase	GO:0016740
RC.1661	Medtr8g074540	IST1-like protein	NA
RC.1662	AT1G64310	Tetratricopeptide repeat (TPR)-like superfamily protein	GO:0005739, GO:0008150
RC.1663	NA	NA	NA
RC.1664	NA	NA	NA
RC.1665	AT1G12650	unknown protein	GO:0005634, GO:0005634, GO:0005634, GO:0000398, GO:0051604, GO:0008150, GO:0051604, GO:0000398, GO:0005634, GO:0003674
RC.1666	G7KRV5_MEDTR	Dolichyl-P-Man:Man(5)GlcNAc(2)-PP-dolichyl mannosyltransferase	GO:0005783, GO:0016021, GO:0016758
RC.1667	C6TJN2_SOYBN	Putative uncharacterized protein	GO:0000166, GO:0003676
RC.1668	Medtr1g082920	Kinesin	GO:0007018
RC.1670	I3S7U8_MEDTR	Uncharacterized protein	NA
RC.1671	NA	NA	NA
RC.1672	NA	NA	NA
RC.1673	Medtr1g079950	Serine/threonine protein phosphatase PP1	GO:0016787, GO:0017018
RC.1674	AT4G02510	translocon at the outer envelope membrane of chloroplasts 159	GO:0009707, GO:0009507, GO:0045036, GO:0004888, GO:0005525, GO:0009941, GO:0009941, GO:0009941, GO:0009507, GO:0045036, GO:0045036, GO:0003924, GO:0009941, GO:0009941, GO:0009536, GO:0005515, GO:0009707, GO:0009941, GO:0045036, GO:0009707, GO:0009941, GO:0045036, GO:0009941, GO:0009507, GO:0045036, GO:0005525, GO:0005515, GO:0005829, GO:0009941, GO:0009941, GO:0009707, GO:0009707, GO:0009941, GO:…
RC.1675	G7I5R1_MEDTR	RNA-binding protein Rsf1	GO:0000166, GO:0003676, GO:0008270
RC.1677	NA	NA	NA
RC.1678	NA	NA	NA
RC.1679	AT5G64230	unknown protein	GO:0008150, GO:0003674
RC.1680	contig_57177_1	NAD-dependent epimerase/dehydratase contig_57177 600-4857 F PREDN 20111014	GO:0000166, GO:0005507
RC.1681	contig_87995_2	1-aminocyclopropane-1-carboxylate oxidase contig_87995 2916-2143 E PREDN 20111014	GO:0016706, GO:0055114
RC.1682	G7I4X4_MEDTR	Uncharacterized protein	NA
RC.1683	Medtr2g025190	Membrane protein, putative	GO:0004221
RC.1684	I1JXG2_SOYBN	Uncharacterized protein	GO:0005215, GO:0016020, GO:0055085
RC.1685	contig_166849_1	EF-hand motif containing protein contig_166849 1034-379 E PREDN 20111014	GO:0005509
RC.1686	NA	NA	NA
RC.1687	Medtr4g085480	Receptor protein kinase	GO:0005199, GO:0005515
RC.1688	A5BJP5_VITVI	Putative uncharacterized protein	GO:0003676, GO:0008270
RC.1689	Medtr5g096420	Calcineurin B-like protein	GO:0005509
RC.1690	AT1G60060	Serine/threonine-protein kinase WNK (With No Lysine)-related	GO:0003674, GO:0008150, GO:0005576
RC.1691	NA	NA	NA
RC.1692	Medtr3g057190	(+)-neomenthol dehydrogenase	GO:0000166, GO:0004090, GO:0008152
RC.1693	AT5G07050	nodulin MtN21 /EamA-like transporter family protein	GO:0009507, GO:0016020, GO:0016020
RC.1694	NA	NA	NA
RC.1695	contig_51975_1	26S protease regulatory subunit 8 homolog A contig_51975 184-2987 E PREDN 20111014	GO:0005524, GO:0005737, GO:0017111, GO:0042623
RC.1696	NA	NA	NA
RC.1697	NA	NA	NA
RC.1698	K7KJE3_SOYBN	Uncharacterized protein (Fragment)	NA
RC.1699	NA	NA	NA
RC.1700	Medtr1g014420	U-box domain-containing protein	GO:0005488, GO:0005515
RC.1701	NA	NA	NA
RC.1702	Medtr7g113020	Epoxide hydrolase	GO:0003824, GO:0004301
RC.1703	Medtr1g023590	60S ribosomal protein L13a	GO:0003735, GO:0005515, GO:0005840, GO:0015934
RC.1704	G7I5U5_MEDTR	BEL1-like homeodomain protein	GO:0003700, GO:0005634, GO:0043565
RC.1705	contig_75028_1	RING finger protein contig_75028 624-1597 F PREDN 20111014	GO:0004842, GO:0008270
RC.1707	Medtr2g030200	Ferredoxin-NADP reductase	GO:0003959, GO:0042651, GO:0055114
RC.1708	Medtr8g030680	Signal peptide peptidase-like 2B	GO:0008233, GO:0016021
RC.1709	Medtr1g079760	Ammonium transporter	GO:0016020, GO:0016020
RC.1710	I3S2T8_MEDTR	Uncharacterized protein	GO:0004751, GO:0009052
RC.1711	AT3G61870	unknown protein	GO:0009941, GO:0010207, GO:0003674, GO:0009706, GO:0009941, GO:0009941, GO:0009941, GO:0009941, GO:0009941, GO:0009941, GO:0005739, GO:0010207, GO:0009706, GO:0009941, GO:0015995, GO:0009534, GO:0009534, GO:0009657, GO:0019288, GO:0009507, GO:0006364, GO:0009706, GO:0010207, GO:0009941, GO:0009941, GO:0006098, GO:0010027, GO:0009507, GO:0009706, GO:0006364, GO:0009534, GO:0009534, GO:0009507, GO:…
RC.1712	NA	NA	NA
RC.1713	AT5G04520	Protein of unknown function DUF455	GO:0003674, GO:0005634, GO:0008150
RC.1714	Medtr2g035370	Allantoate amidohydrolase	GO:0008152, GO:0016787, GO:0047652
RC.1715	AT1G12800	Nucleic acid-binding, OB-fold-like protein	GO:0010027, GO:0019252, GO:0019252, GO:0006098, GO:0009073, GO:0009073, GO:0003723, GO:0006098, GO:0019344, GO:0015995, GO:0009507, GO:0003723, GO:0006655, GO:0042793, GO:0009902, GO:0042793, GO:0042793, GO:0034660, GO:0006655, GO:0016117, GO:0019288, GO:0019344, GO:0034660, GO:0010027, GO:0009902, GO:0009507, GO:0016117, GO:0019288, GO:0015995
RC.1716	Medtr7g009330	Outer plastidial membrane protein porin	GO:0005741, GO:0008308
RC.1717	contig_10009_1	Chaperone protein dnaJ contig_10009 1218-3212 H PREDN 20111014	GO:0006457, GO:0031072
RC.1718	NA	NA	NA
RC.1719	Medtr5g077540	Dolichyl pyrophosphate Glc1Man9GlcNAc2 alpha-1,3-glucosyltransferase	GO:0000033, GO:0042283
RC.1720	Medtr1g115920	U4/U6 small nuclear ribonucleoprotein Prp3	GO:0005515
RC.1721	Medtr5g087520	KRR1 small subunit processome component-like protein	GO:0003723, GO:0005515
RC.1722	Medtr2g098500	Oxidoreductase, putative	GO:0000166
RC.1723	K7LKA8_SOYBN	Uncharacterized protein (Fragment)	NA
RC.1724	contig_59086_3	Zinc finger protein MAGPIE contig_59086 10659-9816 H PREDN 20111014	GO:0003700, GO:0005515
RC.1725	A9SNP0_PHYPA	Predicted protein	GO:0005634
RC.1726	Medtr5g055530	Zinc finger protein	GO:0003676, GO:0005622
RC.1727	K7LL92_SOYBN	Uncharacterized protein	NA
RC.1728	Medtr5g005370	Inositol-tetrakisphosphate 1-kinase	GO:0004428, GO:0032957
RC.1729	contig_61475_1	Secondary cell wall-related glycosyltransferase family contig_61475 259-1919 E PREDN 20111014	GO:0080116
RC.1730	NA	NA	NA
RC.1731	Medtr5g077510	U-box domain-containing protein	GO:0000151, GO:0005488, GO:0005515
RC.1732	contig_131272_1	Protein kinase-like protein contig_131272 308-1937 E PREDN 20111014	GO:0006468, GO:0016772
RC.1733	Medtr8g076210	Thymus-specific serine protease	GO:0004185
RC.1734	Medtr2g083430	Anthocyanidin 3-O-glucosyltransferase	GO:0016757
RC.1735	Medtr6g086600	Mrp-like protein	GO:0005524, GO:0005524, GO:0042803
RC.1736	contig_241346_1	Receptor-like protein kinase contig_241346 2414-682 E PREDN 20111014	GO:0004674, GO:0005515, GO:0005524, GO:0006468, GO:0016772
RC.1737	Medtr7g093600	Ubiquitin ligase SINAT3	GO:0004842, GO:0005515, GO:0008270, GO:0016567
RC.1738	G7K0V4_MEDTR	Ethylene-responsive transcription factor 1A	GO:0003677, GO:0003700, GO:0005634, GO:0006351
RC.1739	NA	NA	NA
RC.1740	G7K1H0_MEDTR	Putative uncharacterized protein	NA
RC.1741	NA	NA	NA
RC.1742	AT3G22540	Protein of unknown function (DUF1677)	GO:0003674, GO:0008150
RC.1743	Medtr3g016210	Ankyrin repeat-containing protein	GO:0005515
RC.1744	Medtr3g019420	Serine/threonine protein kinase	GO:0004674, GO:0005529, GO:0006468, GO:0016772, GO:0019199
RC.1746	G7IDR0_MEDTR	WD-40 repeat protein-like protein	NA
RC.1747	AT2G33220	GRIM-19 protein	GO:0031966, GO:0003674, GO:0045271, GO:0031966, GO:0031966, GO:0005747, GO:0009853, GO:0005747, GO:0005747, GO:0009853, GO:0005747, GO:0031966, GO:0005739, GO:0005739, GO:0005747, GO:0005739, GO:0005747, GO:0009853, GO:0009853, GO:0005747, GO:0005747
RC.1748	I1LCW2_SOYBN	Uncharacterized protein	NA
RC.1749	contig_69027_2	GCN5-related N-acetyltransferase contig_69027 3511-1423 F PREDN 20111014	GO:0008080
RC.1750	contig_50352_1	Protein kinase contig_50352 1233-5250 E PREDN 20111014	GO:0004708, GO:0006468, GO:0016772
RC.1751	NA	NA	NA
RC.1752	Medtr4g126900	Homeobox-leucine zipper protein	GO:0005515, GO:0005634, GO:0006355
RC.1753	I1JRJ1_SOYBN	Uncharacterized protein	GO:0009058, GO:0016070, GO:0016779
RC.1754	Q9M444_CICAR	Lectin-like protein	NA
RC.1755	Medtr2g007880	Deacetylvindoline O-acetyltransferase	GO:0016740
RC.1756	Medtr1g098390	Palmitoyltransferase SWF1	GO:0008270, GO:0019706
RC.1757	Medtr3g100580	Rho GTPase-activating protein	GO:0005100, GO:0005515, GO:0005622, GO:0035091
RC.1758	Medtr2g029820	Peroxidase	GO:0055114
RC.1759	contig_74012_1	Pyruvate kinase contig_74012 9151-2357 E PREDN 20111014	GO:0003824, GO:0004743, GO:0006096
RC.1760	contig_59271_1	Laccase contig_59271 2538-804 F PREDN 20111014	GO:0005507, GO:0008471
RC.1761	AT3G52720	alpha carbonic anhydrase 1	GO:0006730, GO:0009570, GO:0005737, GO:0004089, GO:0006730, GO:0005737, GO:0006730, GO:0006730, GO:0004089, GO:0009570, GO:0008270, GO:0009570, GO:0006730, GO:0008270, GO:0004089, GO:0008270, GO:0009570, GO:0004089, GO:0006730
RC.1762	Medtr2g008180	60S ribosomal protein L44	GO:0003735, GO:0005515, GO:0005840
RC.1763	NA	NA	NA
RC.1764	NA	NA	NA
RC.1765	Medtr8g076290	Ferulate 5-hydroxylase	GO:0019825, GO:0055114
RC.1766	Medtr7g058750	Laccase	GO:0004322, GO:0005507, GO:0048046
RC.1767	F9WK26_TRYCI	WGS project CAEQ00000000 data, annotated contig 978 (Fragment)	NA
RC.1768	Medtr7g112700	F-actin-capping protein subunit alpha	GO:0003779, GO:0008290, GO:0003779, GO:0008290
RC.1769	Medtr5g027530	Phosphoribulokinase	GO:0005515, GO:0005975
RC.1770	Q9FVQ4_ARATH	At1g32080/F3C3_12	GO:0009658, GO:0009706
RC.1771	Medtr7g099920	Eukaryotic translation initiation factor 3 subunit A	GO:0005515, GO:0005515
RC.1772	NA	NA	NA
RC.1773	contig_57723_1	Targeting protein for Xklp2-B contig_57723 629-4477 E PREDN 20111014	GO:0008017
RC.1775	G7IAV1_MEDTR	Tetratricopeptide repeat protein	NA
RC.1776	Medtr2g019670	40S ribosomal protein S14	GO:0003735, GO:0005840, GO:0048027
RC.1777	Medtr1g019870	C20orf11-like protein	GO:0005515
RC.1778	AT2G40550	E2F target gene 1	GO:0006301, GO:0042023, GO:0051567, GO:0043601, GO:0006260, GO:0006260, GO:0005634, GO:0000724, GO:0010090, GO:0006270, GO:0051302, GO:0031047, GO:0006275, GO:0006275, GO:0009555, GO:0031047, GO:0006260, GO:0006261, GO:0042023, GO:0006306, GO:0006261, GO:0006301, GO:0010090, GO:0006261, GO:0009941, GO:0042555, GO:0007062, GO:0007062, GO:0009941, GO:0005515, GO:0016444, GO:0051726, GO:0051567, GO:…
RC.1779	AT2G27080	Late embryogenesis abundant (LEA) hydroxyproline-rich glycoprotein family	GO:0005886, GO:0008150, GO:0009506, GO:0003674, GO:0005886
RC.1780	I3SKA9_MEDTR	Uncharacterized protein	NA
RC.1781	AT1G04650	unknown protein	GO:0005575
RC.1782	Medtr1g106870	Peroxidase	GO:0004601, GO:0005515, GO:0055114
RC.1783	Medtr4g010050	Signal recognition particle 54 kDa protein	GO:0006614, GO:0008312, GO:0017111, GO:0048500
RC.1784	NA	NA	NA
RC.1785	G7JBN3_MEDTR	Organ-specific protein S2	NA
RC.1786	contig_50398_1	Coatomer alpha subunit-like protein contig_50398 4984-258 E PREDN 20111014	GO:0005515
RC.1787	NA	NA	NA
RC.1788	Medtr5g092700	Bi-ubiquitin	GO:0005515, GO:0043008
RC.1789	Medtr5g059820	Nitrate reductase	GO:0005515, GO:0009703, GO:0020037, GO:0055114
RC.1790	Medtr3g027940	DNA-damage-repair/toleration protein DRT100	GO:0004675
RC.1791	NA	NA	NA
RC.1792	AT1G61770	Chaperone DnaJ-domain superfamily protein	GO:0005783, GO:0051082, GO:0006457, GO:0030968, GO:0030968, GO:0006457, GO:0031072, GO:0030968, GO:0006457, GO:0006457, GO:0006457, GO:0006457, GO:0005783
RC.1793	NA	NA	NA
RC.1794	Medtr1g041550	Cc-nbs resistance protein	GO:0006952, GO:0017111
RC.1795	Medtr7g024390	Heat shock protein	GO:0005524, GO:0051082
RC.1796	NA	NA	NA
RC.1797	contig_69779_1	Primary amine oxidase contig_69779 2335-211 E PREDN 20111014	GO:0009308, GO:0055114
RC.1798	contig_54319_1	Oxygen-evolving enhancer protein contig_54319 318-3007 F PREDN 20111014	GO:0008266
RC.1799	PATL6_ARATH	Patellin-6	GO:0005737, GO:0005886, GO:0006810, GO:0007049, GO:0008289, GO:0016021, GO:0051301
RC.1800	G7IZ25_MEDTR	Putative uncharacterized protein	NA
RC.1801	NA	NA	NA
RC.1802	Medtr2g082220	Histone H2A	GO:0003677, GO:0003684, GO:0005634
RC.1803	Medtr2g005840	YTH domain family protein	NA
RC.1804	contig_238170_1	Isoamyl acetate-hydrolyzing esterase contig_238170 1686-1 F PREDN 20111014	GO:0004091, GO:0016787
RC.1805	G7ISE3_MEDTR	Receptor-like protein kinase	GO:0016301
RC.1806	AT4G26600	S-adenosyl-L-methionine-dependent methyltransferases superfamily protein	GO:0006364, GO:0008757, GO:0005634, GO:0003723, GO:0006364, GO:0005730, GO:0006606, GO:0005730, GO:0006606, GO:0008168, GO:0005730, GO:0005730
RC.1807	Medtr2g007880	Deacetylvindoline O-acetyltransferase	GO:0016740
RC.1808	Medtr4g059390	Aquaporin PIP2-7	GO:0015250, GO:0016020, GO:0016021, GO:0015250, GO:0016020
RC.1809	NA	NA	NA
RC.1810	NA	NA	NA
RC.1811	NA	NA	NA
RC.1812	NA	NA	NA
RC.1813	NA	NA	NA
RC.1814	Medtr3g098430	Calnexin-like protein	GO:0005509, GO:0005783
RC.1815	G7LDU9_MEDTR	Cytochrome P450	GO:0003676, GO:0005506, GO:0009055, GO:0016705, GO:0020037
RC.1816	NA	NA	NA
RC.1817	contig_48773_1	DNA repair and recombination protein RadA contig_48773 4741-1270 E PREDN 20111014	GO:0003677, GO:0006259
RC.1818	AT1G11000	Seven transmembrane MLO family protein	GO:0008219, GO:0005886, GO:0016021, GO:0008219, GO:0005516, GO:0006952
RC.1819	Medtr3g110720	Tubulin alpha-7 chain	GO:0005874, GO:0043234, GO:0046982
RC.1820	G7JN82_MEDTR	Replication protein A1-like protein	NA
RC.1821	NA	NA	NA
RC.1822	Medtr2g093740	Auxin response factor	GO:0003700, GO:0006355, GO:0046983
RC.1823	Medtr1g043810	1-aminocyclopropane-1-carboxylate oxidase-like protein	GO:0009815, GO:0055114, GO:0009815, GO:0055114
RC.1824	Medtr4g080330	Tir-nbs-lrr resistance protein	GO:0005515, GO:0005622, GO:0006952
RC.1825	AT1G05960	ARM repeat superfamily protein	GO:0008150, GO:0005886, GO:0005886
RC.1826	Medtr2g013010	Polyphenol oxidase	GO:0008152, GO:0055114
RC.1827	Medtr1g007410	F-box protein	NA
RC.1828	Medtr8g075100	Peroxidase	GO:0004601, GO:0005515, GO:0055114
RC.1829	Medtr1g116110	Protoheme IX farnesyltransferase	GO:0004129, GO:0008495, GO:0016021, GO:0004129, GO:0008495, GO:0016021
RC.1830	NA	NA	NA
RC.1831	G7J315_MEDTR	Auxin-induced protein 5NG4	GO:0016020
RC.1832	NA	NA	NA
RC.1833	AT5G13260	unknown protein	GO:0008150, GO:0005737
RC.1834	I3TAB6_LOTJA	Uncharacterized protein	NA
RC.1835	contig_13936_1	F-box family protein contig_13936 930-2066 H PREDN 20111014	GO:0005515
RC.1836	NA	NA	NA
RC.1837	B9RWS0_RICCO	Putative uncharacterized protein	NA
RC.1838	NA	NA	NA
RC.1839	Medtr2g010430	Soluble inorganic pyrophosphatase	GO:0004427, GO:0005737
RC.1840	NA	NA	NA
RC.1841	AT1G20220	Alba DNA/RNA-binding protein	GO:0005829, GO:0008150, GO:0005634, GO:0009506, GO:0003676, GO:0009505
RC.1842	Medtr4g073020	CDP-diacylglycerol-inositol 3-phosphatidyltransferase	GO:0003881, GO:0016020
RC.1843	NA	NA	NA
RC.1844	G7L0K5_MEDTR	Nuclear pore complex protein Nup205	NA
RC.1845	NA	NA	NA
RC.1846	I1MPM1_SOYBN	Uncharacterized protein	NA
RC.1847	AT5G05490	Rad21/Rec8-like family protein	GO:0007062, GO:0007062, GO:0006302, GO:0000228, GO:0051455, GO:0006302, GO:0000228, GO:0007062, GO:0006302, GO:0007062, GO:0005634, GO:0007129, GO:0007062, GO:0007062, GO:0007129, GO:0000228, GO:0042138, GO:0003674, GO:0042138, GO:0005694, GO:0005694, GO:0010032, GO:0007131, GO:0005634, GO:0045132, GO:0051455, GO:0010032, GO:0006325, GO:0051754, GO:0006312, GO:0000228, GO:0006325, GO:0007131, GO:…
RC.1848	NA	NA	NA
RC.1849	NA	NA	NA
RC.1850	Medtr5g096200	Oligopeptide transporter OPT family	GO:0005427, GO:0055085
RC.1851	contig_56871_1	Nucleic acid binding protein contig_56871 363-3535 E PREDN 20111014	GO:0005622
RC.1852	NA	NA	NA
RC.1853	I1JQ75_SOYBN	Uncharacterized protein	GO:0004190, GO:0006508
RC.1854	contig_59883_1	F-box protein PP2-B3 contig_59883 708-1519 F PREDN 20111014	GO:0005515
RC.1855	NA	NA	NA
RC.1856	B7FLG0_MEDTR	Glutamyl-tRNA reductase	GO:0006782, GO:0008883, GO:0050661
RC.1858	Medtr1g075320	N-carbamoyl-L-amino acid hydrolase	GO:0008152, GO:0016787, GO:0047652
RC.1859	contig_52887_1	LOB domain protein contig_52887 4028-5440 H PREDN 20111014	GO:0006278
RC.1860	I1KHR6_SOYBN	Uncharacterized protein	NA
RC.1861	Medtr1g072650	Speckle-type POZ protein	GO:0005515, GO:0042802, GO:0005515, GO:0042802
RC.1862	G7KVL9_MEDTR	NAC domain protein	GO:0003677, GO:0006355
RC.1863	AT1G07840	Sas10/Utp3/C1D family	GO:0008150, GO:0003674, GO:0006606, GO:0006606
RC.1864	Medtr3g086250	Inner membrane protein ALBINO3	GO:0016021
RC.1865	NA	NA	NA
RC.1866	Medtr3g118200	UTP-glucose-1-phosphate uridylyltransferase	GO:0003983, GO:0005840
RC.1867	AT3G21250	multidrug resistance-associated protein 6	GO:0055085, GO:0005774, GO:0005886, GO:0042626, GO:0005774, GO:0016021, GO:0005524, GO:0000166, GO:0005524, GO:0017111, GO:0042626, GO:0016887, GO:0042626, GO:0005774, GO:0000166, GO:0006810, GO:0016021, GO:0055085, GO:0042626, GO:0055085, GO:0006810, GO:0005524, GO:0042626, GO:0016887, GO:0005886, GO:0005524, GO:0055085, GO:0000325, GO:0042626, GO:0005774, GO:0005774, GO:0005774, GO:0017111, GO:…
RC.1868	G7KN61_MEDTR	Elongation factor 1-alpha	GO:0003746, GO:0003924, GO:0005525, GO:0005737, GO:0006184
RC.1869	NA	NA	NA
RC.1870	AT5G42540	exoribonuclease 2	GO:0004527, GO:0006139, GO:0005634, GO:0005634, GO:0010587, GO:0006139, GO:0010048, GO:0005634, GO:0003676, GO:0003676, GO:0005634, GO:0004527, GO:0003676, GO:0006139, GO:0005634, GO:0005634, GO:0006139, GO:0008409, GO:0008270, GO:0004534, GO:0005622, GO:0004534, GO:0004534, GO:0005622, GO:0008270, GO:0010048, GO:0010587
RC.1871	NA	NA	NA
RC.1872	G7L2W9_MEDTR	Putative uncharacterized protein	GO:0003677
RC.1873	Medtr5g093830	Trigger factor	GO:0015031
RC.1874	Medtr5g006070	Hexose transporter	GO:0008506, GO:0016020
RC.1875	contig_130706_1	Alcohol acyl transferase contig_130706 195-1342 E PREDN 20111014	GO:0010327
RC.1876	G7J111_MEDTR	Cc-nbs-lrr resistance protein	GO:0006952, GO:0043531
RC.1878	AT1G54610	Protein kinase superfamily protein	GO:0016772, GO:0005886, GO:0006468, GO:0004672, GO:0006468, GO:0016772, GO:0005524, GO:0035196, GO:0006468, GO:0006468, GO:0004672, GO:0010267, GO:0004713, GO:0004672, GO:0006499, GO:0009616, GO:0005524, GO:0004674, GO:0006468, GO:0004674, GO:0004672, GO:0006468, GO:0005524, GO:0010267, GO:0004674, GO:0004672, GO:0004713, GO:0006499, GO:0016772, GO:0004674, GO:0005886, GO:0016301, GO:0005524, GO:…
RC.1879	Medtr5g055900	SRG1-like protein	GO:0016682, GO:0016706, GO:0055114
RC.1880	NA	NA	NA
RC.1881	K7MNM1_SOYBN	Uncharacterized protein	NA
RC.1882	AT3G51820	UbiA prenyltransferase family protein	GO:0006098, GO:0009535, GO:0009507, GO:0019288, GO:0009965, GO:0030154, GO:0009535, GO:0042793, GO:0009902, GO:0009535, GO:0019288, GO:0006364, GO:0009073, GO:0015995, GO:0009534, GO:0016117, GO:0010027, GO:0042793, GO:0006098, GO:0004659, GO:0009534, GO:0009535, GO:0009073, GO:0015995, GO:0009534, GO:0015995, GO:0046408, GO:0019344, GO:0045893, GO:0042793, GO:0034660, GO:0016117, GO:0009534, GO:…
RC.1883	NA	NA	NA
RC.1884	I1MY38_SOYBN	Uncharacterized protein	GO:0005524, GO:0006457, GO:0006950
RC.1886	Medtr4g100420	Ethylene-responsive transcription factor	GO:0003677, GO:0003700, GO:0006355
RC.1887	Medtr5g080450	Ribulose-1 5-bisphosphate carboxylase/oxygenase activase	GO:0046863
RC.1888	Medtr5g019220	Glycosyltransferase family GT8 protein	GO:0016758
RC.1889	G7ZYX9_MEDTR	Magnesium transporter MRS2-like protein	GO:0015095, GO:0016020
RC.1890	NA	NA	NA
RC.1891	contig_50709_2	Beta-galactosidase contig_50709 5662-985 H PREDN 20111014	GO:0004565, GO:0005515, GO:0005975
RC.1892	Medtr5g082180	60S acidic ribosomal protein p0	GO:0005507, GO:0005515
RC.1893	AT3G54260	TRICHOME BIREFRINGENCE-LIKE 36	GO:0010089, GO:0044036, GO:0008150, GO:0044036
RC.1894	Medtr1g023340	Abhydrolase domain-containing protein	GO:0003824, GO:0004623
RC.1895	AT1G10740	alpha/beta-Hydrolases superfamily protein	GO:0006114, GO:0005576, GO:0005576, GO:0005576, GO:0005576, GO:0006114
RC.1896	Medtr3g070100	Sedoheptulose-1 7-bisphosphatase	GO:0005975, GO:0042132
RC.1897	Medtr1g084020	Lon protease-like protein	GO:0004252, GO:0006278, GO:0006508, GO:0017111
RC.1898	NA	NA	NA
RC.1899	Medtr3g062640	KH domain-containing protein	GO:0003676, GO:0003723
RC.1900	NA	NA	NA
RC.1901	AT4G05090	Inositol monophosphatase family protein	GO:0046854, GO:0006790, GO:0046854, GO:0009507, GO:0009507, GO:0008441, GO:0006790
RC.1902	NA	NA	NA
RC.1903	Medtr5g020740	Isoflavone reductase-like protein	GO:0000166, GO:0016651, GO:0032442
RC.1904	Medtr7g110900	Pectin acetylesterase	GO:0004091, GO:0004091
RC.1905	AT5G53770	Nucleotidyltransferase family protein	GO:0003676, GO:0006312, GO:0009688, GO:0005634, GO:0009688, GO:0009560, GO:0016779, GO:0009560
RC.1906	contig_162699_1	Ubiquitin-like domain-containing CTD phosphatase contig_162699 2756-496 E PREDN 20111014	GO:0005515
RC.1907	G7IIQ4_MEDTR	Protein TIFY 10B	NA
RC.1908	NA	NA	NA
RC.1909	NA	NA	NA
RC.1910	NA	NA	NA
RC.1911	NA	NA	NA
RC.1912	NA	NA	NA
RC.1913	NA	NA	NA
RC.1914	NA	NA	NA
RC.1915	G7JW28_MEDTR	Putative uncharacterized protein	GO:0003677
RC.1918	I1JT68_SOYBN	Uncharacterized protein	GO:0016020
RC.1919	Medtr7g081420	Subtilisin-like protease	GO:0004252, GO:0006508
RC.1920	Medtr3g111410	Rhamnogalacturonate lyase	GO:0016829, GO:0030246
RC.1921	AT2G21340	MATE efflux family protein	GO:0016020, GO:0055085, GO:0055085, GO:0005886, GO:0015297, GO:0055085, GO:0006855, GO:0009941, GO:0009941, GO:0009507, GO:0005886, GO:0015238, GO:0016020, GO:0009941, GO:0009507, GO:0055085, GO:0006855, GO:0015297, GO:0006855, GO:0015238, GO:0006855, GO:0009941
RC.1922	K7K1I9_SOYBN	Uncharacterized protein	NA
RC.1923	I1KIH6_SOYBN	Uncharacterized protein	NA
RC.1924	G7KBV8_MEDTR	Linalool synthase	GO:0010333
RC.1925	AT1G73650	Protein of unknown function (DUF1295)	GO:0009744, GO:0005774, GO:0005737, GO:0005886, GO:0016021, GO:0009627, GO:0005886, GO:0005774, GO:0005774, GO:0005794, GO:0005773, GO:0005774, GO:0016627, GO:0009506, GO:0005774, GO:0010224, GO:0016627, GO:0016627, GO:0005773, GO:0031347, GO:0005794, GO:0005886, GO:0005773, GO:0009813, GO:0009507, GO:0005774, GO:0005737, GO:0006629, GO:0016021, GO:0009813, GO:0009627, GO:0005773, GO:0016021, GO:…
RC.1926	G7K597_MEDTR	WRKY transcription factor	GO:0003700, GO:0043565
RC.1927	AT3G14460	LRR and NB-ARC domains-containing disease resistance protein	GO:0043531, GO:0006952, GO:0005634, GO:0043531, GO:0006952
RC.1928	Medtr3g118520	Alpha-1 3-mannosyl-glycoprotein beta-1 2-N-acetylglucosaminyltransferase	GO:0003827, GO:0016262, GO:0003827, GO:0016262, GO:0003827, GO:0016262
RC.1929	K7LHF9_SOYBN	Uncharacterized protein	NA
RC.1930	NA	NA	NA
RC.1931	G7LHF0_MEDTR	TNP1	GO:0006508, GO:0008234
RC.1932	contig_51820_2	Nucleobase ascorbate transporter contig_51820 10219-4553 E PREDN 20111014	GO:0015229
RC.1933	NA	NA	NA
RC.1934	contig_74035_2	Inositol monophosphatase contig_74035 1254-6502 F PREDN 20111014	GO:0008934, GO:0046854
RC.1935	Medtr3g098070	Calcium-dependent protein kinase	GO:0004683, GO:0005509, GO:0005524, GO:0006468, GO:0016772
RC.1936	I1NF90_SOYBN	Uncharacterized protein	GO:0003743
RC.1937	K7MTT5_SOYBN	Uncharacterized protein	NA
RC.1939	Medtr2g007260	Auxin-induced protein 5NG4	NA
RC.1940	Medtr5g090070	Alanine glyoxylate aminotransferase	GO:0008453, GO:0030170
RC.1941	NA	NA	NA
RC.1942	CAHC_PEA	Carbonic anhydrase, chloroplastic	GO:0004089, GO:0008270, GO:0009570, GO:0015976
RC.1943	NA	NA	NA
RC.1945	G8A1I1_MEDTR	Putative uncharacterized protein	GO:0016020
RC.1946	NA	NA	NA
RC.1947	contig_85803_1	Cell division protein kinase contig_85803 1957-496 H PREDN 20111014	GO:0004693, GO:0005524, GO:0006468, GO:0016772
RC.1948	NA	NA	NA
RC.1949	I1LMC1_SOYBN	Uncharacterized protein	GO:0000166, GO:0003676
RC.1950	Medtr1g021760	30S ribosomal protein S9	GO:0003735, GO:0005515, GO:0005840
RC.1951	AT5G16710	dehydroascorbate reductase 1	GO:0010731, GO:0009570, GO:0009570, GO:0010027, GO:0009570, GO:0009570, GO:0010583, GO:0009941, GO:0010027, GO:0009407, GO:0009941, GO:0009570, GO:0009407, GO:0009941, GO:0010731, GO:0009507, GO:0009570, GO:0009570, GO:0045174, GO:0009941, GO:0009570, GO:0010731, GO:0045174, GO:0009507, GO:0009570, GO:0009570, GO:0009570, GO:0009507, GO:0009570
RC.1952	contig_8607_1	2-oxoglutarate-dependent dioxygenase contig_8607 507-2171 F PREDN 20111014	GO:0055114
RC.1953	G7I7Q3_MEDTR	Thaumatin-like protein	NA
RC.1954	I3SQF6_MEDTR	Uncharacterized protein	GO:0000166, GO:0003676
RC.1955	NA	NA	NA
RC.1956	Medtr7g113410	Chalcone synthase	GO:0005515, GO:0008152, GO:0009058, GO:0016165, GO:0055114
RC.1957	Medtr5g027240	Isoflavone reductase-like protein	GO:0000166, GO:0010283
RC.1958	NA	NA	NA
RC.1959	RBS_MEDSA	Ribulose bisphosphate carboxylase small chain, chloroplastic	GO:0004497, GO:0009507, GO:0009853, GO:0016984, GO:0019253
RC.1960	NA	NA	NA
RC.1961	AT1G75380	bifunctional nuclease in basal defense response 1	GO:0004518, GO:0006289, GO:0006289, GO:0004518, GO:0003677, GO:0003677, GO:0050832, GO:0004518, GO:0006289, GO:0050832, GO:0006289, GO:0004518, GO:0003677, GO:0006289, GO:0006289, GO:0006289, GO:0006289, GO:0006289
RC.1962	K7KNH3_SOYBN	Uncharacterized protein	NA
RC.1963	NA	NA	NA
RC.1964	G7I7H8_MEDTR	Putative uncharacterized protein	NA
RC.1965	Medtr7g092720	40S ribosomal protein S20-2	GO:0003735, GO:0005515, GO:0005840, GO:0015935
RC.1966	AT1G11120	unknown protein	GO:0005634, GO:0005634, GO:0003674, GO:0008150
RC.1967	NA	NA	NA
RC.1968	NA	NA	NA
RC.1969	NA	NA	NA
RC.1970	Medtr4g132270	Lactoylglutathione lyase	GO:0004462, GO:0046872, GO:0004462, GO:0046872
RC.1971	G7IIU5_MEDTR	Putative uncharacterized protein	NA
RC.1972	Medtr2g096330	Riboflavin biosynthesis protein ribBA	GO:0008686, GO:0009231
RC.1973	Medtr2g028830	Baculoviral IAP repeat-containing protein	GO:0008270
RC.1974	K7MLG4_SOYBN	Uncharacterized protein	NA
RC.1975	NA	NA	NA
RC.1976	Medtr3g055750	Ankyrin repeat-containing protein	GO:0005515
RC.1977	Medtr7g055990	TMV resistance protein N	GO:0003676, GO:0005622, GO:0006952, GO:0017111, GO:0030275
RC.1978	AT3G56590	hydroxyproline-rich glycoprotein family protein	GO:0003674, GO:0008150, GO:0005634, GO:0005634
RC.1979	NA	NA	NA
RC.1980	AT1G16880	uridylyltransferase-related	GO:0009941, GO:0009535, GO:0009507, GO:0009535, GO:0009570, GO:0009507, GO:0009570, GO:0009570, GO:0009535, GO:0009535, GO:0019684, GO:0009570, GO:0009535, GO:0010319, GO:0009941, GO:0019684, GO:0009570, GO:0009535, GO:0009941, GO:0009535, GO:0009570, GO:0009570, GO:0070838, GO:0009535, GO:0042742, GO:0009570, GO:0009750, GO:0009651, GO:0030003, GO:0009409, GO:0009507, GO:0042742, GO:0009941, GO:…
RC.1981	Q682C0_ARATH	Imidazoleglycerolphosphate dehydratase	GO:0000105, GO:0004424
RC.1982	AC235668_11	Peroxidase like protein AC235668.7 46156-44121 H EGN_Mt100125 20111014	GO:0055114
RC.1983	Medtr5g055820	Protein SRG1	GO:0016682, GO:0016706, GO:0055114
RC.1984	Medtr5g083300	DNA repair and recombination protein RAD54-like protein	GO:0005524
RC.1985	NA	NA	NA
RC.1986	NA	NA	NA
RC.1987	C6TLT7_SOYBN	Late-embryogenesis abundant protein 1	GO:0009269
RC.1988	AT3G24190	Protein kinase superfamily protein	GO:0005524, GO:0009813, GO:0009813, GO:0004672, GO:0005524, GO:0004672, GO:0006468, GO:0005886, GO:0016772, GO:0010224, GO:0006468, GO:0006468, GO:0009507, GO:0009744
RC.1989	Medtr5g092820	Translation factor SUI1-like protein	GO:0003743, GO:0005515, GO:0006413
RC.1990	G7KCR2_MEDTR	Putative uncharacterized protein	NA
RC.1991	contig_78563_1	Unknown protein contig_78563 651-1408 F PREDN 20111014	GO:0005515, GO:0005543
RC.1992	contig_104293_1	Lipid A export ATP-binding/permease protein msbA contig_104293 1937-886 E PREDN 20111014	GO:0015238, GO:0042623
RC.1993	Medtr4g106750	Nucleobase ascorbate transporter	GO:0015229
RC.1994	Medtr4g103920	Glyceraldehyde-3-phosphate dehydrogenase	GO:0000166, GO:0004365, GO:0055114
RC.1995	NA	NA	NA
RC.1996	Medtr8g062440	Dihydroflavonol-4-reductase	GO:0000166, GO:0004022, GO:0004090
RC.1997	I1LRS8_SOYBN	Uncharacterized protein	NA
RC.1998	contig_114844_2	AP-1 complex subunit mu-1 contig_114844 3591-5571 E PREDN 20111014	GO:0030131, GO:0030276
RC.1999	NA	NA	NA
RC.2000	contig_121355_1	Glutathione S-transferase contig_121355 2336-489 F PREDN 20111014	GO:0004364, GO:0005515
RC.2001	Medtr8g102230	Mitochondrial-processing peptidase subunit alpha	GO:0006508, GO:0032403, GO:0046872
RC.2002	contig_86484_1	50S ribosomal protein L30 contig_86484 1772-1300 E PREDN 20111014	GO:0005840, GO:0015934
RC.2003	Medtr3g077720	Iron sulfur cluster assembly protein	GO:0016226, GO:0032947
RC.2004	Medtr4g115670	Purple acid phosphatase-like protein	GO:0004722, GO:0046872
RC.2005	contig_136681_1	Glutathione S-transferase contig_136681 605-3194 F PREDN 20111014	GO:0005515, GO:0045174
RC.2006	Medtr4g034720	30S ribosomal protein S12	GO:0003735, GO:0005840
RC.2007	NA	NA	NA
RC.2008	NA	NA	NA
RC.2009	Medtr1g008500	BURP domain-containing protein	GO:0045735
RC.2010	NA	NA	NA
RC.2011	NA	NA	NA
RC.2013	I3SQT7_MEDTR	Uncharacterized protein	GO:0005507, GO:0009055
RC.2014	Medtr7g113050	Epoxide hydrolase	GO:0003824, GO:0004301
RC.2015	C0IN06_CICAR	Proline-rich family protein	NA
RC.2016	Q2HUM0_MEDTR	Putative uncharacterized protein	NA
RC.2017	Medtr5g076620	Phytoene synthase	GO:0016765, GO:0016767, GO:0046905, GO:0016765, GO:0016767, GO:0046905
RC.2018	contig_104207_1	Non-symbiotic hemoglobin protein contig_104207 1471-1 F PREDN 20111014	GO:0005344, GO:0015671, GO:0019825, GO:0020037
RC.2019	NA	NA	NA
RC.2020	Medtr8g014700	Kinase-like protein	GO:0005524, GO:0006468, GO:0016301, GO:0016772
RC.2021	Medtr8g092450	26S proteasome non-ATPase regulatory subunit	GO:0004175, GO:0005515, GO:0004175, GO:0005515
RC.2022	Medtr6g032870	T-complex protein 1 subunit theta	GO:0006457, GO:0042623, GO:0044267, GO:0051082
RC.2023	NA	NA	NA
RC.2024	Medtr8g061950	Glutathione S-transferase	GO:0004364, GO:0005515
RC.2025	G7KG33_MEDTR	Putative uncharacterized protein	NA
RC.2026	Medtr3g094740	ABC transporter-like protein	GO:0005215, GO:0016772, GO:0005215, GO:0016772
RC.2027	I3RZU2_LOTJA	Uncharacterized protein	NA
RC.2028	NA	NA	NA
RC.2029	NA	NA	NA
RC.2030	Medtr7g075580	Cytochrome P450	GO:0019825, GO:0055114
RC.2031	K7MZV6_SOYBN	Uncharacterized protein	NA
RC.2032	Medtr2g009650	Heterogeneous nuclear ribonucleoprotein K	GO:0003676, GO:0003723
RC.2033	NA	NA	NA
RC.2034	AT3G09250	Nuclear transport factor 2 (NTF2) family protein	GO:0006289, GO:0006289, GO:0004518, GO:0005634, GO:0006289, GO:0003677, GO:0003677, GO:0006289, GO:0006289, GO:0006289, GO:0004518, GO:0009507
RC.2035	B7FI19_MEDTR	Uncharacterized protein	GO:0005524, GO:0006139, GO:0019205
RC.2036	Medtr7g113880	Glutathione synthetase	GO:0004363, GO:0005524, GO:0006750, GO:0016874
RC.2037	contig_71976_1	Cyst nematode resistance protein-like protein contig_71976 1514-232 H PREDN 20111014	NA
RC.2038	contig_129376_1	DNA repair and recombination protein radA contig_129376 1119-256 H PREDN 20111014	GO:0006259, GO:0008821
RC.2039	AT5G15900	TRICHOME BIREFRINGENCE-LIKE 19	GO:0009507, GO:0008150
RC.2040	NA	NA	NA
RC.2041	NA	NA	NA
RC.2042	NA	NA	NA
RC.2043	NA	NA	NA
RC.2044	Medtr4g061140	Cytosolic ascorbate peroxidase	GO:0016688, GO:0055114
RC.2045	NA	NA	NA
RC.2046	contig_127620_1	Cytochrome P450 contig_127620 592-293 H PREDN 20111014	GO:0055114
RC.2047	Medtr3g076660	Elongation factor Tu	GO:0003746, GO:0005525, GO:0005622
RC.2048	AT3G52140	tetratricopeptide repeat (TPR)-containing protein	GO:0009507, GO:0010498, GO:0005634, GO:0007010, GO:0008150, GO:0005886, GO:0010498, GO:0007010, GO:0005634, GO:0010498, GO:0005634, GO:0005829, GO:0006094, GO:0005634
RC.2049	Medtr8g074010	Phosphoserine aminotransferase	GO:0004648, GO:0005515, GO:0006564, GO:0030170
RC.2050	Medtr3g080800	50S ribosomal protein L11	GO:0003735, GO:0005515, GO:0005840
RC.2051	contig_74155_2	MYB transcription factor contig_74155 7126-1526 F PREDN 20111014	GO:0003700, GO:0005515
RC.2052	Medtr4g014260	F-box family-9	GO:0005515
RC.2053	AT3G47930	L-galactono-1,4-lactone dehydrogenase	GO:0016491, GO:0016614, GO:0016020, GO:0080049, GO:0005739, GO:0005739, GO:0016614, GO:0003885, GO:0050660, GO:0003824, GO:0009853, GO:0005739, GO:0016633, GO:0050660, GO:0005739, GO:0050660, GO:0016633, GO:0016633, GO:0019853, GO:0016020, GO:0009853, GO:0003824, GO:0019853, GO:0055114, GO:0005739, GO:0009536, GO:0016491, GO:0005739, GO:0050660, GO:0003885, GO:0055114, GO:0008762, GO:0008762
RC.2054	Medtr4g013090	Glyoxylate/hydroxypyruvate reductase B	GO:0000166, GO:0030267, GO:0055114
RC.2055	Medtr7g059170	60S ribosomal protein L7	GO:0003735, GO:0005840
RC.2056	I1NG32_SOYBN	Uncharacterized protein	GO:0005737, GO:0006464, GO:0009107, GO:0016415
RC.2057	Medtr1g079950	Serine/threonine protein phosphatase PP1	GO:0016787, GO:0017018
RC.2058	G7JGN1_MEDTR	F-box protein	NA
RC.2059	contig_242434_1	30S ribosomal protein S16 contig_242434 257-755 F PREDN 20111014	GO:0005840
RC.2060	Medtr8g062700	Paired amphipathic helix protein Sin3	GO:0005634, GO:0016564
RC.2061	Medtr3g107710	GTP-binding nuclear protein Ran-A1	GO:0003924, GO:0005525, GO:0005622, GO:0007165, GO:0015031
RC.2062	K7K706_SOYBN	Uncharacterized protein	NA
RC.2064	NA	NA	NA
RC.2065	AT2G35830	unknown protein	GO:0003674, GO:0008150, GO:0005575
RC.2066	I1MBE5_SOYBN	Uncharacterized protein	GO:0009055, GO:0015035, GO:0045454
RC.2067	contig_49708_2	Hydrolase alpha/beta fold family-like protein contig_49708 8949-4635 F PREDN 20111014	GO:0016787
RC.2068	Medtr2g088570	RING-box protein	GO:0008190, GO:0008270
RC.2069	contig_81139_2	Solute carrier family 22 member 5 (Predicted) contig_81139 3948-1932 H PREDN 20111014	GO:0005351, GO:0016020
RC.2070	AT2G44920	Tetratricopeptide repeat (TPR)-like superfamily protein	GO:0009507, GO:0015995, GO:0009535, GO:0009579, GO:0009579, GO:0009409, GO:0009543, GO:0009507, GO:0009579, GO:0009579, GO:0009534, GO:0006636, GO:0009535, GO:0009543, GO:0009543, GO:0009409, GO:0003674, GO:0015995, GO:0009543, GO:0009507, GO:0031977, GO:0042742, GO:0019288, GO:0009535, GO:0009535, GO:0006098, GO:0016117, GO:0009535, GO:0009507, GO:0042742, GO:0005515, GO:0015979, GO:0015979, GO:…
RC.2071	Medtr3g023020	Nbs-lrr resistance protein	NA
RC.2072	I3SI32_MEDTR	Uncharacterized protein	GO:0003677
RC.2073	Medtr4g050300	YABBY protein	GO:0003677, GO:0003700, GO:0005515
RC.2074	NA	NA	NA
RC.2075	Medtr3g099020	Myristoyl-acyl carrier protein thioesterase	GO:0000036, GO:0016297
RC.2076	NA	NA	NA
RC.2077	Medtr3g070070	Trafficking protein particle complex subunit	GO:0005515, GO:0017112, GO:0020037
RC.2078	NA	NA	NA
RC.2079	contig_49249_1	ATP-dependent RNA helicase contig_49249 60-2205 E PREDN 20111014	GO:0004004, GO:0005524
RC.2080	AT2G37110	PLAC8 family protein	GO:0006499, GO:0006499, GO:0010200, GO:0003674, GO:0006499, GO:0005737, GO:0006865, GO:0008150
RC.2081	Medtr7g108320	Histone H2A	GO:0003677, GO:0003684, GO:0005634
RC.2082	AT5G18970	AWPM-19-like family protein	GO:0003674, GO:0005739, GO:0008150, GO:0016020
RC.2083	G7J2Y5_MEDTR	Putative uncharacterized protein	NA
RC.2084	NA	NA	NA
RC.2086	Medtr6g086600	Mrp-like protein	GO:0005524, GO:0005524, GO:0042803
RC.2087	NA	NA	NA
RC.2088	NA	NA	NA
RC.2089	K4JF26_9FABA	FRUITFULLb (Fragment)	NA
RC.2090	K7LTX2_SOYBN	Uncharacterized protein	NA
RC.2091	Medtr2g103730	Phospholipase D alpha	GO:0004630, GO:0005515, GO:0008152, GO:0016020
RC.2092	G7K743_MEDTR	Serine palmitoyltransferase	GO:0009058, GO:0016740, GO:0030170
RC.2093	contig_7888_1	Isopenicillin N epimerase contig_7888 146-1804 E PREDN 20111014	GO:0030170
RC.2094	Medtr7g076800	DEAD-box ATP-dependent RNA helicase	GO:0004004, GO:0005524, GO:0008026
RC.2095	NA	NA	NA
[truncated: 43,182 more rows]
