# Supplementary material for: De novo assembly of red clover transcriptome based on RNA-Seq data provides insight into drought response, gene discovery and marker identification
Source: BMC Genomics. 2014 Jun 9;15(1):453. doi: 10.1186/1471-2164-15-453 (PMC4144119; doi:10.1186/1471-2164-15-453)
Supplement: Supplementary file 4 — Additional file 4: Differentially expressed transcript tags in the sensitive and tolerant pools. The file is separated into three sheets: sensitive, tolerant and control for respective pairwise comparisons. The sensitive and tolerant tabs show differential expression in the two pools in response to drought stress. The control tab shows differentially expressed transcript tags from pairwise comparison of tolerant and sensitive pool before drought stress. The table shows relevant statistics and functional description in addition to expression values. (XLSX 1 MB) [file 12864_2013_6182_MOESM4_ESM.xlsx]

## Sheet: sensitive
Additional file 4. Excel file of Differentially expressed contigs. The file is separated into three sheets; sensitive, tolerant and control for respective pairwise comparisons. The file shows only differentially expressed, between pairwise comparison from before (control) and after drought (drought) treatment, for sensitive and tolerant geneotypes. The control sheet shows differentially expressed…
Contig		Statistics					Control			Drought
Feature ID	Sequence description	Fold Change (original values)	Test statistic	P-value	Bonferroni	FDR p-value correction	Unique gene reads	otal gene reads	RPKM	Unique gene reads	otal gene reads	RPKM
RC.40712	NA	-1.7977E+308	-4.5247	6.04886e-06	0.281847	0.000112604	66	66	20.4725	0	0	0
RC.40743	NA	-1.7977E+308	-4.13977	3.47676e-05	1	0.00054472	79	79	17.1374	0	0	0
RC.41180	Uncharacterized protein	-1.7977E+308	-3.68334	0.00023021	1	0.00286962	84	84	13.5668	0	0	0
RC.41968	14 kDa proline-rich protein DC2.15	-1.7977E+308	-2.82145	0.0047808	1	0.0359698	24	62	7.96052	0	0	0
RC.42137	FPF1-like protein 1	-1.7977E+308	-2.73488	0.0062405	1	0.0442714	64	64	7.47949	0	0	0
RC.33786	Beta-glucosidase D4	-1.7977E+308	-3.07005	0.00214027	1	0.0189186	233	233	9.42514	0	0	0
RC.30877	Uncharacterized protein	-1.7977E+308	-3.02589	0.00247909	1	0.0212731	28	28	9.15593	0	0	0
RC.34143	Xyloglucan endotransglucosylase/hydrolase	-1.7977E+308	-3.36721	0.000759356	1	0.00797435	234	234	11.338	0	0	0
RC.35179	Expansin B1 contig_240894 2209-236 E PREDN 20111014	-1.7977E+308	-4.58888	4.45674e-06	0.207662	8.55632e-05	361	361	21.0574	0	0	0
RC.35448	NA	-1.7977E+308	-3.309	0.000936335	1	0.0095238	48	48	10.9494	0	0	0
RC.35694	Pectate lyase (Fragment)	-1.7977E+308	-5.70833	1.1412e-08	0.000531741	3.36972e-07	392	430	32.584	0	0	0
RC.36706	MYB transcription factor contig_9806 1386-624 E PREDN 20111014	-1.7977E+308	-3.5404	0.000399541	1	0.00462294	98	98	12.5343	0	0	0
RC.1330	Aspartic proteinase nepenthesin-1	-1.7977E+308	-3.8184	0.000134326	1	0.00179236	88	123	14.58	0	0	0
RC.1394	Chlorophyll a/b binding protein contig_81211 1772-990 F PREDN 20111014	-1.7977E+308	-7.18462	6.74409e-13	3.14241e-08	3.09902e-11	203	437	51.6161	0	0	0
RC.29278	NA	-1.7977E+308	-2.83884	0.00452782	1	0.0343998	38	38	8.05897	0	0	0
RC.14042	Tumor differentially expressed protein	-1.7977E+308	-3.90602	9.3833e-05	1	0.00131178	57	57	15.2568	0	0	0
RC.4345	NA	-1.7977E+308	-2.85832	0.00425905	1	0.0327098	32	32	8.1699	0	0	0
RC.4393	NA	-1.7977E+308	-2.77099	0.00558869	1	0.0405896	59	62	7.67834	0	0	0
RC.15663	Uncharacterized protein	-1.7977E+308	-2.71582	0.00661136	1	0.0462339	24	24	7.37561	0	0	0
RC.16042	14 kDa proline-rich protein DC2.15	-1.7977E+308	-2.80743	0.00499399	1	0.0372431	89	90	7.88159	0	0	0
RC.16798	Putative uncharacterized protein Sb1610s002010	-1.7977E+308	-3.13209	0.00173569	1	0.0158858	30	30	9.80992	0	0	0
RC.16805	Abscisic acid receptor PYL4	-1.7977E+308	-3.43453	0.000593615	1	0.00648219	42	51	11.7958	0	0	0
RC.18038	NA	-1.7977E+308	-2.73054	0.00632323	1	0.044702	31	31	7.45578	0	0	0
RC.4561	Putative senescence-associated protein (Fragment)	-1.7977E+308	-10.0413	1.00621e-23	4.68844e-19	6.99767e-22	647	647	100.817	0	0	0
RC.18928	NA	-1.7977E+308	-3.06267	0.00219379	1	0.0192993	39	39	9.37985	0	0	0
RC.4903	NA	-1.7977E+308	-4.51128	6.44457e-06	0.300285	0.000119113	149	149	20.3512	0	0	0
RC.30015	Putative hemagglutinin/hemolysin-like protein (Precursor)	-1.7977E+308	-2.82779	0.00468716	1	0.0353682	73	73	7.99633	0	0	0
RC.5109	Uncharacterized protein	-1.7977E+308	-6.82819	8.60399e-12	4.00903e-07	3.56675e-10	479	479	46.6221	0	0	0
RC.5791	Uncharacterized protein	-1.7977E+308	-5.52562	3.284e-08	0.00153018	9.11365e-07	178	178	30.5316	0	0	0
RC.5915	Uncharacterized protein	-1.7977E+308	-4.41037	1.03203e-05	0.480875	0.000182495	63	63	19.451	0	0	0
RC.6005	NA	-1.7977E+308	-2.88725	0.00388632	1	0.030429	54	54	8.33615	0	0	0
RC.6111	(+)-delta-cadinene synthase isozyme C2	-1.7977E+308	-7.38901	1.48038e-13	6.89783e-09	7.17776e-12	806	806	54.5945	0	0	0
RC.6345	NA	-1.7977E+308	-4.69281	2.69517e-06	0.125582	5.41785e-05	70	70	22.022	0	0	0
RC.6521	Cytochrome P450-like TBP protein (Fragment)	-1.7977E+308	-5.98406	2.1771e-09	0.000101442	7.02022e-08	171	171	35.8078	0	0	0
RC.6532	Putative uncharacterized protein P0603C10.50	-1.7977E+308	-4.30998	1.63283e-05	0.760819	0.000276964	68	68	18.5756	0	0	0
RC.6538	Putative uncharacterized protein	-1.7977E+308	-5.89316	3.78989e-09	0.00017659	1.18996e-07	350	350	34.7282	0	0	0
RC.4066	Putative uncharacterized protein	-1.7977E+308	-4.46806	7.89423e-06	0.367832	0.000143014	163	163	19.9631	0	0	0
RC.6638	Transcript antisense to ribosomal RNA protein (Fragment)	-1.7977E+308	-4.03931	5.36134e-05	1	0.00079863	73	73	16.3157	0	0	0
RC.6645	Uncharacterized protein (Fragment)	-1.7977E+308	-2.78973	0.00527529	1	0.0388358	51	51	7.78254	0	0	0
RC.6664	O-acyltransferase WSD1	-1.7977E+308	-3.45262	0.000555196	1	0.00613745	51	51	11.9204	0	0	0
RC.6775	UDP-glucosyltransferase contig_92489 233-1176 H PREDN 20111014	-1.7977E+308	-4.35502	1.33068e-05	0.620029	0.000229555	74	74	18.9658	0	0	0
RC.6784	ATP synthase subunit beta	-1.7977E+308	-5.21338	1.85466e-07	0.00864181	4.5748e-06	269	269	27.1786	0	0	0
RC.6812	Putative uncharacterized protein	-1.7977E+308	-6.7065	1.9945e-11	9.29336e-07	8.02535e-10	187	187	44.9752	0	0	0
RC.6884	NA	-1.7977E+308	-2.9298	0.00339183	1	0.0273904	45	45	8.58368	0	0	0
RC.25206	Uncharacterized protein	-1.7977E+308	-2.76294	0.00572852	1	0.0414279	23	23	7.63375	0	0	0
RC.7030	NA	-1.7977E+308	-3.12814	0.00175921	1	0.01606	37	37	9.78517	0	0	0
RC.7036	Putative uncharacterized protein	-1.7977E+308	-5.05541	4.29552e-07	0.020015	9.933e-06	77	77	25.5565	0	0	0
RC.7218	Putative uncharacterized protein	-1.7977E+308	-4.7272	2.27671e-06	0.106083	4.64056e-05	102	102	22.3459	0	0	0
RC.7368	Pentatricopeptide repeat-containing protein	-1.7977E+308	-2.7475	0.00600532	1	0.0429762	63	63	7.54868	0	0	0
RC.7562	NA	-1.7977E+308	-2.76182	0.00574819	1	0.0415509	37	37	7.62757	0	0	0
RC.7570	Putative uncharacterized protein	-1.7977E+308	-4.14597	3.384e-05	1	0.000531616	152	152	17.1888	0	0	0
RC.7580	Putative uncharacterized protein (Fragment)	-1.7977E+308	-4.48854	7.17205e-06	0.334182	0.000131206	78	78	20.1466	0	0	0
RC.7776	ATP synthase subunit beta	-1.7977E+308	-6.46253	1.03015e-10	4.79998e-06	3.85231e-09	285	285	41.7625	0	0	0
RC.8095	Cystathionine gamma-lyase	-1.7977E+308	-3.22329	0.00126731	1	0.0122801	136	185	10.3895	0	0	0
RC.8183	Predicted protein (Fragment)	-1.7977E+308	-3.28728	0.00101162	1	0.01015	56	56	10.8061	0	0	0
RC.8184	Putative uncharacterized protein	-1.7977E+308	-3.15758	0.00159091	1	0.0148435	38	38	9.97019	0	0	0
RC.8317	Putative uncharacterized protein	-1.7977E+308	-3.66407	0.000248247	1	0.00306251	72	72	13.4253	0	0	0
RC.8483	NA	-1.7977E+308	-2.72164	0.00649603	1	0.0455778	26	26	7.40726	0	0	0
RC.8669	Uncharacterized protein	-1.7977E+308	-5.54641	2.91675e-08	0.00135906	8.15273e-07	285	285	30.7617	0	0	0
RC.8736	IQ-domain-containing protein	-1.7977E+308	-2.72813	0.00636949	1	0.0449336	37	37	7.44266	0	0	0
RC.8804	Chlorophyll a/b binding protein contig_81211 1772-990 F PREDN 20111014	-1.7977E+308	-6.34326	2.2505e-10	1.04862e-05	8.11627e-09	238	257	40.2353	0	0	0
RC.9281	Uncharacterized protein	-1.7977E+308	-3.31144	0.00092821	1	0.00945767	112	112	10.9655	0	0	0
RC.9389	Uncharacterized protein	-1.7977E+308	-6.41379	1.42003e-10	6.61664e-06	5.23469e-09	277	277	41.1351	0	0	0
RC.26939	Plant protein of unknown function (DUF868)	-1.7977E+308	-2.73274	0.00628114	1	0.0444651	23	27	7.4678	0	0	0
RC.4163	Predicted protein (Fragment)	-1.7977E+308	-2.86779	0.00413364	1	0.0319256	42	42	8.22413	0	0	0
RC.10180	Predicted protein	-1.7977E+308	-3.79878	0.000145418	1	0.00192329	45	45	14.4305	0	0	0
RC.10353	Uncharacterized protein	-1.7977E+308	-2.88276	0.00394218	1	0.030763	82	82	8.31023	0	0	0
RC.10605	Cytochrome P450 likeTBP	-1.7977E+308	-3.03296	0.0024217	1	0.0208845	37	37	9.19879	0	0	0
RC.10747	NA	-1.7977E+308	-2.80896	0.00497031	1	0.0370902	46	46	7.89018	0	0	0
RC.10807	NA	-1.7977E+308	-3.84076	0.000122662	1	0.00165186	46	46	14.7512	0	0	0
RC.10882	Uncharacterized protein	-1.7977E+308	-3.67804	0.000235048	1	0.00292133	43	43	13.5278	0	0	0
RC.4204	Cytochrome P450 likeTBP	-1.7977E+308	-5.59771	2.17252e-08	0.00101229	6.17625e-07	135	135	31.3334	0	0	0
RC.10923	NA	-1.7977E+308	-3.76923	0.000163762	1	0.00213739	58	58	14.2069	0	0	0
RC.11094	NA	-1.7977E+308	-3.39259	0.000692386	1	0.00738286	86	86	11.5095	0	0	0
RC.11261	Uncharacterized protein	-1.7977E+308	-4.65373	3.26023e-06	0.15191	6.43635e-05	215	215	21.6568	0	0	0
RC.11280	Uncharacterized protein	-1.7977E+308	-3.5467	0.000390102	1	0.00453173	83	83	12.5789	0	0	0
RC.11343	3-ketoacyl-CoA synthase	-1.7977E+308	-3.02051	0.00252358	1	0.0215834	29	29	9.12338	0	0	0
RC.4228	NA	-1.7977E+308	-2.83214	0.0046238	1	0.034992	29	29	8.02097	0	0	0
RC.11685	Putative uncharacterized protein	-1.7977E+308	-3.76595	0.000165927	1	0.00216081	72	72	14.1822	0	0	0
RC.29703	Putative uncharacterized protein	-1.7977E+308	-3.30968	0.000934055	1	0.00950476	50	50	10.9539	0	0	0
RC.11981	Uncharacterized protein	-1.7977E+308	-2.69017	0.00714166	1	0.0491022	29	29	7.23697	0	0	0
RC.29314	Putative uncharacterized protein (Fragment)	-1.7977E+308	-2.91664	0.00353827	1	0.0283031	61	61	8.50674	0	0	0
RC.12057	NA	-1.7977E+308	-3.92959	8.50964e-05	1	0.00120409	87	87	15.4414	0	0	0
RC.12133	NA	-1.7977E+308	-2.83658	0.00456006	1	0.0346108	32	32	8.04612	0	0	0
RC.12155	Cytochrome P450-like TBP protein (Fragment)	-1.7977E+308	-4.6675	3.04925e-06	0.14208	6.06142e-05	85	85	21.7851	0	0	0
RC.12442	Uncharacterized protein	-1.7977E+308	-2.7022	0.00688827	1	0.0477405	44	44	7.30185	0	0	0
RC.12456	Putative uncharacterized protein	-1.7977E+308	-2.72142	0.00650028	1	0.0455939	27	27	7.40608	0	0	0
RC.12534	MYB transcription factor contig_96484 1753-2195 H PREDN 20111014	-1.7977E+308	-3.86716	0.000110119	1	0.00150248	98	98	14.9547	0	0	0
RC.28257	Putative uncharacterized protein	-1.7977E+308	-2.91605	0.003545	1	0.0283375	31	31	8.50328	0	0	0
RC.12762	Putative uncharacterized protein	-1.7977E+308	-4.12234	3.75074e-05	1	0.00058333	64	64	16.9934	0	0	0
RC.12864	Tropinone reductase contig_49566 1919-4254 H PREDN 20111014	-1.7977E+308	-3.02852	0.00245761	1	0.0211394	139	139	9.17185	0	0	0
RC.12867	Uncharacterized protein	-1.7977E+308	-4.61636	3.90577e-06	0.181989	7.56818e-05	87	87	21.3103	0	0	0
RC.13043	Tetratricopeptide repeat (TPR)-like superfamily protein	-1.7977E+308	-3.10697	0.00189021	1	0.0170488	162	162	9.65317	0	0	0
RC.44402	Gibberellin 20-oxidase	-994.413	-6.2729	3.54534e-10	1.65195e-05	1.25433e-08	883	904	39.4789	1	1	0.0397007
RC.26032	Pectate lyase	-607.208	-10.5332	6.0897e-26	2.8375e-21	4.38562e-24	997	1104	111.543	2	2	0.183699
RC.286	proline-rich protein	-438.356	-6.78385	1.17078e-11	5.45525e-07	4.80216e-10	537	797	46.3674	1	2	0.105776
RC.1616	Chlorophyll a/b binding protein contig_81211 1772-990 F PREDN 20111014	-419.656	-9.45628	3.19739e-21	1.48983e-16	2.13442e-19	75	763	90.1215	1	2	0.214751
RC.5864	Chlorophyll a-b binding protein 3C-like protein	-409.206	-9.22267	2.9032e-20	1.35275e-15	1.89726e-18	372	372	85.7414	1	1	0.209531
RC.36158	NA	-398.205	-17.155	5.89606e-66	2.74727e-61	5.3553e-64	1810	1810	296.663	5	5	0.745001
RC.33507	Aspartic proteinase nepenthesin-1	-394.905	-4.02598	5.6743e-05	1	0.000840146	300	359	16.3447	1	1	0.0413889
RC.4008	NA	-361.905	-14.2897	2.56424e-46	1.19481e-41	2.14508e-44	987	987	206.03	3	3	0.569293
RC.41567	Pectate lyase 1-27 contig_50680 146-4898 E PREDN 20111014	-312.504	-9.28893	1.56142e-20	7.27543e-16	1.02471e-18	3125	3125	87.1959	11	11	0.279023
RC.4550	Chlorophyll a-b binding protein type 2 member 1A, chloroplastic	-283.804	-8.27871	1.24667e-16	5.80885e-12	7.49529e-15	258	258	69.3367	1	1	0.244312
RC.9960	Protein of unknown function (DUF506)	-282.704	-5.66183	1.49804e-08	0.00069801	4.36802e-07	257	257	32.433	1	1	0.114724
RC.9727	Uncharacterized protein	-277.204	-7.03499	1.99394e-12	9.29075e-08	8.70736e-11	252	252	50.0835	1	1	0.180674
RC.35279	AP2/ERF and B3 domain-containing transcription repressor TEM1	-273.079	-6.56506	5.20377e-11	2.42469e-06	2.00554e-09	993	993	43.624	4	4	0.159749
RC.5983	Cytochrome P450 likeTBP	-259.604	-6.58235	4.63277e-11	2.15864e-06	1.79887e-09	236	236	43.8818	1	1	0.169034
RC.43646	Gibberellin induced protein	-258.896	-30.3489	3.1977e-202	1.49e-197	3.4095e-200	9885	9885	932.061	42	42	3.60013
RC.14908	Integrase/recombinase	-256.303	-2.88218	0.0039494	1	0.0308039	466	466	8.41493	2	2	0.0328319
RC.29613	O-acyltransferase (WSD1-like) family protein	-245.303	-5.16246	2.43776e-07	0.0113587	5.89146e-06	223	223	27.0125	1	1	0.110119
RC.4703	Chlorophyll a/b-binding protein contig_58796 1271-2430 F PREDN 20111014	-235.403	-7.7206	1.15889e-14	5.39987e-10	6.13621e-13	214	214	60.4486	1	1	0.256787
RC.454	14 kDa proline-rich protein DC2.15	-218.536	-15.3047	7.2043e-53	3.35685e-48	6.23949e-51	2317	2980	237.757	12	15	1.08795
RC.35271	Auxin-induced protein 15A	-216.703	-6.22368	4.85828e-10	2.26372e-05	1.69187e-08	334	394	39.3292	1	2	0.181489
RC.5247	Unspecific monooxygenase , putative	-216.703	-5.26843	1.37621e-07	0.00641247	3.47371e-06	197	197	28.1831	1	1	0.130054
RC.6394	Chlorophyll a/b-binding protein	-202.403	-5.55786	2.73174e-08	0.00127285	7.66317e-07	12	184	31.3985	0	1	0.155129
RC.1165	Putative uncharacterized protein	-201.303	-4.53123	5.86491e-06	0.273275	0.000109573	157	183	20.8722	1	1	0.103686
RC.43059	Protein of unknown function (DUF506)	-193.603	-4.83152	1.35514e-06	0.0631427	2.86882e-05	528	528	23.7459	3	3	0.122653
RC.8378	xyloglucan:xyloglucosyl transferase 33	-188.836	-6.52507	6.79994e-11	3.16843e-06	2.58859e-09	515	515	43.3282	3	3	0.229449
RC.8964	Uncharacterized protein	-183.702	-5.65057	1.59955e-08	0.000745312	4.63791e-07	167	167	32.5089	1	1	0.176965
RC.7177	Putative uncharacterized protein	-178.202	-4.94889	7.46496e-07	0.034783	1.65949e-05	162	162	24.9504	1	1	0.140012
RC.10613	Pathogenesis-related protein PR-1	-172.702	-4.28047	1.86514e-05	0.869063	0.000313515	157	157	18.6769	1	1	0.108145
RC.282	Chlorophyll a/b-binding protein contig_58796 1271-2430 F PREDN 20111014	-171.902	-18.8987	1.20592e-79	5.619e-75	1.14908e-77	3319	3438	363.981	22	22	2.11737
RC.10746	Putative uncharacterized protein (Fragment)	-171.602	-4.30924	1.6383e-05	0.763366	0.00027779	156	156	18.9312	1	1	0.11032
RC.37608	D-limonene synthase contig_54714 3410-114 E PREDN 20111014	-169.402	-2.72401	0.00644964	1	0.0454097	154	154	7.56669	1	1	0.044667
RC.5535	Matrix metalloprotease	-168.852	-4.75453	1.98932e-06	0.0926926	4.10507e-05	307	307	23.0529	2	2	0.136527
RC.36754	O-acyltransferase (WSD1-like) family protein	-167.202	-4.5975	4.27651e-06	0.199264	8.23746e-05	152	152	21.5595	1	1	0.128942
RC.44568	Pectate lyase	-165.002	-4.42686	9.56253e-06	0.445566	0.000170389	295	300	19.9941	2	2	0.121175
RC.539	Ferredoxin-nitrite reductase	-154.625	-17.9992	2.02609e-72	9.44058e-68	1.88059e-70	3398	4217	330.882	25	30	2.1399
RC.36607	Abscisic acid receptor PYL4	-151.802	-4.45796	8.27507e-06	0.385577	0.000149159	138	138	20.3115	1	1	0.133803
RC.43690	Matrix metalloproteinase-14	-151.435	-6.81815	9.22698e-12	4.29931e-07	3.81483e-10	386	413	47.5132	3	3	0.313752
RC.29515	NA	-146.852	-7.96726	1.62392e-15	7.56666e-11	9.12746e-14	267	267	64.9216	2	2	0.442088
RC.4850	Putative uncharacterized protein	-138.602	-4.15956	3.18891e-05	1	0.000504027	126	126	17.7202	1	1	0.12785
RC.30334	Expansin contig_91107 286-589 H PREDN 20111014	-138.338	-16.9551	1.80133e-64	8.3933e-60	1.62661e-62	1569	3144	294.359	13	25	2.12782
RC.38756	Pathogenesis-related protein	-130.352	-5.39993	6.66831e-08	0.0031071	1.77144e-06	237	237	29.9091	2	2	0.229449
RC.4368	Tar1p	-127.968	-7.09875	1.25971e-12	5.86961e-08	5.58478e-11	349	349	51.7116	3	3	0.404096
RC.15816	Uncharacterized protein	-114.402	-5.90253	3.58074e-09	0.000166845	1.12733e-07	208	208	35.8627	2	2	0.313481
RC.4516	Putative uncharacterized protein (Fragment)	-114.127	-5.64929	1.61155e-08	0.000750901	4.66978e-07	830	830	32.8538	8	8	0.287871
RC.11905	Quinone oxidoreductase-like protein	-113.302	-4.85252	1.21919e-06	0.0568081	2.60468e-05	103	103	24.2453	1	1	0.21399
RC.8033	Cytochrome P450 likeTBP	-111.102	-3.6258	0.000288087	1	0.0034866	100	101	13.5443	1	1	0.121909
RC.303	Germin-like protein contig_241574 850-1 F PREDN 20111014	-109.16	-15.0772	2.31726e-51	1.07973e-46	1.9995e-49	2442	3374	234.276	26	34	2.14616
RC.36307	Ankyrin contig_115383 3179-201 E PREDN 20111014	-108.901	-3.58863	0.000332431	1	0.00393937	396	396	13.2761	4	4	0.121909
RC.7596	NA	-106.701	-8.90805	5.20186e-19	2.42381e-14	3.29769e-17	582	582	81.8505	6	6	0.767098
RC.35525	Transcription factor bHLH25	-105.601	-3.31346	0.000921536	1	0.00940201	192	192	11.3289	2	2	0.10728
RC.8411	Aa1011	-102.301	-5.3864	7.18989e-08	0.00335013	1.90456e-06	93	93	29.9679	1	1	0.292937
RC.43738	NA	-101.861	-9.50969	1.91625e-21	8.92875e-17	1.28842e-19	463	463	93.4169	5	5	0.917098
RC.9001	Putative uncharacterized protein	-97.9013	-3.47117	0.000518214	1	0.00578075	89	89	12.4638	1	1	0.12731
RC.9525	NA	-97.3513	-4.29017	1.78556e-05	0.831981	0.000300789	177	177	19.0427	2	2	0.195608
RC.43638	GDSL esterase/lipase	-94.2346	-6.64067	3.12412e-11	1.45568e-06	1.23572e-09	1028	1028	45.6754	12	12	0.484699
RC.11613	Putative uncharacterized protein	-93.5013	-3.03942	0.00237041	1	0.0205296	170	170	9.5714	2	2	0.102367
RC.32117	Cellulose synthase-like protein H1	-91.3012	-3.1662	0.00154448	1	0.0144887	83	83	10.3954	1	1	0.113859
RC.13403	Putative uncharacterized protein Sb0016s002240 (Fragment)	-91.3012	-3.54411	0.000393963	1	0.00456867	83	83	13.025	1	1	0.14266
RC.9549	Putative uncharacterized protein	-90.9346	-5.64575	1.64507e-08	0.000766522	4.7551e-07	248	248	33.0569	3	3	0.363524
RC.14549	NA	-90.7512	-2.84791	0.00440089	1	0.0335832	157	165	8.41227	2	2	0.0926959
RC.25611	membrane protein, putative	-89.4679	-7.13034	1.00187e-12	4.66819e-08	4.51469e-11	130	244	52.7584	1	3	0.589691
RC.5892	NA	-89.1012	-4.63638	3.5461e-06	0.16523	6.93372e-05	81	81	22.3104	1	1	0.250394
RC.42349	NA	-88.0012	-2.69334	0.00707415	1	0.0487675	80	80	7.53254	1	1	0.0855958
RC.13164	Putative uncharacterized protein (Fragment)	-88.0012	-2.80498	0.00503214	1	0.0374617	80	80	8.1699	1	1	0.0928386
RC.41731	Chlorophyll a/b-binding protein contig_58796 1271-2430 F PREDN 20111014	-87.4473	-25.7908	1.2512e-146	5.8301e-142	1.273e-144	11368	11368	690.405	143	143	7.8951
RC.6145	Peroxidase	-87.2678	-3.67204	0.000240637	1	0.00298046	214	238	14.0058	3	3	0.160492
RC.12906	Uncharacterized protein	-86.9012	-3.27371	0.00106148	1	0.010575	79	79	11.1339	1	1	0.128121
RC.32492	Putative uncharacterized protein	-85.8012	-4.56543	4.98527e-06	0.232289	9.49279e-05	78	78	21.6639	1	1	0.25249
RC.4192	Uncharacterized protein	-82.6305	-17.6665	7.7808e-70	3.62547e-65	7.16495e-68	1277	1277	324.781	17	17	3.93052
RC.31534	Glucosyltransferase-10 contig_96588 66-1136 E PREDN 20111014	-82.1344	-7.01761	2.2583e-12	1.05225e-07	9.84335e-11	448	448	51.2732	6	6	0.624259
RC.40764	NA	-81.1261	-3.93504	8.31875e-05	1	0.00118066	295	295	16.1303	4	4	0.198831
RC.7547	Uncharacterized protein	-80.3011	-4.29554	1.74281e-05	0.812063	0.000294226	73	73	19.2293	1	1	0.239465
RC.8357	NA	-79.2011	-4.44962	8.60298e-06	0.400856	0.00015489	144	144	20.6453	2	2	0.26067
RC.35433	Protein of unknown function (DUF506)	-78.2703	-7.3016	2.84572e-13	1.32597e-08	1.33936e-11	925	925	55.6177	13	13	0.710585
RC.4027	CER1 protein contig_49683 3266-311 E PREDN 20111014	-78.1857	-6.79049	1.11816e-11	5.21005e-07	4.5944e-10	924	924	48.1063	13	13	0.615283
RC.281	Chlorophyll a/b-binding protein contig_58796 1271-2430 F PREDN 20111014	-76.9363	-11.7783	5.0729e-32	2.36372e-27	3.91344e-30	2247	2378	144.819	33	34	1.88232
RC.25805	Beta-glucosidase D4	-73.976	-7.12327	1.05464e-12	4.91408e-08	4.74332e-11	538	538	53.0649	8	8	0.717326
RC.32121	Pectinesterase contig_69330 871-1464 E PREDN 20111014	-72.601	-4.09992	4.13317e-05	1	0.000634697	66	66	17.5948	1	1	0.24235
RC.40758	NA	-71.501	-3.41601	0.00063549	1	0.00686544	65	65	12.223	1	1	0.170949
RC.29079	Ferredoxin-nitrite reductase	-70.8776	-12.9347	2.88801e-38	1.34567e-33	2.31612e-36	1933	1933	175.292	30	30	2.47316
RC.45419	Cytochrome P450 family protein expressed contig_64304 297-1554 E PREDN 20111014	-69.0259	-7.74858	9.30086e-15	4.33374e-10	4.94719e-13	502	502	62.9924	8	8	0.912591
RC.4737	Putative uncharacterized protein (Fragment)	-68.8944	-20.7862	6.03147e-96	2.81037e-91	5.86715e-94	2881	2881	453.18	46	46	6.5779
RC.33783	Glyceraldehyde-3-phosphate dehydrogenase A	-68.7509	-2.80769	0.0049899	1	0.0372186	124	125	8.27274	2	2	0.120329
RC.1386	Carbonic anhydrase	-68.2009	-16.7799	3.48814e-63	1.6253e-58	3.11958e-61	2279	2542	295.515	37	41	4.33301
RC.10785	WGS project CAID00000000 data, contig chromosome 12 (Fragment)	-68.2009	-4.06709	4.76076e-05	1	0.000718819	62	62	17.3654	1	1	0.254621
RC.28786	Major pollen allergen Ory s 1, putative	-67.6509	-5.18659	2.14221e-07	0.00998161	5.23855e-06	209	246	28.2519	3	4	0.417613
RC.581	Receptor-like protein kinase contig_238631 255-2158 H PREDN 20111014	-66.8259	-5.17574	2.27055e-07	0.0105796	5.53616e-06	139	243	28.1509	2	4	0.421257
RC.30726	Germin-like protein contig_241574 850-1 F PREDN 20111014	-66.0926	-9.5037	2.02957e-21	9.4568e-17	1.36265e-19	549	721	94.9609	8	12	1.43679
RC.7852	Uncharacterized protein	-65.4509	-4.74153	2.12136e-06	0.0988448	4.35631e-05	119	119	23.6505	2	2	0.361348
RC.13746	Predicted protein	-64.9009	-3.91333	9.10386e-05	1	0.00127924	59	59	16.1171	1	1	0.248334
RC.5735	Receptor-like kinase contig_49512 6539-1909 E PREDN 20111014	-64.9009	-3.63911	0.00027359	1	0.00333105	177	177	13.9375	3	3	0.214751
RC.8186	Uncharacterized protein	-64.9009	-2.93159	0.00337234	1	0.027266	59	59	9.04491	1	1	0.139365
RC.35278	NA	-63.8009	-14.3796	7.02165e-47	3.27174e-42	5.89502e-45	1189	1450	217.764	19	25	3.41318
RC.35983	Matrix metalloproteinase-14	-63.5259	-7.93767	2.06216e-15	9.60863e-11	1.14936e-13	231	231	66.3805	4	4	1.04494
RC.34315	Xyloglucan endotransglucosylase/hydrolase	-61.8758	-7.10731	1.18398e-12	5.51673e-08	5.27412e-11	900	900	53.2939	16	16	0.861303
RC.4522	O-methyltransferase family protein	-61.8758	-4.76681	1.87188e-06	0.08722	3.88162e-05	450	450	23.9737	8	8	0.387448
RC.36677	Cysteine-rich receptor-like protein kinase AC235006.2 30389-24161 E EGN_Mt100125 20111014	-61.0508	-3.31248	0.000924753	1	0.00942451	111	111	11.5853	2	2	0.189764
RC.6630	NA	-60.5008	-3.60457	0.00031268	1	0.00373937	55	55	13.7253	1	1	0.226861
RC.7823	Tropinone reductase, putative	-60.1341	-5.91459	3.32803e-09	0.000155069	1.05132e-07	328	328	36.9657	6	6	0.61472
RC.11407	Uncharacterized protein	-59.7675	-5.1429	2.70576e-07	0.0126075	6.48867e-06	163	163	27.9587	3	3	0.467791
RC.11878	Putative uncharacterized protein	-59.4008	-2.97501	0.00292983	1	0.0242822	54	54	9.35913	1	1	0.157559
RC.7172	Ac1147-like protein (Fragment)	-59.4008	-3.27785	0.00104605	1	0.0104428	108	108	11.3615	2	2	0.191268
RC.10426	Uncharacterized protein	-59.4008	-3.17628	0.00149181	1	0.0140767	53	54	10.6683	1	1	0.179598
RC.10072	NA	-58.3008	-4.12138	3.76631e-05	1	0.000585165	159	159	17.9804	3	3	0.308407
RC.284	Chlorophyll a/b-binding protein contig_58796 1271-2430 F PREDN 20111014	-58.253	-14.8588	6.17068e-50	2.87523e-45	5.27565e-48	3451	3654	233.675	69	69	4.01138
RC.289	proline-rich protein	-57.9125	-7.48285	7.27855e-14	3.39144e-09	3.64279e-12	624	895	59.2919	15	17	1.02382
RC.5409	Late embryogenesis abundant protein (LEA) family protein	-57.2008	-3.07713	0.00209008	1	0.018528	52	52	10.0343	1	1	0.175422
RC.7833	Convicilin	-56.8341	-2.80219	0.00507571	1	0.0377017	155	155	8.32441	3	3	0.146469
RC.123	NA	-56.7411	-14.0012	1.54694e-44	7.20796e-40	1.28484e-42	1630	3456	207.8	49	67	3.66225
RC.30990	xyloglucan:xyloglucosyl transferase 33	-56.7293	-4.64181	3.45415e-06	0.160946	6.77384e-05	361	361	22.844	7	7	0.402684
RC.9551	NA	-56.1008	-3.11432	0.00184375	1	0.0167109	51	51	10.29	1	1	0.18342
RC.30905	Matrix metalloproteinase-14	-56.0008	-7.39601	1.40443e-13	6.54393e-09	6.82486e-12	1120	1120	58.0376	22	22	1.03637
RC.7814	NA	-55.5508	-3.02104	0.00251918	1	0.0215536	101	101	9.68848	2	2	0.174408
RC.43975	Predicted protein	-54.7007	-14.8021	1.4356e-49	6.68918e-45	1.22065e-47	1094	1094	232.757	22	22	4.2551
RC.10037	Uncharacterized protein (Fragment)	-54.2674	-4.80067	1.58154e-06	0.0736917	3.31795e-05	148	148	24.4995	3	3	0.451459
RC.10989	basic helix-loop-helix (bHLH) DNA-binding superfamily protein	-54.215	-4.58435	4.5545e-06	0.212217	8.72602e-05	345	345	22.3427	7	7	0.412113
RC.15482	Uncharacterized protein	-53.9007	-3.6787	0.000234435	1	0.00291527	49	49	14.3922	1	1	0.267014
RC.20450	Putative uncharacterized protein	-53.9007	-3.77164	0.000162189	1	0.00211865	98	98	15.1286	2	2	0.280675
RC.25426	Quinone oxidoreductase-like protein	-53.9007	-3.65453	0.000257669	1	0.00316423	49	49	14.2037	1	1	0.263516
RC.10602	Kunitz-type trypsin inhibitor-like 2 protein	-53.9007	-2.88876	0.00386778	1	0.0303195	98	98	8.87488	2	2	0.164652
RC.7386	Protein of unknown function (DUF2921)	-52.9382	-5.69542	1.23102e-08	0.000573592	3.61887e-07	232	385	34.5358	3	8	0.652379
RC.29610	Uncharacterized protein	-52.8007	-3.41878	0.00062904	1	0.00680681	41	48	12.4463	1	1	0.235723
RC.43071	Protein of unknown function (DUF567)	-52.3607	-3.7796	0.000157087	1	0.00205834	238	238	15.2202	5	5	0.290679
RC.34233	Matrix metalloproteinase-14	-52.2007	-6.72032	1.81415e-11	8.45303e-07	7.35046e-10	489	522	48.1258	11	11	0.921938
RC.6699	NA	-50.6007	-3.31641	0.000911865	1	0.0093258	46	46	11.7442	1	1	0.232096
RC.9041	Cytochrome P450 likeTBP	-50.6007	-3.67271	0.000240001	1	0.00297524	46	46	14.4033	1	1	0.284647
RC.5893	Uncharacterized protein	-50.6007	-4.27463	1.9147e-05	0.892153	0.000320457	92	92	19.5112	2	2	0.385591
RC.5917	Tropinone reductase contig_62983 3149-480 F PREDN 20111014	-50.1607	-5.64847	1.61926e-08	0.000754493	4.68629e-07	209	228	34.0873	5	5	0.679561
RC.9970	Putative uncharacterized protein	-50.0507	-3.68632	0.000227532	1	0.00284004	91	91	14.5207	2	2	0.29012
RC.29899	Alpha-soluble NSF attachment protein	-49.6382	-3.5445	0.000393378	1	0.00456524	361	361	13.4324	8	8	0.270606
RC.10740	Transcript antisense to ribosomal RNA protein (Fragment)	-49.5007	-3.3228	0.000891229	1	0.00914687	45	45	11.8068	1	1	0.238518
RC.11314	NA	-49.5007	-3.13897	0.00169547	1	0.0156282	90	90	10.5366	2	2	0.212857
RC.9900	RRNA intron-encoded homing endonuclease	-48.9507	-3.62547	0.000288449	1	0.00349008	89	89	14.0663	2	2	0.287357
RC.14504	Putative uncharacterized protein	-48.584	-3.13089	0.00174283	1	0.0159386	265	265	10.4957	6	6	0.216032
RC.15309	Putative uncharacterized protein	-48.4007	-2.82797	0.00468457	1	0.0353543	40	44	8.56522	1	1	0.176965
RC.5839	Cytochrome P450 ent-kaurenoic acid oxidase	-48.1257	-8.13111	4.25841e-16	1.98421e-11	2.48336e-14	525	525	70.8328	12	12	1.47183
RC.12407	NA	-47.8506	-3.8849	0.000102377	1	0.00141215	87	87	16.1768	2	2	0.338068
RC.14852	Uncharacterized protein	-47.3006	-2.73009	0.00633177	1	0.044728	43	43	7.99541	1	1	0.169034
RC.6027	NA	-47.3006	-2.9683	0.00299456	1	0.0247133	43	43	9.45152	1	1	0.199818
RC.5039	Uncharacterized protein	-46.934	-4.96608	6.83292e-07	0.031838	1.53141e-05	128	128	26.4695	3	3	0.563973
RC.5929	Expansin contig_92594 685-324 H PREDN 20111014	-46.8881	-5.44615	5.14818e-08	0.00239879	1.39546e-06	341	341	31.8365	8	8	0.678988
RC.3953	Carbonic anhydrase	-46.6406	-4.70512	2.53744e-06	0.118232	5.12936e-05	176	212	23.7714	5	5	0.509671
RC.37051	Unknown protein contig_86797 335-3183 H PREDN 20111014	-46.4756	-3.63381	0.000279282	1	0.00338948	169	169	14.1824	4	4	0.305158
RC.31446	Expansin	-46.379	-10.1926	2.14615e-24	9.99999e-20	1.51057e-22	1558	1560	111.588	37	37	2.406
RC.5627	Nitrate reductase	-46.2006	-5.83024	5.53637e-09	0.000257967	1.70275e-07	126	126	36.5237	3	3	0.790547
RC.9668	Expansin 2 (Fragment)	-46.2006	-2.92147	0.00348394	1	0.0279887	42	42	9.17099	1	1	0.198503
RC.7504	Chlorophyll a/b-binding protein	-46.2006	-4.79183	1.65285e-06	0.0770147	3.45667e-05	84	84	24.6724	2	2	0.534027
RC.39152	NA	-45.834	-4.55281	5.29396e-06	0.246672	9.98269e-05	375	375	22.2853	9	9	0.486218
RC.8624	Cytochrome P450 contig_165343 1344-461 E PREDN 20111014	-45.6006	-5.92022	3.21615e-09	0.000149856	1.01874e-07	456	456	37.6955	11	11	0.826645
RC.5420	Uncharacterized protein	-45.1006	-4.82961	1.36823e-06	0.0637525	2.89521e-05	205	205	25.107	5	5	0.556689
RC.1790	DNA-damage-repair/toleration protein DRT100	-44.6606	-4.65222	3.28424e-06	0.153029	6.47606e-05	188	203	23.3136	5	5	0.522016
RC.288	proline-rich protein	-44.3793	-16.7801	3.47724e-63	1.62022e-58	3.1158e-61	2740	4922	303.366	45	122	6.83574
RC.1626	Chlorophyll a/b-binding protein	-44.3751	-14.228	6.20233e-46	2.88998e-41	5.17917e-44	1732	1896	218.124	46	47	4.91546
RC.34099	Seven transmembrane MLO family protein	-44.3673	-4.4055	1.0555e-05	0.49181	0.00018608	242	242	20.9168	6	6	0.471446
RC.45015	14 kDa proline-rich protein DC2.15	-44.2756	-3.47727	0.000506562	1	0.00567658	160	161	13.0332	4	4	0.294366
RC.42587	Quinone oxidoreductase-like protein	-44.1577	-4.83863	1.30754e-06	0.0609247	2.77435e-05	281	281	25.2407	7	7	0.571604
RC.43826	Putative uncharacterized protein	-44.0006	-2.68972	0.00715129	1	0.0491539	120	120	7.80182	3	3	0.177312
RC.35768	Germin-like protein	-43.7522	-44.4652	0	0	0	35757	35757	2128.76	899	899	48.6549
RC.5816	Germin-like protein contig_241574 850-1 F PREDN 20111014	-43.5117	-10.1154	4.73147e-24	2.20463e-19	3.29541e-22	660	1068	110.427	15	27	2.53788
RC.44507	Pectinesterase contig_69330 871-1464 E PREDN 20111014	-43.0006	-8.8222	1.12393e-18	5.23694e-14	7.07695e-17	1720	1720	84.0754	44	44	1.95522
RC.5357	Predicted protein (Fragment)	-42.9006	-3.11453	0.00184246	1	0.0167109	39	39	10.4811	1	1	0.244312
RC.38522	NA	-42.1672	-2.85598	0.00429051	1	0.0328984	115	115	8.82515	3	3	0.209289
RC.5358	Receptor-like kinase contig_64644 3037-138 H PREDN 20111014	-40.9939	-6.41705	1.38998e-10	6.47662e-06	5.12797e-09	559	559	44.653	15	15	1.08926
RC.6657	NA	-40.7006	-3.29097	0.000998469	1	0.0100657	37	37	11.7516	1	1	0.288732
RC.4257	Ferredoxin-nitrite reductase	-40.7006	-5.34443	9.07227e-08	0.00422723	2.35763e-06	296	296	30.9915	8	8	0.761452
RC.29783	Cysteine-rich receptor-like protein kinase AC235009.1 109110-106597 E EGN_Mt100125 20111014	-40.7006	-2.91713	0.00353279	1	0.0282933	74	74	9.23337	2	2	0.226861
RC.7053	Putative uncharacterized protein	-40.7006	-3.19316	0.00140731	1	0.01344	37	37	11.0634	1	1	0.271825
RC.11927	ER glycerol-phosphate acyltransferase	-40.7006	-2.6892	0.00716238	1	0.0492156	148	148	7.84689	4	4	0.192796
RC.27910	Nitrate reductase	-40.6126	-10.0144	1.32101e-23	6.15525e-19	9.1596e-22	873	923	108.826	25	25	2.67962
RC.5297	Uncharacterized protein	-40.5783	-18.3614	2.74736e-75	1.28013e-70	2.58091e-73	1328	1328	365.781	36	36	9.0142
RC.38456	Beta-glucosidase	-40.4805	-4.85173	1.22404e-06	0.0570343	2.61386e-05	184	184	25.5523	5	5	0.631224
RC.9130	NA	-40.1505	-4.20741	2.58337e-05	1	0.000419269	73	73	19.2293	2	2	0.478929
RC.4044	MLO-like protein	-39.9888	-9.49258	2.2583e-21	1.05226e-16	1.51404e-19	618	618	97.9072	17	17	2.44837
RC.35826	Fatty acid hydroxylase superfamily	-39.8939	-5.61728	1.94039e-08	0.000904123	5.56004e-07	544	544	34.2934	15	15	0.859616
RC.4811	NA	-39.0505	-9.90646	3.91121e-23	1.82243e-18	2.68795e-21	639	639	106.844	18	18	2.73605
RC.28226	NA	-39.0505	-3.66077	0.000251473	1	0.00309738	71	71	14.5914	2	2	0.373654
RC.44391	NA	-38.7681	-8.65374	4.99044e-18	2.32529e-13	3.10868e-16	1304	1304	81.5835	37	37	2.1044
RC.42373	NA	-37.9505	-2.91451	0.0035625	1	0.0284332	69	69	9.27177	2	2	0.244312
RC.5245	Putative uncharacterized protein	-37.538	-8.644	5.43486e-18	2.53237e-13	3.38101e-16	273	273	81.63	8	8	2.1746
RC.34889	Expansin	-37.4005	-12.6345	1.36991e-36	6.38311e-32	1.08927e-34	1567	2754	174.439	48	81	4.66407
RC.4197	NA	-37.4005	-4.74809	2.05372e-06	0.095693	4.22576e-05	170	170	24.639	5	5	0.658789
RC.36797	Receptor-like protein kinase contig_69318 3509-373 F PREDN 20111014	-36.9605	-3.63363	0.000279477	1	0.00339032	336	336	14.4455	10	10	0.390836
RC.31434	Anthocyanidin 3-O-glucosyltransferase	-36.8505	-3.18148	0.00146527	1	0.0138571	134	134	11.0772	4	4	0.300598
RC.38324	NA	-36.3005	-3.07789	0.00208479	1	0.0184876	33	33	10.3818	1	1	0.285996
RC.10294	NA	-36.3005	-5.13527	2.81792e-07	0.0131301	6.74029e-06	165	165	28.8991	5	5	0.796109
RC.4753	NA	-36.056	-10.4836	1.03099e-25	4.80389e-21	7.40199e-24	220	590	120.506	11	18	3.34219
RC.5310	NA	-35.7266	-9.25951	2.05721e-20	9.58556e-16	1.34818e-18	747	747	94.0915	23	23	2.63366
RC.673	14 kDa proline-rich protein DC2.15	-35.7174	-14.1002	3.82054e-45	1.78018e-40	3.17889e-43	1428	2695	218.165	55	83	6.1081
RC.6446	Putative uncharacterized protein	-35.5671	-2.99907	0.0027081	1	0.0227892	97	97	9.87562	3	3	0.277661
RC.31818	NA	-35.2005	-2.9374	0.00330983	1	0.0268351	32	32	9.48292	1	1	0.269398
RC.8626	Alpha-glucosidase yihQ	-35.2005	-5.15141	2.58579e-07	0.0120485	6.21696e-06	192	192	29.1649	6	6	0.828536
RC.4175	Transcript antisense to ribosomal RNA protein (Fragment)	-35.2005	-2.69554	0.00702753	1	0.0485059	32	32	7.98562	1	1	0.226861
RC.30759	Beta-glucosidase D4	-34.8338	-3.08063	0.00206572	1	0.0183512	95	95	10.4406	3	3	0.299727
RC.11553	NA	-34.6505	-4.12767	3.66486e-05	1	0.000571118	63	63	18.7532	2	2	0.541211
RC.4340	Putative uncharacterized protein	-34.3288	-16.112	2.13596e-58	9.95249e-54	1.88852e-56	1654	1654	285.92	53	53	8.32888
RC.37205	Seven transmembrane MLO family protein	-34.2227	-5.57324	2.50107e-08	0.00116537	7.04107e-07	280	280	34.2293	9	9	1.00019
RC.287	proline-rich protein	-34.213	-12.0848	1.27731e-33	5.95165e-29	9.98598e-32	1510	2737	160.924	44	88	4.7036
RC.4186	Aminomethyltransferase	-34.1454	-14.8403	8.13569e-50	3.79083e-45	6.94291e-48	1521	1521	242.704	49	49	7.10795
RC.34358	Quinone oxidoreductase-like protein	-33.9735	-9.47439	2.68833e-21	1.25263e-16	1.79975e-19	1604	1606	98.9852	52	52	2.9136
RC.18118	NA	-33.5505	-3.02784	0.00246311	1	0.021175	61	61	10.123	2	2	0.301725
RC.10160	NA	-33.5505	-4.26079	2.03725e-05	0.949257	0.000337454	61	61	20.0456	2	2	0.597476
RC.4707	Putative uncharacterized protein (Fragment)	-33.1576	-3.54531	0.000392171	1	0.0045535	211	211	13.8951	7	7	0.419063
RC.32288	Protein of unknown function (DUF1005)	-33.1379	-3.06732	0.0021599	1	0.0190535	241	241	10.4016	8	8	0.313888
RC.29058	NA	-33.0004	-2.76799	0.00564043	1	0.0408945	60	60	8.4741	2	2	0.256787
RC.10677	NA	-33.0004	-3.49187	0.00047967	1	0.00542087	90	90	13.4859	3	3	0.408657
RC.28416	Glutaredoxin family protein	-33.0004	-3.58621	0.000335536	1	0.00397213	60	60	14.2244	2	2	0.431036
RC.26290	Nef attachable protein	-32.5604	-3.01472	0.00257224	1	0.0218991	148	148	10.0659	5	5	0.309145
RC.33787	Tetratricopeptide repeat (TPR)-like superfamily protein	-32.4504	-4.03147	5.54335e-05	1	0.00082285	457	472	18.0067	13	16	0.554897
RC.29824	NA	-32.3719	-6.62673	3.43366e-11	1.59991e-06	1.35471e-09	206	206	48.6633	7	7	1.50326
RC.7077	Putative uncharacterized protein	-32.3404	-5.23313	1.66696e-07	0.0077672	4.14915e-06	294	294	30.3513	10	10	0.938492
RC.32384	Uncharacterized protein	-32.2671	-2.97717	0.00290931	1	0.0241511	176	176	9.82587	6	6	0.304517
RC.41737	Nitrate reductase	-32.2051	-8.26971	1.34438e-16	6.26415e-12	8.07236e-15	1639	1903	75.8235	57	65	2.3544
RC.8463	NA	-32.1204	-2.91551	0.00355112	1	0.0283621	146	146	9.42758	5	5	0.293507
RC.30659	NA	-31.9004	-2.79513	0.00518803	1	0.0383463	29	29	8.67132	1	1	0.271825
RC.7785	SKU5 similar 5	-31.7312	-3.39132	0.000695606	1	0.00741179	200	375	12.772	9	13	0.402507
RC.17386	Uncharacterized protein	-31.3504	-2.93136	0.00337485	1	0.0272816	57	57	9.55476	2	2	0.304773
RC.11764	Uncharacterized protein	-31.0449	-3.04376	0.0023365	1	0.0202963	254	254	10.3123	9	9	0.332175
RC.13748	Cysteine synthase	-30.8004	-2.79869	0.00513111	1	0.0380283	28	28	8.72607	1	1	0.28331
RC.4473	Putative uncharacterized protein	-30.8004	-3.48333	0.000495239	1	0.00557108	112	112	13.5175	4	4	0.438873
RC.37920	NA	-30.6433	-3.89613	9.7749e-05	1	0.00135837	195	195	16.9205	7	7	0.552177
RC.4367	Putative uncharacterized protein	-30.5804	-3.82044	0.000133221	1	0.00178077	139	139	16.2732	5	5	0.532143
RC.6552	NA	-30.4337	-3.05847	0.00222477	1	0.0195146	83	83	10.4348	3	3	0.34287
RC.10927	NA	-30.3604	-3.47976	0.000501878	1	0.00562968	138	138	13.5111	5	5	0.445023
RC.36829	Receptor-like protein kinase contig_163915 1-805 H PREDN 20111014	-30.2504	-3.19701	0.00138865	1	0.0132956	54	55	11.4091	2	2	0.377157
RC.1091	Chlorophyll a/b-binding protein contig_58796 1271-2430 F PREDN 20111014	-30.2504	-3.0396	0.00236895	1	0.0205246	55	55	10.3133	2	2	0.340933
RC.1510	Chlorophyll a/b-binding protein contig_58796 1271-2430 F PREDN 20111014	-30.0147	-4.43871	9.05101e-06	0.421732	0.000162205	190	191	22.0116	7	7	0.73336
RC.9934	Cc-nbs-lrr resistance protein	-29.7004	-2.72995	0.00633451	1	0.0447343	27	27	8.33615	1	1	0.280675
RC.19169	NA	-29.7004	-2.78895	0.00528806	1	0.038913	27	27	8.70035	1	1	0.292937
RC.6498	Cytochrome P450 like_TBP	-29.7004	-3.55901	0.000372265	1	0.00435712	54	54	14.1682	2	2	0.477036
RC.40219	Ribulose bisphosphate carboxylase small chain 3A AC233685.2 269117-268212 F EGN_Mt100125 20111014	-29.5024	-10.8067	3.2094e-27	1.49542e-22	2.355e-25	1341	1341	130.714	50	50	4.43062
RC.7707	RRNA intron-encoded homing endonuclease	-29.4804	-3.07922	0.00207551	1	0.0184277	134	134	10.6145	5	5	0.360054
RC.4953	NA	-29.3337	-3.84909	0.000118566	1	0.00160319	80	80	16.5951	3	3	0.565735
RC.8309	NA	-28.6004	-4.84306	1.2787e-06	0.059581	2.71687e-05	104	104	26.3495	4	4	0.921299
RC.12777	Cysteine-rich receptor-like protein kinase AC235009.1 140505-139450 H EGN_Mt100125 20111014	-28.3254	-3.02807	0.00246127	1	0.0211631	103	103	10.3125	4	4	0.364073
RC.2024	Glutathione S-transferase	-28.0504	-3.20608	0.00134559	1	0.0129251	85	102	11.574	4	4	0.412616
RC.45701	Pectin lyase-like superfamily protein	-27.9056	-3.71738	0.000201313	1	0.00255731	482	482	15.5695	19	19	0.557935
RC.4546	Uncharacterized protein	-27.8382	-19.4908	1.35699e-84	6.32288e-80	1.29833e-82	6428	6428	427.978	254	254	15.3738
RC.10471	Beta-galactosidase	-27.7204	-2.80016	0.00510781	1	0.0378858	126	126	8.84137	5	5	0.318949
RC.29514	Transcription factor RF2b AC233675.1 92745-94944 E EGN_Mt100125 20111014	-27.7204	-3.39512	0.000686012	1	0.00732922	235	252	12.9976	10	10	0.468882
RC.283	Chlorophyll a/b-binding protein contig_58796 1271-2430 F PREDN 20111014	-27.6602	-13.0814	4.2334e-39	1.97255e-34	3.41863e-37	2861	2942	192.976	115	117	6.97665
RC.32431	Putative uncharacterized protein	-27.5004	-2.73193	0.0062965	1	0.0445333	50	50	8.42392	2	2	0.30632
RC.28129	NA	-27.5004	-2.81534	0.00487261	1	0.0364898	48	50	8.94615	2	2	0.32531
RC.29087	Isochorismate synthase	-27.5004	-2.70461	0.00683852	1	0.0474591	25	25	8.25628	1	1	0.300224
RC.13903	DNA-damage-repair/toleration protein DRT100	-27.1337	-2.91596	0.00354606	1	0.0283411	67	74	9.61283	3	3	0.354276
RC.8190	Uncharacterized protein	-27.1337	-4.96866	6.74281e-07	0.0314181	1.5134e-05	222	222	27.91	9	9	1.02861
RC.38147	S-adenosyl-L-methionine-dependent methyltransferases superfamily protein	-27.0726	-3.46568	0.000528904	1	0.00588872	443	443	13.5827	18	18	0.501714
RC.14768	Putative uncharacterized protein	-26.9504	-2.69089	0.00712629	1	0.04904	49	49	8.19305	2	2	0.304005
RC.7490	Inositol transporter	-26.8056	-3.84611	0.000120016	1	0.00162044	463	463	16.7489	19	19	0.624826
RC.7489	NA	-26.4004	-4.52787	5.95879e-06	0.27765	0.000111238	96	96	23.2574	4	4	0.88095
RC.7804	NA	-26.1559	-6.12864	8.86605e-10	4.13114e-05	2.98277e-08	214	214	42.6589	9	9	1.63095
RC.10043	Putative uncharacterized protein	-26.0861	-5.05868	4.22246e-07	0.0196746	9.78347e-06	164	166	29.0743	7	7	1.11455
RC.42127	NA	-25.8504	-3.5552	0.000377709	1	0.00440866	94	94	14.3773	4	4	0.556176
RC.4232	NA	-25.8504	-3.95326	7.70969e-05	1	0.00110532	59	94	17.7771	4	4	0.687693
RC.4456	Uncharacterized protein	-25.4575	-5.12653	2.95181e-07	0.0137539	7.02234e-06	162	162	29.9544	7	7	1.17664
RC.7722	Zinc finger protein-like Ser/Thr protein kinase-like protein	-25.4575	-3.48913	0.000484622	1	0.00547076	162	162	13.8757	7	7	0.545052
RC.8345	Uncharacterized protein	-25.4226	-6.27095	3.58986e-10	1.67269e-05	1.26815e-08	208	208	44.8284	9	9	1.76333
RC.8890	Receptor-like kinase contig_7856 2784-5116 E PREDN 20111014	-25.3003	-2.80314	0.00506081	1	0.037615	69	69	8.96331	3	3	0.354276
RC.10315	rRNA intron-encoded homing endonuclease (Fragment)	-25.3003	-3.60477	0.000312442	1	0.00373858	69	69	14.8228	3	3	0.585874
RC.5170	unknown protein	-25.3003	-3.16336	0.00155963	1	0.0146072	58	92	11.415	3	4	0.451178
RC.884	Protein of unknown function, DUF642	-25.3003	-3.24379	0.00117956	1	0.0115496	94	115	12.0028	3	5	0.474411
RC.653	Chlorophyll a-b binding protein	-25.2087	-8.02715	9.98588e-16	4.65292e-11	5.69513e-14	922	1100	73.5332	40	48	2.91698
RC.36066	Cytochrome P450	-25.1569	-3.80733	0.000140485	1	0.00186599	526	526	16.5479	23	23	0.65779
RC.35021	unknown protein	-25.0803	-7.12129	1.06986e-12	4.98503e-08	4.79791e-11	1014	1026	57.9136	45	45	2.30912
RC.35715	Receptor kinase	-24.91	-4.16413	3.12564e-05	1	0.000495034	702	702	19.821	31	31	0.795703
RC.11107	CT099 contig_8486 781-1 F PREDN 20111014	-24.7503	-2.71387	0.0066503	1	0.0464434	90	90	8.42629	4	4	0.340452
RC.18	proline-rich protein 4	-24.7503	-6.52909	6.61992e-11	3.08455e-06	2.52418e-09	179	900	48.7693	13	40	1.97045
RC.603	Receptor protein kinase	-24.6259	-19.5634	3.27863e-85	1.52768e-80	3.14985e-83	3615	3761	437.995	158	168	17.7859
RC.6304	Heat shock protein	-24.6128	-3.07996	0.00207034	1	0.0183853	179	179	10.8612	8	8	0.44128
RC.8874	Subtilisin-like protease contig_50143 10180-7836 H PREDN 20111014	-24.5886	-7.77949	7.28811e-15	3.3959e-10	3.89885e-13	380	380	69.2983	17	17	2.81831
RC.45243	Nitrate reductase	-24.4622	-8.05709	7.82056e-16	3.64399e-11	4.48215e-14	1647	1868	74.3843	80	84	3.04078
RC.17257	Putative uncharacterized protein	-24.2003	-3.24296	0.00118299	1	0.0115753	43	44	12.0692	2	2	0.498719
RC.12527	Putative uncharacterized protein	-24.2003	-3.55837	0.000373175	1	0.00436448	88	88	14.531	4	4	0.600448
RC.4148	Putative uncharacterized protein (Fragment)	-24.1843	-15.9377	3.52109e-57	1.64065e-52	3.10142e-55	3011	3012	291.455	137	137	12.0514
RC.38083	Tetratricopeptide repeat (TPR)-like superfamily protein	-23.8337	-5.85539	4.76017e-09	0.0002218	1.47768e-07	455	455	39.4296	21	21	1.65437
RC.15898	Uncharacterized protein	-23.8337	-3.3924	0.000692853	1	0.00738583	65	65	13.2354	3	3	0.555323
RC.12490	Abscisic acid receptor PYL4	-23.8337	-2.79282	0.0052252	1	0.0385662	65	65	8.97033	3	3	0.376373
RC.5178	Putative uncharacterized protein	-23.3448	-3.54634	0.000390645	1	0.00453692	191	191	14.5065	9	9	0.621402
RC.11348	Protein of unknown function (DUF679)	-23.3203	-2.91661	0.00353864	1	0.0283031	106	106	9.81357	5	5	0.420816
RC.10114	NA	-23.2225	-5.43418	5.50595e-08	0.0025655	1.48123e-06	190	190	34.0873	9	9	1.46785
RC.363	Beta-galactosidase contig_59277 5250-229 E PREDN 20111014	-23.1228	-8.2299	1.87564e-16	8.73956e-12	1.11759e-14	1005	1030	78.2287	49	49	3.38319
RC.36526	NA	-23.1003	-3.24398	0.00117874	1	0.0115477	63	63	12.1569	3	3	0.526265
RC.14002	Putative uncharacterized protein (Fragment)	-23.1003	-2.82067	0.00479249	1	0.0360198	63	63	9.19114	3	3	0.39788
RC.39800	BURP domain-containing protein contig_93973 2870-515 F PREDN 20111014	-22.9691	-7.39598	1.40467e-13	6.54504e-09	6.82486e-12	2272	2276	63.2407	109	109	2.75329
RC.32024	Putative uncharacterized protein	-22.8465	-3.60027	0.000317899	1	0.00378933	270	270	14.9981	13	13	0.656473
RC.15809	Putative uncharacterized protein	-22.8253	-3.90009	9.61609e-05	1	0.0013411	83	83	17.6025	4	4	0.771183
RC.40938	Putative senescence-associated protein (Fragment)	-22.786	-4.50346	6.68625e-06	0.311546	0.000123238	145	145	23.476	7	7	1.03028
RC.43373	Calmodulin contig_74658 1137-512 H PREDN 20111014	-22.6603	-3.00863	0.00262434	1	0.0222491	103	103	10.4865	5	5	0.462769
RC.17442	Uncharacterized protein	-22.6289	-5.65465	1.56198e-08	0.000727806	4.53461e-07	141	144	37.0496	7	7	1.63727
RC.30829	Putative uncharacterized protein	-22.6289	-5.09332	3.51905e-07	0.016397	8.26879e-06	288	288	30.0591	14	14	1.32835
RC.6567	Cellulose synthase-like protein H1	-22.4717	-3.88933	0.000100528	1	0.0013916	143	143	17.546	7	7	0.780805
RC.14290	Putative uncharacterized protein	-22.367	-3.10001	0.00193518	1	0.0173972	61	61	11.1548	3	3	0.498719
RC.21776	ATP synthase subunit beta	-22.367	-2.85994	0.0042373	1	0.0325804	121	122	9.49404	6	6	0.424467
RC.32083	NA	-22.3441	-5.25091	1.51381e-07	0.00705359	3.79225e-06	325	325	32.0084	16	16	1.43252
RC.30085	Aquaporin NIP2-1	-22.1574	-4.35785	1.3136e-05	0.612073	0.00022703	141	141	22.0746	7	7	0.996263
RC.3654	Copper transport protein family	-22.092	-4.7923	1.64904e-06	0.076837	3.45025e-05	170	241	26.7073	11	12	1.20892
RC.45050	Endo-beta-1 4-glucanase contig_50247 7719-5651 F PREDN 20111014	-22.0818	-7.5691	3.76105e-14	1.75246e-09	1.9279e-12	490	542	66.6263	27	27	3.01725
RC.7925	Receptor-like protein kinase contig_85216 2003-277 E PREDN 20111014	-22.0527	-5.14102	2.73291e-07	0.012734	6.54704e-06	421	421	30.7439	21	21	1.39411
RC.40766	Putative uncharacterized protein (Fragment)	-22.0003	-5.21197	1.86875e-07	0.00870745	4.60468e-06	100	100	31.6097	5	5	1.43679
RC.29239	NA	-22.0003	-3.66365	0.000248657	1	0.00306593	140	140	15.6189	7	7	0.709942
RC.33827	Glutamine synthetase	-21.9293	-6.43106	1.26772e-10	5.90692e-06	4.69922e-09	599	618	48.1492	31	31	2.19565
RC.14983	Putative uncharacterized protein	-21.7803	-3.38883	0.00070194	1	0.00746733	99	99	13.3842	5	5	0.614512
RC.747	Tropinone-reductase-like39 contig_55908 111-3628 H PREDN 20111014	-21.707	-8.38524	5.06791e-17	2.36139e-12	3.09488e-15	841	888	81.9831	45	45	3.77681
RC.13152	Peptide deformylase	-21.6336	-3.36764	0.000758171	1	0.00796527	44	59	13.2312	2	3	0.611605
RC.9607	Repetitive proline-rich cell wall protein 1	-21.6336	-3.00804	0.00262942	1	0.0222813	118	118	10.5565	6	6	0.487965
RC.10744	MtN14 protein	-21.6336	-2.90787	0.00363902	1	0.0288908	59	59	9.86511	3	3	0.456008
RC.31556	Putative secreted protein	-21.6336	-3.42601	0.000612541	1	0.00665144	59	59	13.6939	3	3	0.63299
RC.25569	WRKY transcription factor	-21.5289	-3.49956	0.000466049	1	0.00529003	62	137	14.2989	5	7	0.664175
RC.43239	NA	-21.4503	-3.18831	0.0014311	1	0.0136281	78	78	11.8754	4	4	0.553624
RC.41078	NA	-21.267	-8.4246	3.62389e-17	1.68855e-12	2.22178e-15	464	464	83.0203	24	24	3.90372
RC.33615	Protein of unknown function, DUF584	-21.0632	-4.48229	7.38548e-06	0.344126	0.000134477	493	517	23.5382	27	27	1.1175
RC.270	Carbonic anhydrase	-20.9898	-60.0213	0	0	0	18680	44803	4206.57	939	2348	200.41
RC.258	Ribulose bisphosphate carboxylase small chain	-20.9285	-10.2858	8.18939e-25	3.81584e-20	5.79036e-23	740	742	124.066	39	39	5.9281
RC.15035	Unknow protein	-20.9003	-2.72303	0.00646873	1	0.0454637	38	38	8.69813	2	2	0.416173
RC.14976	Predicted protein	-20.4114	-4.14469	3.40299e-05	1	0.000534239	167	167	20.2291	9	9	0.991068
RC.25357	Gibberellin-regulated protein	-20.3765	-6.25675	3.93226e-10	1.83224e-05	1.38491e-08	347	389	46.1107	20	21	2.26294
RC.14718	Putative uncharacterized protein	-20.3503	-2.91104	0.00360238	1	0.0286634	74	74	9.98405	4	4	0.49061
RC.8884	ovate family protein 13	-20.3503	-3.48138	0.000498849	1	0.00560228	111	111	14.2795	6	6	0.701687
RC.11041	RRNA intron-encoded homing endonuclease	-20.1669	-3.05281	0.00226712	1	0.019823	55	55	10.9968	3	3	0.545287
RC.31048	unknown protein	-20.1238	-3.15774	0.00159004	1	0.0148413	311	311	11.7699	17	17	0.584872
RC.40526	Nef attachable protein	-20.0643	-3.78725	0.000152333	1	0.00200564	456	456	16.9387	25	25	0.844223
RC.36281	Uncharacterized protein	-19.8003	-3.02482	0.0024879	1	0.0213327	54	54	10.8294	3	3	0.546934
RC.7850	NA	-19.8003	-6.22125	4.93368e-10	2.29885e-05	1.71556e-08	216	216	45.8089	12	12	2.31355
RC.17412	NA	-19.8003	-2.68527	0.00724723	1	0.0496452	54	54	8.53463	3	3	0.431036
RC.4328	40S ribosomal protein S21-2	-19.6431	-3.21812	0.00129037	1	0.0124687	125	125	12.2745	7	7	0.624875
RC.9696	60S ribosomal protein L38	-19.3603	-3.09269	0.00198358	1	0.0177399	88	88	11.3647	5	5	0.587014
RC.6885	Receptor-like kinase contig_169316 2058-400 E PREDN 20111014	-19.2503	-3.97438	7.05673e-05	1	0.00102114	105	105	18.7869	6	6	0.975931
RC.6831	Alpha-glucosidase yihQ	-19.2179	-3.58967	0.000331109	1	0.00392773	594	594	15.3305	34	34	0.797719
RC.37932	NA	-19.1586	-3.90576	9.39336e-05	1	0.00131279	209	209	18.1591	12	12	0.947828
RC.9578	Putative uncharacterized protein	-19.0669	-4.69393	2.68042e-06	0.124894	5.39858e-05	91	104	26.2493	6	6	1.37669
RC.4852	Tar1p	-18.9753	-3.30811	0.000939302	1	0.00955189	69	69	13.0492	4	4	0.687693
RC.3946	Ribulose bisphosphate carboxylase small chain	-18.9696	-7.22159	5.14152e-13	2.39569e-08	2.37904e-11	617	845	62.1857	32	49	3.27817
RC.14268	NA	-18.7003	-3.17448	0.00150107	1	0.014144	51	51	12.0477	3	3	0.644253
RC.5138	Predicted protein	-18.7003	-5.71932	1.06976e-08	0.000498455	3.17002e-07	118	119	39.1053	7	7	2.09117
RC.13323	GLP_748_1200_211 (Fragment)	-18.7003	-2.80074	0.00509869	1	0.0378362	51	51	9.37785	3	3	0.501482
RC.4234	NA	-18.561	-11.855	2.03643e-32	9.48876e-28	1.57883e-30	1333	1333	168.223	79	79	9.06323
RC.34345	Aquaporin TIP2-1	-18.5169	-3.81646	0.000135385	1	0.00180442	303	303	17.4443	18	18	0.942074
RC.31135	Cucumber peeling cupredoxin	-18.4252	-6.38529	1.71137e-10	7.97415e-06	6.26406e-09	469	469	48.8735	28	28	2.65253
RC.4798	LOB domain protein contig_52887 4028-5440 H PREDN 20111014	-18.3845	-6.61984	3.59736e-11	1.67619e-06	1.4157e-09	1805	1805	52.5512	108	108	2.85845
RC.44958	IQ-domain-containing protein	-18.3336	-4.35687	1.31948e-05	0.614813	0.000227877	550	550	22.7756	33	33	1.24229
RC.18850	Uncharacterized protein	-18.3336	-2.70877	0.00675351	1	0.0470163	50	50	8.80378	3	3	0.480199
RC.35436	BHLH transcription factor-like protein contig_14899 1530-178 E PREDN 20111014	-18.3002	-3.32401	0.000887344	1	0.00910901	183	183	13.2616	11	11	0.724668
RC.5483	60S ribosomal protein L29	-18.1502	-4.17262	3.01145e-05	1	0.000478737	99	99	20.9289	6	6	1.15309
RC.29033	Heat shock protein	-18.1502	-2.97425	0.00293716	1	0.0243301	33	33	10.6338	2	2	0.585874
RC.11904	Uncharacterized protein	-18.1502	-2.95282	0.0031489	1	0.0257453	33	33	10.4811	2	2	0.577465
RC.17392	Receptor-like protein kinase	-18.0402	-3.46833	0.000523714	1	0.00583511	82	82	14.4766	5	5	0.802461
RC.43203	Expressed protein	-18.0402	-3.06649	0.00216592	1	0.0190994	82	82	11.3164	5	5	0.627288
RC.18832	10 kDa putative secreted protein	-17.9669	-3.14527	0.00165936	1	0.0153622	98	98	11.9144	6	6	0.663133
RC.10611	GMP synthase	-17.9669	-5.22836	1.71051e-07	0.00797013	4.25074e-06	245	245	32.9215	15	15	1.83234
RC.40730	ATFP4	-17.9145	-6.55105	5.71571e-11	2.66323e-06	2.19558e-09	342	342	51.7133	21	21	2.88667
RC.6919	Protein YABBY	-17.8752	-3.12501	0.00177801	1	0.0162094	130	130	11.7728	8	8	0.658609
RC.42916	Glutaredoxin contig_80142 774-348 E PREDN 20111014	-17.8202	-3.39825	0.000678215	1	0.00726136	81	81	13.9296	5	5	0.781672
RC.35366	Albumin	-17.7422	-6.54155	6.09078e-11	2.838e-06	2.3358e-09	1000	1000	51.6579	62	62	2.91159
RC.4644	Isoflavone reductase-like NAD(P)H-dependent oxidoreductase	-17.7377	-8.19968	2.41277e-16	1.12423e-11	1.41412e-14	258	258	81.1666	16	16	4.57593
RC.7903	UBX domain protein contig_57217 4243-1005 H PREDN 20111014	-17.7377	-3.65479	0.000257402	1	0.00316205	129	129	16.1263	8	8	0.909153
RC.2980	NA	-17.6502	-5.99803	1.99787e-09	9.30906e-05	6.48263e-08	343	353	43.4737	20	22	2.46306
RC.32992	Xyloglucan endotransglucosylase/hydrolase	-17.6317	-5.12291	3.00903e-07	0.0140206	7.14606e-06	561	561	31.7201	35	35	1.79904
RC.9071	NA	-17.6002	-3.51123	0.000446055	1	0.00509036	64	64	14.9065	4	4	0.846948
RC.34996	Fatty acyl-CoA reductase	-17.547	-7.47207	7.89988e-14	3.68095e-09	3.93685e-12	989	989	67.5414	62	62	3.84917
RC.25408	Cysteine-rich receptor-like protein kinase AC235009.1 140505-139450 H EGN_Mt100125 20111014	-17.4627	-4.08355	4.43553e-05	1	0.000674082	254	254	20.1924	16	16	1.15631
RC.35572	alpha/beta-Hydrolases superfamily protein	-17.3982	-6.48023	9.16224e-11	4.26914e-06	3.44286e-09	775	775	50.8851	49	49	2.92474
RC.38042	AP2 domain-containing transcription factor	-17.3252	-4.54406	5.51865e-06	0.257142	0.000103728	252	252	25.0417	16	16	1.44539
RC.27098	NA	-17.3252	-2.72316	0.00646624	1	0.0454637	63	63	8.99348	4	4	0.519097
RC.41104	Aggrecan core protein	-17.2565	-8.45961	2.68574e-17	1.25142e-12	1.65532e-15	1506	1506	86.854	96	96	5.03312
RC.45529	Uncharacterized protein	-17.2336	-4.06527	4.798e-05	1	0.000723973	94	94	20.0635	6	6	1.16421
RC.7007	Predicted protein	-17.2336	-3.68742	0.000226547	1	0.00282925	94	94	16.5073	6	6	0.957858
RC.42383	Putative uncharacterized protein	-17.2074	-5.24591	1.55539e-07	0.00724733	3.88597e-06	210	219	33.4191	14	14	1.94214
RC.8	Ribulose bisphosphate carboxylase small chain	-17.137	-139.39	0	0	0	202595	205408	23110.3	13116	13185	1348.56
RC.5886	Putative uncharacterized protein	-17.1288	-7.31231	2.6275e-13	1.22428e-08	1.24419e-11	327	327	64.9893	21	21	3.79415
RC.20580	Receptor protein kinase-like protein	-16.9402	-3.75867	0.000170825	1	0.00222	154	154	17.2098	10	10	1.01591
RC.2097	Uncharacterized protein	-16.8669	-4.73303	2.21222e-06	0.103078	4.519e-05	190	230	27.3122	13	15	1.61928
RC.15902	O-acyltransferase WSD1	-16.8669	-3.17145	0.00151687	1	0.014264	46	46	12.2631	3	3	0.727049
RC.9989	NA	-16.8669	-3.06268	0.00219372	1	0.0192993	46	46	11.4363	3	3	0.678034
RC.9455	Glucosyltransferase	-16.8145	-4.16262	3.14645e-05	1	0.000497823	107	107	21.139	7	7	1.25719
RC.19071	Senescence-associated protein	-16.7202	-4.21043	2.54902e-05	1	0.000414271	76	76	21.652	5	5	1.29496
RC.272	Carbonic anhydrase	-16.699	-28.7091	3.4028e-181	1.5855e-176	3.5872e-179	3991	8987	1006.01	234	592	60.2433
RC.29227	Malectin/receptor-like protein kinase family protein	-16.6224	-3.34961	0.000809278	1	0.00841516	136	136	13.72	9	9	0.825388
RC.5281	Dihydroflavonol-4-reductase	-16.5002	-3.67348	0.000239277	1	0.00296835	60	60	16.5263	4	4	1.00158
RC.11939	TRICHOME BIREFRINGENCE-LIKE 42	-16.5002	-2.70885	0.00675176	1	0.0470111	75	75	8.98653	5	5	0.54463
RC.7400	Endonuclease/reverse transcriptase	-16.5002	-3.89471	9.83237e-05	1	0.00136473	75	75	18.5766	5	5	1.12584
RC.12172	Putative uncharacterized protein (Fragment)	-16.5002	-2.73741	0.00619255	1	0.0440186	60	60	9.17702	4	4	0.556176
RC.4549	Pheres1	-16.3169	-5.33136	9.74986e-08	0.00454295	2.52667e-06	267	267	34.8889	18	18	2.13821
RC.2195	Probable xyloglucan endotransglucosylase/hydrolase protein	-16.2802	-2.71159	0.00669625	1	0.0467067	74	74	9.0297	5	5	0.554642
RC.12445	Uncharacterized protein	-16.2802	-3.00654	0.00264244	1	0.0223436	146	148	11.1009	10	10	0.681865
RC.4981	Beta-galactosidase (Precursor)	-16.1859	-4.6882	2.75645e-06	0.128437	5.52655e-05	100	103	27.0245	7	7	1.66963
RC.688	PsbP-like protein 2	-16.1074	-14.394	5.70028e-47	2.65605e-42	4.79431e-45	2715	3280	254.951	201	224	15.8282
RC.35474	Prostaglandin G/H synthase	-16.0698	-2.97169	0.00296173	1	0.0244814	336	336	10.8746	23	23	0.676712
RC.18986	Putative uncharacterized protein	-16.022	-9.29284	1.50478e-20	7.01152e-16	9.88931e-19	335	335	106.399	23	23	6.64084
RC.7784	Auxin-induced protein 5NG4	-15.9502	-2.75928	0.00579304	1	0.0417908	29	29	9.39041	2	2	0.588732
RC.30429	Chlorophyll a-b binding protein	-15.9502	-2.76603	0.0056744	1	0.0411004	29	29	9.43644	2	2	0.591618
RC.40946	Cell wall-associated hydrolase (Fragment)	-15.9179	-3.80103	0.000144105	1	0.00190755	246	246	17.8271	17	17	1.11994
RC.13130	Putative uncharacterized protein	-15.8402	-3.62783	0.000285826	1	0.00346014	72	72	16.2564	5	5	1.02628
RC.32211	Lysosomal pro-X carboxypeptidase contig_57665 498-2612 E PREDN 20111014	-15.8193	-4.52622	6.00547e-06	0.279825	0.000111885	302	302	25.3117	21	21	1.60006
RC.37	Ribulose bisphosphate carboxylase small chain	-15.7756	-67.9717	0	0	0	59099	81831	5681.99	3906	5706	360.177
RC.13134	Beta-glucosidase G2 contig_15274 121-870 H PREDN 20111014	-15.7669	-4.105	4.04343e-05	1	0.000622617	86	86	20.8347	6	6	1.32142
RC.10278	Putative uncharacterized protein	-15.6541	-6.03822	1.55869e-09	7.26269e-05	5.12179e-08	185	185	45.1485	13	13	2.88414
RC.44500	BED finger-nbs resistance protein	-15.5694	-6.11658	9.56374e-10	4.45622e-05	3.20361e-08	1104	1104	46.3823	78	78	2.97906
RC.5317	Predicted protein	-15.5574	-2.75746	0.00582529	1	0.0419493	99	99	9.4285	7	7	0.606048
RC.28691	membrane protein, putative	-15.5102	-8.23638	1.77674e-16	8.27874e-12	1.06002e-14	698	705	84.1695	50	50	5.42671
RC.39838	Beta-glucosidase D4	-15.4704	-4.26381	2.00988e-05	0.936503	0.000333631	661	661	22.5707	47	47	1.45896
RC.40	Ribulose bisphosphate carboxylase small chain	-15.4405	-10.308	6.50207e-25	3.02964e-20	4.61835e-23	152	1151	131.958	13	82	8.54628
RC.9839	NA	-15.4002	-3.20607	0.00134563	1	0.0129251	56	56	12.7742	4	4	0.829485
RC.4124	30S ribosomal protein S15	-15.2862	-31.4237	1.183e-216	5.5121e-212	1.2701e-214	5364	5364	1227.81	386	386	80.3214
RC.9106	40S ribosomal protein S19-like protein	-15.2431	-2.96252	0.0030514	1	0.0250979	97	97	10.9319	7	7	0.717174
RC.25466	BHLH transcription factor	-15.2367	-5.05564	4.29006e-07	0.0199895	9.92528e-06	949	1025	31.839	65	74	2.08963
RC.39304	Leucine-rich repeat transmembrane protein kinase protein	-15.1669	-3.50109	0.000463378	1	0.00526355	455	455	15.285	33	33	1.00779
RC.6577	Putative uncharacterized protein	-15.1252	-3.45585	0.000548571	1	0.0060742	55	55	14.9017	4	4	0.985225
RC.43479	NA	-15.0335	-4.40613	1.05242e-05	0.490377	0.000185678	205	205	24.2567	15	15	1.6135
RC.5865	NA	-14.9602	-5.28912	1.22928e-07	0.00572782	3.12996e-06	272	272	34.9913	20	20	2.33896
RC.25205	NA	-14.937	-2.74457	0.00605906	1	0.0432916	251	258	9.42551	19	19	0.631016
RC.11627	Receptor-like protein kinase contig_238631 255-2158 H PREDN 20111014	-14.919	-4.39064	1.13025e-05	0.526642	0.00019754	139	217	24.1282	7	16	1.61729
RC.30363	NA	-14.9052	-4.1484	3.34828e-05	1	0.000526537	270	271	21.5438	20	20	1.44539
RC.37420	Unknown protein contig_86020 985-2713 E PREDN 20111014	-14.9002	-4.48925	7.14816e-06	0.333069	0.000130872	745	745	25.2314	55	55	1.69336
RC.4019	NA	-14.8502	-3.97022	7.18108e-05	1	0.00103721	108	108	19.7496	8	8	1.32992
RC.26457	Uncharacterized protein	-14.8502	-5.2961	1.18326e-07	0.00551342	3.02105e-06	108	108	35.1426	8	8	2.36647
RC.25640	Nef attachable protein	-14.8502	-3.12797	0.00176022	1	0.016063	270	270	12.259	20	20	0.825514
RC.38024	NA	-14.7891	-4.09461	4.22916e-05	1	0.000647364	121	121	21.0263	9	9	1.42174
RC.6168	Macaca fascicularis brain cDNA clone: QflA-19312, similar to human similar to rRNA intron-encoded homing endonuclease(LOC391446), mRNA, RefSeq: XM_372959.1	-14.7716	-2.72469	0.00643637	1	0.0453436	94	94	9.31308	7	7	0.630471
RC.43844	Putative uncharacterized protein	-14.6145	-3.71862	0.000200322	1	0.00254818	93	93	17.3898	7	7	1.1899
RC.10338	Peptidase A1, putative	-14.6145	-3.87456	0.000106822	1	0.0014648	93	93	18.8788	7	7	1.29179
RC.12572	RRNA intron-encoded homing endonuclease	-14.5202	-3.23204	0.00122915	1	0.0119591	66	66	13.1565	5	5	0.906082
RC.25953	1-aminocyclopropane-1-carboxylate oxidase	-14.462	-7.69035	1.46846e-14	6.84227e-10	7.69659e-13	310	447	74.5529	24	34	5.15511
RC.1274	Chlorophyll a/b-binding protein contig_58796 1271-2430 F PREDN 20111014	-14.4377	-5.36518	8.08821e-08	0.0037687	2.12202e-06	211	315	36.3018	18	24	2.51438
RC.16263	Putative uncharacterized protein	-14.4377	-4.09859	4.15706e-05	1	0.000637547	105	105	21.1853	8	8	1.46736
RC.394	1-aminocyclopropane-1-carboxylate oxidase	-14.3902	-11.414	3.57082e-30	1.66382e-25	2.69227e-28	1101	2878	164.409	87	220	11.4251
RC.7919	Putative uncharacterized protein (Fragment)	-14.3689	-4.22354	2.40518e-05	1	0.000392537	209	209	22.5219	16	16	1.5674
RC.45035	proline-rich protein 4	-14.346	-6.30741	2.83839e-10	1.32255e-05	1.01345e-08	281	626	50.2469	23	48	3.50249
RC.14147	NA	-14.3002	-3.19212	0.00141238	1	0.0134856	39	39	12.8798	3	3	0.900673
RC.31042	Cysteine-rich receptor-like protein kinase AC235005.4 30379-27116 E EGN_Mt100125 20111014	-14.3002	-3.10089	0.00192942	1	0.0173521	65	65	12.1542	5	5	0.84993
RC.38668	DNA-damage-repair/toleration protein DRT100	-14.3002	-2.95848	0.00309167	1	0.0253576	117	117	11.0634	9	9	0.773655
RC.13475	Uncharacterized protein (Fragment)	-14.3002	-3.13418	0.0017234	1	0.0158106	78	78	12.4165	6	6	0.868274
RC.22578	Uncharacterized protein (Fragment)	-14.3002	-3.89503	9.81905e-05	1	0.00136329	156	156	19.1766	12	12	1.341
RC.6617	Ribulose bisphosphate carboxylase/oxygenase activase, chloroplastic	-14.3002	-3.05255	0.00226911	1	0.0198329	195	195	11.7782	15	15	0.823636
RC.3960	Uncharacterized protein	-14.143	-10.0367	1.05332e-23	4.90794e-19	7.31437e-22	290	450	127.655	34	35	9.02597
RC.5046	NA	-14.1169	-4.40241	1.07065e-05	0.498871	0.000188467	154	154	24.5735	12	12	1.74072
RC.39422	Asparagine synthetase	-14.078	-7.96996	1.58866e-15	7.40236e-11	8.94005e-14	2598	2598	80.5871	203	203	5.72432
RC.4739	Uncharacterized protein	-14.0527	-5.0912	3.5585e-07	0.0165808	8.34466e-06	510	511	32.9005	40	40	2.34122
RC.4063	NA	-14.0362	-8.95478	3.40883e-19	1.58834e-14	2.17581e-17	319	319	101.805	25	25	7.25301
RC.668	Proline-rich protein	-14.0345	-14.9978	7.67046e-51	3.57405e-46	6.59419e-49	2680	3011	285.531	216	236	20.3449
RC.22963	NA	-13.9859	-4.4384	9.06403e-06	0.422339	0.000162375	89	89	25.0333	7	7	1.7899
RC.10641	Uncharacterized protein	-13.9335	-2.69031	0.00713873	1	0.0490966	114	114	9.20605	9	9	0.660712
RC.10826	Uncharacterized protein	-13.9335	-3.02656	0.00247363	1	0.0212341	76	76	11.6511	6	6	0.83619
RC.31927	NA	-13.8602	-3.11226	0.00185665	1	0.0167917	63	63	12.3362	5	5	0.890045
RC.36951	NA	-13.8348	-5.8082	6.31622e-09	0.000294304	1.9324e-07	327	327	42.983	26	26	3.10687
RC.2266	CCP	-13.8288	-4.00005	6.33341e-05	1	0.000926178	55	176	20.3891	4	14	1.4744
RC.5734	Uncharacterized protein	-13.8002	-4.00029	6.32682e-05	1	0.000925583	138	138	20.402	11	11	1.47839
RC.42858	Uncharacterized protein	-13.724	-4.95879	7.0942e-07	0.0330554	1.58311e-05	262	262	31.3929	21	21	2.28745
RC.43284	Zinc finger CCCH domain-containing protein	-13.7178	-2.76176	0.00574917	1	0.0415515	212	212	9.73886	17	17	0.709942
RC.43757	Putative uncharacterized protein Sb0351s002020 (Fragment)	-13.6402	-3.06781	0.00215639	1	0.0190297	62	62	12.0339	5	5	0.882238
RC.7107	Uncharacterized protein	-13.5669	-3.37909	0.000727292	1	0.00769661	74	74	14.6195	6	6	1.07759
RC.7328	NA	-13.5145	-2.96698	0.00300742	1	0.0247872	86	86	11.2821	7	7	0.834813
RC.44425	Flavin containing monooxygenase 3-like protein contig_86613 1856-327 H PREDN 20111014	-13.4752	-6.38174	1.75152e-10	8.16122e-06	6.40598e-09	539	539	52.2322	44	44	3.87618
RC.8658	NA	-13.4752	-4.30776	1.64933e-05	0.768504	0.000279354	147	147	23.7998	12	12	1.7662
RC.13231	Uncharacterized protein	-13.4752	-3.55208	0.000382212	1	0.00445341	49	49	16.1823	4	4	1.2009
RC.43285	BED finger-nbs resistance protein	-13.4247	-3.78882	0.000151369	1	0.00199464	598	598	18.4287	49	49	1.37275
RC.35124	NA	-13.4202	-4.15712	3.22307e-05	1	0.000508392	122	122	22.1874	10	10	1.65329
RC.44405	Phenylcoumaran benzylic ether reductase contig_239688 1001-10 E PREDN 20111014	-13.3747	-14.1122	3.21983e-45	1.50028e-40	2.68386e-43	8815	8815	255.856	725	725	19.1299
RC.19765	Putative uncharacterized protein Smp_201270	-13.3377	-2.87928	0.00398596	1	0.0310215	97	97	10.6604	8	8	0.799272
RC.5511	ATFP4-like protein	-13.3377	-3.29573	0.000981682	1	0.00990933	97	97	13.9673	8	8	1.0472
RC.8522	3-dehydroquinate synthase	-13.3322	-3.11772	0.00182262	1	0.016574	303	303	12.5005	25	25	0.937617
RC.271	Carbonic anhydrase	-13.3233	-34.7074	8.2607e-264	3.8491e-259	9.0566e-262	7809	27155	1547.26	600	2242	116.132
RC.33566	GDSL esterase/lipase APG	-13.267	-10.2742	9.23044e-25	4.30092e-20	6.51655e-23	2979	2979	135.909	247	247	10.2441
RC.17095	Putative uncharacterized protein Smp_201270	-13.2335	-6.78723	1.14357e-11	5.32848e-07	4.6947e-10	397	397	59.3537	33	33	4.48511
RC.32995	Fructose-bisphosphate aldolase	-13.2002	-3.63376	0.000279335	1	0.00338948	211	228	17.0245	19	19	1.28971
RC.31681	NA	-13.2002	-3.49771	0.000469283	1	0.00532026	72	72	15.7736	6	6	1.19495
RC.13880	40S ribosomal protein S24	-13.2002	-3.08299	0.00204935	1	0.0182197	60	60	12.2549	5	5	0.928386
RC.4337	NA	-13.2002	-3.37466	0.000739099	1	0.00779853	48	48	14.6832	4	4	1.11235
RC.33596	Photosystem I assembly protein ycf4	-13.1865	-27.5328	8.0285e-167	3.7409e-162	8.3316e-165	15593	16363	976.784	1258	1365	74.0746
RC.32911	ATP synthase subunit beta	-13.1463	-13.7577	4.61617e-43	2.15091e-38	3.82044e-41	24906	24906	244.242	2084	2084	18.5787
RC.18966	Putative uncharacterized protein	-13.0902	-3.22169	0.00127441	1	0.0123377	119	119	13.4113	10	10	1.02453
RC.31207	PQ-loop repeat family protein / transmembrane family protein	-13.078	-4.29438	1.75195e-05	0.816321	0.000295554	107	107	23.8346	9	9	1.8225
RC.32892	Aspartic proteinase nepenthesin-1 contig_86495 179-1728 F PREDN 20111014	-13.0608	-10.714	8.77316e-27	4.08785e-22	6.41735e-25	4310	4310	148.392	363	363	11.3616
RC.10624	Oligopeptide transporter OPT family	-12.9971	-3.99783	6.39296e-05	1	0.000933208	768	768	20.69	65	65	1.59189
RC.13675	Multidrug resistance protein ABC transporter family	-12.9802	-3.3345	0.000854569	1	0.00881723	59	59	14.3987	5	5	1.10928
RC.7433	Putative senescence-associated protein (Fragment)	-12.9802	-4.41155	1.02642e-05	0.478261	0.000181572	295	295	25.2024	25	25	1.9416
RC.31886	NA	-12.9645	-2.73904	0.00616196	1	0.0438413	165	165	9.71852	14	14	0.749628
RC.38571	NA	-12.9252	-3.38521	0.000711269	1	0.00755601	94	94	14.8566	8	8	1.14943
RC.9298	Putative uncharacterized protein Sb05g016477 (Fragment)	-12.8702	-3.56438	0.000364733	1	0.00427432	117	117	16.4894	10	10	1.28121
RC.15240	NA	-12.8335	-2.8133	0.00490371	1	0.0366814	35	35	10.2802	3	3	0.801041
RC.15599	Uncharacterized protein	-12.8335	-3.35759	0.000786273	1	0.00820707	210	210	14.6427	18	18	1.14098
RC.25356	Gibberellin-regulated protein	-12.8335	-7.56817	3.78775e-14	1.7649e-09	1.93946e-12	383	455	74.3919	38	39	5.79669
RC.8298	Uncharacterized protein	-12.8335	-2.7589	0.00579974	1	0.0418261	35	35	9.88645	3	3	0.770362
RC.10318	Ribosomal protein L32 contig_85159 1006-3022 F PREDN 20111014	-12.8335	-3.22248	0.00127088	1	0.0123111	140	140	13.488	12	12	1.051
RC.39126	Lysine/histidine transporter	-12.7928	-5.71455	1.10018e-08	0.000512628	3.25271e-07	314	314	42.4511	27	27	3.31836
RC.6511	NA	-12.7877	-3.2059	0.00134644	1	0.0129302	93	93	13.3623	8	8	1.04494
RC.4752	NA	-12.7602	-6.80045	1.04339e-11	4.86166e-07	4.29855e-10	348	348	60.1573	30	30	4.71446
RC.4741	Tar1p	-12.7418	-3.85137	0.000117463	1	0.00159104	134	139	19.3031	12	12	1.51494
RC.10903	Putative uncharacterized protein	-12.7002	-3.40577	0.000659797	1	0.00709186	127	127	15.1081	11	11	1.1896
RC.41417	Ferredoxin I	-12.681	-16.1661	8.86657e-59	4.13138e-54	7.8693e-57	3908	3908	340.439	339	339	26.8464
RC.2119	TRICHOME BIREFRINGENCE-LIKE 19	-12.6502	-3.24497	0.00117464	1	0.0115129	97	115	13.7298	9	10	1.08534
RC.7319	Senescence-associated protein	-12.6502	-5.58265	2.36936e-08	0.001104	6.695e-07	161	161	40.636	14	14	3.21228
RC.10894	40S ribosomal protein S14	-12.6135	-3.22741	0.0012492	1	0.0121238	172	172	13.5922	15	15	1.07759
RC.42701	Transcription factor BEE	-12.5778	-7.66436	1.79855e-14	8.38032e-10	9.37396e-13	869	869	76.7083	76	76	6.0987
RC.4178	NA	-12.5402	-2.69137	0.00711602	1	0.0489909	171	171	9.46711	15	15	0.754942
RC.9547	Uncharacterized protein	-12.5127	-3.08925	0.00200664	1	0.0179015	91	91	12.4806	8	8	0.997439
RC.43855	Uncharacterized protein	-12.4974	-7.01292	2.33518e-12	1.08808e-07	1.01594e-10	409	409	64.3356	36	36	5.14792
RC.27118	Uncharacterized protein	-12.4668	-4.89345	9.90987e-07	0.0461751	2.1557e-05	102	102	31.3463	9	9	2.51438
RC.37483	Beta-galactosidase contig_59277 5250-229 E PREDN 20111014	-12.4586	-6.97329	3.09782e-12	1.44343e-07	1.33527e-10	1003	1008	63.6646	87	89	5.1101
RC.2258	Pleiotropic drug resistance ABC transporter family protein	-12.4302	-3.22642	0.00125354	1	0.0121634	75	113	13.6382	8	10	1.09718
RC.5575	Malate dehydrogenase	-12.4302	-2.89528	0.00378824	1	0.0298114	113	113	10.9824	10	10	0.883529
RC.4973	Uncharacterized protein (Fragment)	-12.4145	-3.28852	0.0010072	1	0.0101187	79	79	14.1731	7	7	1.14166
RC.11295	Uncharacterized protein	-12.4145	-4.39661	1.09965e-05	0.512383	0.000192915	157	158	25.3336	14	14	2.04065
RC.28206	Coat protein	-12.4116	-5.44553	5.16616e-08	0.00240717	1.39708e-06	1873	1873	38.8655	166	166	3.13138
RC.1660	N-hydroxycinnamoyl/benzoyltransferase	-12.3935	-4.19147	2.77168e-05	1	0.000445332	169	169	23.0355	15	15	1.85868
RC.10433	Uncharacterized protein	-12.3752	-5.84461	5.07892e-09	0.000236652	1.5714e-07	135	135	44.8068	12	12	3.6207
RC.4229	NA	-12.3335	-7.11058	1.15617e-12	5.38716e-08	5.16506e-11	370	370	66.3805	33	33	5.38213
RC.6740	NA	-12.3202	-2.8768	0.00401733	1	0.0312079	56	56	10.8693	5	5	0.882238
RC.5156	Uncharacterized protein	-12.2652	-5.17716	2.25322e-07	0.0104989	5.49679e-06	223	223	35.2449	20	20	2.87357
RC.23363	Mitogen-activated protein kinase contig_71342 5680-584 E PREDN 20111014	-12.2377	-2.71525	0.00662272	1	0.0462925	89	89	9.70092	8	8	0.79271
RC.5612	40S ribosomal protein S18	-12.1735	-3.53019	0.000415284	1	0.00478018	166	166	16.422	15	15	1.349
RC.35497	Chaperone protein clpB contig_53848 6449-2909 H PREDN 20111014	-12.1536	-4.09501	4.22186e-05	1	0.00064646	1138	1138	22.1074	103	103	1.81901
RC.44152	Aquaporin contig_129758 1504-171 F PREDN 20111014	-12.1261	-15.1848	4.50554e-52	2.09936e-47	3.89491e-50	6864	7000	304.099	619	635	25.078
RC.26184	Putative uncharacterized protein	-12.1002	-2.76797	0.00564072	1	0.0408945	110	110	10.1134	10	10	0.835804
RC.10857	Putative senescence-associated protein (Fragment)	-12.1002	-3.07001	0.00214055	1	0.0189186	143	143	12.4409	13	13	1.02816
RC.8286	Putative uncharacterized protein	-12.0678	-3.98721	6.68588e-05	1	0.000970494	373	373	21.0008	34	34	1.74023
RC.34615	Transcription factor BEE	-12.0523	-6.96436	3.30072e-12	1.53797e-07	1.41618e-10	756	756	64.0915	69	69	5.31776
RC.11821	Cytochrome P450 contig_61830 2897-1101 E PREDN 20111014	-12.0523	-3.74826	0.000178072	1	0.00230224	252	252	18.5659	23	23	1.54044
RC.7510	60S ribosomal protein L12	-12.0002	-2.99762	0.00272105	1	0.0228775	120	120	11.889	11	11	0.99074
RC.32329	NA	-11.943	-3.95851	7.54218e-05	1	0.00108465	76	76	20.761	7	7	1.73834
RC.9496	Putative uncharacterized protein	-11.943	-5.70488	1.1645e-08	0.000542597	3.43416e-07	152	152	43.1189	14	14	3.61039
RC.26418	Putative uncharacterized protein (Fragment)	-11.8326	-3.36628	0.000761924	1	0.00799232	398	398	15.0538	37	37	1.27223
RC.8469	NA	-11.8252	-3.11426	0.00184413	1	0.0167109	86	86	12.8865	8	8	1.08975
RC.8829	NA	-11.8252	-4.12912	3.64173e-05	1	0.000568083	129	129	22.6537	12	12	1.91572
RC.12524	NA	-11.8252	-2.9082	0.00363524	1	0.0288706	43	43	11.2376	4	4	0.950316
RC.45790	Putative uncharacterized protein	-11.7702	-3.6128	0.000302915	1	0.00363772	107	107	17.366	10	10	1.47543
RC.10915	60S ribosomal protein L44	-11.7335	-3.48612	0.000490103	1	0.00552805	128	128	16.1842	12	12	1.37932
RC.31187	Protein of unknown function (DUF2921)	-11.7042	-4.69141	2.71363e-06	0.126442	5.45007e-05	149	266	29.3309	8	25	2.50602
RC.20320	Chlorophyll a/b binding protein	-11.6602	-3.32864	0.000872724	1	0.00897871	53	53	14.7822	5	5	1.26775
RC.31111	2-oxoglutarate-dependent dioxygenase contig_8607 507-2171 F PREDN 20111014	-11.6052	-3.08436	0.00203992	1	0.0181601	158	211	12.7099	14	20	1.09519
RC.7519	60S ribosomal protein L39	-11.489	-3.45985	0.000540495	1	0.0059977	94	94	16.0405	9	9	1.39616
RC.7070	Putative senescence-associated protein (Fragment)	-11.4716	-3.04828	0.00230157	1	0.0200601	73	73	12.457	7	7	1.0859
RC.9131	NA	-11.4716	-5.85343	4.81652e-09	0.000224426	1.49318e-07	146	146	45.9315	14	14	4.00394
RC.15298	LRRG00134	-11.4585	-2.70917	0.00674537	1	0.0469877	125	125	9.84289	12	12	0.859004
RC.285	Chlorophyll a/b-binding protein contig_58796 1271-2430 F PREDN 20111014	-11.4262	-28.0189	1.086e-172	5.0602e-168	1.1397e-170	13435	17191	1052.72	1437	1655	92.132
RC.44930	Pectinesterase	-11.3397	-4.72182	2.33765e-06	0.108923	4.74815e-05	835	835	29.9933	81	81	2.64499
RC.44488	Putative uncharacterized protein	-11.3209	-27.9852	2.7871e-172	1.2986e-167	2.9183e-170	10693	10693	1053.13	1039	1039	93.0245
RC.10838	Chloroplast-targeted copper chaperone protein	-11.3057	-3.0903	0.00199956	1	0.0178588	128	185	12.859	13	18	1.13739
RC.37758	Uncharacterized protein	-11.2752	-3.43663	0.000589014	1	0.00644101	82	82	15.9158	8	8	1.41158
RC.6118	Predicted protein (Fragment)	-11.2752	-3.00266	0.00267635	1	0.0225628	41	41	12.15	4	4	1.07759
RC.7928	Putative uncharacterized protein BofuT4_P046870.1	-11.2752	-2.97621	0.00291845	1	0.0242096	82	82	11.9368	8	8	1.05869
RC.43760	N-hydroxycinnamoyl/benzoyltransferase	-11.2446	-3.99297	6.52559e-05	1	0.00094989	92	92	21.5035	9	9	1.91234
RC.32440	Putative uncharacterized protein	-11.2002	-3.81142	0.000138176	1	0.001839	112	112	19.6164	11	11	1.75144
RC.40405	Uncharacterized protein	-11.1652	-4.58134	4.62062e-06	0.215298	8.84544e-05	203	203	28.3689	20	20	2.54084
RC.40980	Cellulose synthase-like protein H1	-11.1652	-3.47624	0.000508518	1	0.00569216	203	203	16.3336	20	20	1.46291
RC.6010	NA	-11.1468	-8.63808	5.7234e-18	2.66682e-13	3.55576e-16	456	456	100.898	45	45	9.05176
RC.31722	Subtilisin-like protease	-11.1377	-3.01595	0.00256177	1	0.0218317	75	81	12.3039	8	8	1.10472
RC.41903	PLANT CADMIUM RESISTANCE 2	-11.1002	-3.07895	0.00207736	1	0.0184371	107	111	12.8366	11	11	1.15644
RC.6129	Uncharacterized protein	-11.1002	-3.74252	0.000182192	1	0.00234833	222	222	18.9658	22	22	1.70861
RC.7986	Uncharacterised protein family (UPF0041)	-11.0787	-3.73196	0.000190003	1	0.00243421	126	141	18.8703	12	14	1.70329
RC.5523	NA	-11.0689	-10.3062	6.62292e-25	3.08595e-20	4.69703e-23	644	644	143.936	64	64	13.0036
RC.44530	Protein of unknown function, DUF584	-11.0156	-5.83879	5.25929e-09	0.000245057	1.62504e-07	711	711	46.2711	71	71	4.20049
RC.11863	60S ribosomal protein L11	-11.0001	-2.75592	0.0058529	1	0.0421183	110	110	10.3133	11	11	0.937564
RC.14819	Putative uncharacterized protein	-11.0001	-3.35616	0.00079036	1	0.00823682	50	50	15.295	5	5	1.39044
RC.18693	Uncharacterized protein	-11.0001	-3.096	0.00196152	1	0.0175797	40	40	13.0158	4	4	1.18324
RC.34392	Repetitive proline-rich cell wall protein 2	-10.9339	-6.92679	4.30701e-12	2.00685e-07	1.84115e-10	744	825	65.2728	76	83	5.96977
RC.45639	FUNCTIONS IN: molecular_function unknown	-10.9171	-4.41173	1.02556e-05	0.477859	0.000181488	1052	1052	26.4917	106	106	2.42662
RC.21917	Orf122 (Fragment)	-10.8944	-4.93648	7.95547e-07	0.0370685	1.75847e-05	515	515	33.1902	52	52	3.04655
RC.8941	Putative uncharacterized protein (Fragment)	-10.8626	-3.64204	0.000270502	1	0.00330208	158	158	18.083	16	16	1.66469
RC.35906	Subtilisin-like protease contig_50143 10180-7836 H PREDN 20111014	-10.8554	-5.60874	2.03844e-08	0.000949813	5.82707e-07	1125	1125	42.8938	114	114	3.95137
RC.25599	Universal stress protein A-like protein	-10.806	-3.75094	0.000176179	1	0.0022803	156	167	19.2124	15	17	1.77793
RC.10002	Cell wall-associated hydrolase CU013530.14 105404-107449 I EGN_Mt100125 20111014	-10.7939	-3.57303	0.000352888	1	0.00415328	785	785	17.4393	80	80	1.61566
RC.15247	Putative uncharacterized protein	-10.7906	-3.36685	0.000760338	1	0.00798107	206	206	15.4863	21	21	1.43516
RC.17076	Putative uncharacterized protein (Fragment)	-10.7581	-9.15888	5.25137e-20	2.44688e-15	3.40316e-18	489	489	114.7	50	50	10.6617
RC.41096	Acyl carrier protein	-10.7506	-11.4836	1.6002e-30	7.45614e-26	1.21238e-28	2111	2111	180.346	216	216	16.7755
RC.6730	Uncharacterized protein	-10.7463	-5.12649	2.95241e-07	0.0137568	7.02234e-06	251	254	35.9502	26	26	3.34536
RC.10416	Putative uncharacterized protein (Fragment)	-10.715	-3.71874	0.00020023	1	0.00254771	262	263	18.935	27	27	1.76715
RC.9521	Putative uncharacterized protein	-10.7132	-4.12883	3.64642e-05	1	0.000568624	448	448	23.3426	46	46	2.17886
RC.41942	Phenylalanine ammonia-lyase	-10.6335	-3.53079	0.000414339	1	0.00477166	41	116	17.1114	3	12	1.6092
RC.7364	Uncharacterized protein	-10.6001	-4.96195	6.97975e-07	0.0325221	1.56131e-05	106	106	33.8285	11	11	3.19133
RC.9186	Serine/threonine protein kinase	-10.6001	-3.83062	0.000127828	1	0.00171696	106	106	20.1614	11	11	1.90199
RC.12	Ribulose bisphosphate carboxylase small chain	-10.6001	-148.435	0	0	0	236610	340123	29474.6	22377	35296	2780.6
RC.15686	Orf122 (Fragment)	-10.5982	-5.17433	2.28771e-07	0.0106596	5.57219e-06	501	501	36.7883	52	52	3.47118
RC.12243	Putative uncharacterized protein Sb05g016440	-10.5876	-2.8588	0.00425257	1	0.0326708	77	77	11.2336	8	8	1.06101
RC.31331	Uncharacterized protein	-10.5601	-3.32896	0.000871742	1	0.00897256	48	48	15.2453	5	5	1.44366
RC.10354	Uncharacterized protein	-10.5287	-2.73113	0.00631187	1	0.0446285	67	67	10.2713	7	7	0.975555
RC.4461	Chloroplast photosystem II subunit X contig_124315 27-1157 F PREDN 20111014	-10.5042	-11.5737	5.62028e-31	2.61877e-26	4.28604e-29	1165	1165	184.566	122	122	17.5706
RC.39673	Putative uncharacterized protein	-10.4501	-2.83224	0.00462237	1	0.0349869	190	190	11.0731	20	20	1.05961
RC.5111	CCP	-10.4501	-5.57711	2.44595e-08	0.00113969	6.89468e-07	304	304	42.9354	32	32	4.1086
RC.43829	Uncharacterized protein	-10.419	-6.55664	5.50546e-11	2.56527e-06	2.11656e-09	1004	1004	59.3993	106	106	5.70105
RC.34704	Zinc finger protein CONSTANS-like protein	-10.4103	-5.53419	3.1273e-08	0.00145716	8.70469e-07	653	653	42.3305	69	69	4.06622
RC.12589	NA	-10.4078	-3.91188	9.15855e-05	1	0.0012846	123	123	21.1523	13	13	2.03235
RC.35939	Uncharacterized protein	-10.3968	-12.1181	8.50393e-34	3.96241e-29	6.68197e-32	2826	2826	203.021	299	299	19.5272
RC.38872	Aquaporin NIP2-1	-10.389	-2.7969	0.00515964	1	0.0381811	170	170	10.8194	18	18	1.04143
RC.7131	40S ribosomal protein	-10.3401	-2.93754	0.00330838	1	0.0268301	141	141	11.9536	15	15	1.15604
RC.43998	Cystinosin contig_59370 13-2459 H PREDN 20111014	-10.3192	-2.99172	0.00277418	1	0.0232445	197	197	12.407	21	21	1.20232
RC.35893	LRR receptor-like serine/threonine-protein kinase FEI	-10.2668	-3.17926	0.00147653	1	0.0139439	196	196	14.0351	21	21	1.36704
RC.12970	Cysteine synthase	-10.2668	-2.83395	0.0045977	1	0.0348341	84	84	11.1519	9	9	1.08621
RC.575	membrane protein, putative	-10.2172	-11.3899	4.71148e-30	2.19532e-25	3.54655e-28	965	1579	180.404	110	170	17.6569
RC.45262	Putative uncharacterized protein	-10.1751	-3.14167	0.0016799	1	0.0155215	111	111	13.7467	12	12	1.35101
RC.10173	Root phototropism protein	-10.1751	-2.70504	0.00682973	1	0.0474194	37	37	10.1912	4	4	1.00158
RC.32999	Receptor protein kinase	-10.1637	-8.95062	3.5396e-19	1.64927e-14	2.25619e-17	2715	2892	111.612	292	313	10.9814
RC.5797	Uncharacterized protein	-10.0835	-3.44654	0.000567827	1	0.00624301	55	55	16.5951	6	6	1.64577
RC.8671	Uncharacterized protein	-10.072	-8.23951	1.73085e-16	8.06489e-12	1.03529e-14	293	293	94.8755	32	32	9.41972
RC.9677	NA	-10.0376	-3.63568	0.000277258	1	0.00336955	73	73	18.4953	8	8	1.8426
RC.8926	40S ribosomal protein S15-like protein	-10.0224	-3.36193	0.000774025	1	0.00809374	164	164	15.8233	18	18	1.5788
RC.14569	Putative uncharacterized protein	-10.0224	-2.70087	0.00691602	1	0.0478758	82	82	10.2124	9	9	1.01896
RC.2189	Ribulose-1 5-bisphosphate carboxylase/oxygenase activase	-10.0109	-65.1899	0	0	0	15889	48252	5920.5	1948	5302	591.404
RC.8586	Ribosomal protein-like protein	-9.98475	-3.36323	0.000770379	1	0.00806466	118	118	15.8561	13	13	1.58803
RC.4689	NAD(P)H-quinone oxidoreductase subunit	-9.97471	-15.8768	9.29227e-57	4.32973e-52	8.13859e-55	1070	1070	353.369	118	118	35.4265
RC.31083	Serine carboxypeptidase-like protein	-9.96125	-5.63957	1.70515e-08	0.000794513	4.91654e-07	326	326	44.6186	36	36	4.47922
RC.1254	Endo-beta-1 4-glucanase contig_50247 7719-5651 F PREDN 20111014	-9.96125	-6.33252	2.41269e-10	1.12419e-05	8.66765e-09	246	489	56.2566	35	54	5.64754
RC.32168	Uncharacterized protein	-9.95803	-4.9658	6.84288e-07	0.0318844	1.5329e-05	172	172	34.5983	19	19	3.47441
RC.4464	Arylacetamide deacetylase-like protein	-9.95803	-4.36036	1.29859e-05	0.605076	0.000225103	172	172	26.6763	19	19	2.67887
RC.4660	Uncharacterized protein	-9.94796	-7.8721	3.49023e-15	1.62627e-10	1.90877e-13	832	832	86.9741	92	92	8.74291
RC.33734	Chlorophyll a/b binding protein contig_81211 1772-990 F PREDN 20111014	-9.90013	-2.72887	0.00635527	1	0.0448604	144	144	10.4696	16	16	1.05753
RC.36362	Cucumber peeling cupredoxin	-9.90013	-4.24005	2.23488e-05	1	0.000366671	198	198	25.2756	22	22	2.55306
RC.36422	RRNA intron-encoded homing endonuclease	-9.90013	-4.40829	1.04199e-05	0.485513	0.000184116	135	135	27.3212	15	15	2.75968
RC.13652	Uncharacterized protein (Fragment)	-9.90013	-3.01218	0.00259383	1	0.0220386	54	54	12.7564	6	6	1.28851
RC.5696	Heat shock protein contig_238797 2397-722 H PREDN 20111014	-9.90013	-2.88651	0.00389545	1	0.0304721	45	45	11.7142	5	5	1.18324
RC.7681	Putative uncharacterized protein	-9.90013	-3.19604	0.00139331	1	0.0133336	45	45	14.3612	5	5	1.4506
RC.8251	Long chain fatty acid-CoA ligase	-9.81386	-3.17542	0.00149626	1	0.0141087	455	455	14.2199	51	51	1.44896
RC.5014	NA	-9.80847	-3.48336	0.000495177	1	0.00557108	107	107	17.115	12	12	1.74492
RC.42879	Uncharacterized protein	-9.80013	-3.04886	0.00229719	1	0.0200278	98	98	13.1155	11	11	1.3383
RC.6362	Uncharacterized protein	-9.78311	-6.23853	4.41842e-10	2.05876e-05	1.54911e-08	417	418	54.9446	47	47	5.61627
RC.11246	NA	-9.77791	-2.77604	0.00550264	1	0.0401056	80	80	10.882	9	9	1.11292
RC.40828	Haloacid dehalogenase-like hydrolase (HAD) superfamily protein	-9.76471	-14.8203	1.09434e-49	5.09906e-45	9.32187e-48	3533	3533	310.215	398	398	31.769
RC.6053	NA	-9.75013	-7.17284	7.34967e-13	3.42458e-08	3.36403e-11	390	390	72.7202	44	44	7.45838
RC.5472	Putative uncharacterized protein	-9.7309	-4.13264	3.58638e-05	1	0.000560575	115	115	24.1574	12	13	2.48255
RC.34474	Fructose-1 6-bisphosphatase class contig_55154 318-2903 E PREDN 20111014	-9.71705	-25.4399	9.9358e-143	4.6296e-138	1.0086e-140	13056	13056	915.167	1478	1478	94.1816
RC.12793	Putative uncharacterized protein	-9.70013	-7.32494	2.39148e-13	1.11431e-08	1.13589e-11	388	388	75.9753	44	44	7.8324
RC.9967	60S ribosomal protein L23a	-9.70013	-2.97717	0.00290932	1	0.0241511	97	97	12.5515	11	11	1.29395
RC.37026	DNA polymerase I family protein expressed	-9.68955	-4.71831	2.37841e-06	0.110822	4.81835e-05	3911	3911	31.5372	444	444	3.25476
RC.8292	Uncharacterized protein	-9.68723	-2.94982	0.00317966	1	0.0259559	273	273	12.3278	31	31	1.27258
RC.29259	Heparanase-like protein	-9.68013	-2.98056	0.00287724	1	0.0239274	85	88	12.5894	10	10	1.30054
RC.6604	Putative uncharacterized protein	-9.68013	-3.14029	0.00168786	1	0.0155796	44	44	13.9748	5	5	1.44366
RC.10260	NA	-9.68013	-3.19424	0.00140205	1	0.013398	88	88	14.4591	10	10	1.49369
RC.13512	40S ribosomal protein S11	-9.66442	-3.14005	0.00168924	1	0.0155882	123	123	13.9808	14	14	1.44663
RC.8306	Putative uncharacterized protein Mo03044	-9.62513	-2.87096	0.00409239	1	0.0316752	70	70	11.7044	8	8	1.21602
RC.6083	60S ribosomal protein L27A	-9.6068	-3.01098	0.0026041	1	0.0221136	131	131	12.8827	15	15	1.341
RC.7909	NA	-9.60013	-3.79688	0.000146535	1	0.00193752	96	96	20.4904	11	11	2.13439
RC.30747	Cysteine synthase	-9.60013	-8.29911	1.04996e-16	4.89229e-12	6.32896e-15	940	960	97.8882	109	110	10.1966
RC.8857	Predicted protein (Fragment)	-9.58584	-3.00651	0.00264268	1	0.0223436	61	61	12.8546	7	7	1.341
RC.37112	1-aminocyclopropane-1-carboxylate oxidase contig_70681 2830-915 F PREDN 20111014	-9.5793	-3.75423	0.00017388	1	0.00225241	209	209	20.0484	24	24	2.09289
RC.8244	NA	-9.57013	-3.56689	0.000361251	1	0.00424087	87	87	18.1038	10	10	1.89169
RC.33637	Chlorophyll a/b binding protein	-9.56876	-51.5585	0	0	0	64563	66963	3770.17	7423	7698	394.009
RC.45075	NA	-9.56167	-3.59831	0.000320305	1	0.00381508	113	113	18.43	13	13	1.92748
RC.7300	Uncharacterized protein	-9.53346	-6.65692	2.79744e-11	1.30347e-06	1.10933e-09	234	234	63.1424	27	27	6.62324
RC.4005	Putative uncharacterized protein	-9.52513	-4.97464	6.53785e-07	0.0304631	1.47023e-05	381	381	35.2733	44	44	3.70318
RC.9895	Oxidoreductase zinc-containing alcohol dehydrogenase family contig_80646 3864-1567 H PREDN 20111014	-9.48763	-3.78905	0.000151235	1	0.00199343	138	138	20.4933	16	16	2.16
RC.11579	Putative uncharacterized protein	-9.47705	-4.77859	1.76551e-06	0.0822638	3.67577e-05	112	112	32.6079	13	13	3.44073
RC.12315	NA	-9.46013	-2.83235	0.00462082	1	0.0349818	43	43	11.4633	5	5	1.21175
RC.6482	NA	-9.46013	-5.94606	2.74738e-09	0.000128014	8.78012e-08	172	172	50.5196	20	20	5.34027
RC.3250	Phenylalanine ammonia-lyase	-9.43474	-5.93819	2.88256e-09	0.000134313	9.18066e-08	163	446	50.4356	23	52	5.34573
RC.9705	Uncharacterized protein	-9.42187	-6.47446	9.51843e-11	4.43511e-06	3.56807e-09	197	197	59.986	23	23	6.36668
RC.42260	Aminomethyltransferase	-9.40832	-23.1103	3.8617e-118	1.7994e-113	3.853e-116	11478	11478	764.208	1342	1342	81.2267
RC.6188	Cellulose synthase-like protein H1	-9.40702	-5.50777	3.63471e-08	0.00169359	1.00272e-06	248	248	43.4363	29	29	4.61743
RC.34146	unknown protein	-9.39013	-11.1574	6.61288e-29	3.08127e-24	4.93794e-27	1866	1878	178.344	220	220	18.9927
RC.36876	L-lactate dehydrogenase contig_53097 268-3066 E PREDN 20111014	-9.37404	-3.06971	0.00214269	1	0.0189303	196	196	13.5105	23	23	1.44126
RC.43924	NA	-9.36499	-5.99246	2.06747e-09	9.63339e-05	6.6945e-08	315	315	51.5021	37	37	5.49943
RC.42923	Sterile alpha motif (SAM) domain-containing protein	-9.36091	-4.60758	4.07419e-06	0.189837	7.87704e-05	434	434	30.4536	51	51	3.25327
RC.3876	RRNA intron-encoded homing endonuclease	-9.35013	-2.79856	0.00513314	1	0.0380373	39	85	11.2397	5	10	1.20209
RC.4586	Disease resistance protein RGA2	-9.35013	-3.96569	7.31871e-05	1	0.00105545	136	136	22.5694	16	16	2.4138
RC.21373	Putative uncharacterized protein (Fragment)	-9.35013	-3.90751	9.32562e-05	1	0.00130567	68	68	21.912	8	8	2.3435
RC.4974	Uncharacterized protein	-9.35013	-3.24105	0.00119093	1	0.0116456	119	119	15.075	14	14	1.61227
RC.9365	60S ribosomal protein L24	-9.35013	-2.75348	0.00589655	1	0.0423409	119	119	10.8805	14	14	1.16368
RC.42034	Tripeptidyl-peptidase	-9.34111	-6.41799	1.38134e-10	6.43633e-06	5.10415e-09	1036	1036	59.1317	122	122	6.33026
RC.5959	Phosphate translocator contig_166319 2208-28 E PREDN 20111014	-9.31777	-2.90917	0.00362402	1	0.0287962	144	144	12.1613	17	17	1.30517
RC.36146	Cellulose synthase-like protein H1	-9.31346	-5.70074	1.19318e-08	0.000555961	3.51207e-07	508	508	46.7054	60	60	5.01482
RC.25778	Glutelin type-A	-9.31346	-3.19119	0.00141694	1	0.013518	108	127	14.636	11	15	1.57149
RC.13940	Uncharacterized protein	-9.30782	-4.12169	3.76129e-05	1	0.000584581	103	110	24.4209	13	13	2.6237
RC.4053	Putative uncharacterized protein	-9.30782	-4.94175	7.74325e-07	0.0360797	1.714e-05	110	110	35.1051	13	13	3.77157
RC.31826	Beta-glucosidase	-9.30013	-2.75166	0.00592947	1	0.0425117	93	93	10.8878	11	11	1.17072
RC.26372	Chlorophyll a/b binding protein contig_81211 1772-990 F PREDN 20111014	-9.27679	-3.04431	0.00233216	1	0.0202737	252	253	13.3394	30	30	1.43793
RC.41372	Chlorophyll a-b binding protein	-9.26457	-6.39286	1.62864e-10	7.58865e-06	5.97061e-09	686	758	58.8496	83	90	6.35211
RC.38583	Uncharacterized protein	-9.21262	-3.90125	9.57021e-05	1	0.0013359	134	134	21.9629	16	16	2.384
RC.42539	GDSL esterase/lipase EXL3	-9.195	-4.23632	2.2723e-05	1	0.000372285	326	326	25.9162	39	39	2.81851
RC.1856	Glutamyl-tRNA reductase	-9.15601	-6.71551	1.87487e-11	8.73595e-07	7.58329e-10	562	566	65.228	68	68	7.12407
RC.4031	NAD(P)H-quinone oxidoreductase subunit H	-9.1294	-21.9136	2.0174e-106	9.4001e-102	1.979e-104	2523	2523	694.929	304	304	76.1199
RC.5230	Chlorophyll a-b binding protein	-9.12096	-5.20203	1.97156e-07	0.00918647	4.84008e-06	199	199	39.198	24	24	4.29757
RC.6365	Uncharacterized protein	-9.11441	-3.36262	0.000772095	1	0.00807569	174	174	16.3833	21	21	1.79751
RC.37473	NA	-9.11441	-3.95356	7.70016e-05	1	0.00110431	115	116	22.6475	14	14	2.4848
RC.34804	Flavonoid 3',5'-hydroxylase	-9.10568	-4.47667	7.58223e-06	0.353294	0.000137898	298	298	29.0475	36	36	3.19005
RC.7756	Glutathione S-transferase	-9.10012	-3.3467	0.000817817	1	0.0084869	155	182	16.2382	21	22	1.7844
RC.23766	Predicted protein (Fragment)	-9.07512	-3.31519	0.000915828	1	0.00935196	99	99	15.9506	12	12	1.75762
RC.9241	Cytochrome P450 likeTBP	-9.07512	-2.71343	0.00665914	1	0.0464982	33	33	10.6856	4	4	1.17746
RC.36365	Ammonium transporter contig_61205 1808-3190 H PREDN 20111014	-9.06769	-4.55103	5.33901e-06	0.248771	0.000100554	915	915	30.0684	111	111	3.31599
RC.35703	Uncharacterized protein	-9.05794	-6.39497	1.60639e-10	7.48497e-06	5.89856e-09	527	527	59.393	64	64	6.55702
RC.41099	Ycf68	-9.04075	-2.87917	0.00398732	1	0.0310236	263	263	12.0484	32	32	1.33267
RC.17593	Predicted protein	-9.02012	-2.69287	0.00708418	1	0.0488201	41	41	10.5488	5	5	1.16948
RC.5536	Peroxidase	-8.96512	-3.73474	0.000187921	1	0.00241289	155	163	20.3384	20	20	2.26861
RC.5359	Phenylalanine ammonia-lyase	-8.94679	-4.69279	2.69526e-06	0.125586	5.41785e-05	122	122	32.1366	15	15	3.59197
RC.33746	NA	-8.93427	-6.37954	1.77676e-10	8.27881e-06	6.48809e-09	999	999	59.4212	123	123	6.65093
RC.6412	MPF2-like-B	-8.92234	-3.42969	0.000604287	1	0.00657561	73	73	17.1836	9	9	1.92591
RC.29432	Endo-beta-1 4-glucanase contig_50247 7719-5651 F PREDN 20111014	-8.91505	-5.10092	3.3805e-07	0.0157514	7.95929e-06	341	543	38.0217	49	67	4.26489
RC.779	NA	-8.90012	-4.20956	2.55889e-05	1	0.000415731	89	89	25.9117	11	11	2.91138
RC.8718	Serine carboxypeptidase-like protein	-8.88474	-4.15183	3.29843e-05	1	0.000519399	630	630	25.223	78	78	2.83891
RC.9519	PG1 protein	-8.8816	-7.14412	9.06204e-13	4.22246e-08	4.11546e-11	872	872	74.6887	108	108	8.40938
RC.26267	Abscisic insensitive 1B	-8.86238	-5.32688	9.99319e-08	0.00465633	2.58254e-06	427	427	41.5608	53	53	4.68957
RC.4931	Predicted protein (Fragment)	-8.85801	-5.73211	9.9209e-09	0.000462264	2.96133e-07	153	153	48.1337	19	19	5.43392
RC.40957	Ribosomal protein S10	-8.80012	-3.3978	0.000679309	1	0.00726973	328	328	16.957	41	41	1.92691
RC.45009	Phosphate/phosphoenolpyruvate translocator	-8.80012	-3.14195	0.00167829	1	0.0155097	192	192	14.4995	24	24	1.64765
RC.31156	Receptor-like protein kinase	-8.80012	-3.01728	0.00255063	1	0.0217508	112	112	13.3716	14	14	1.51948
RC.6391	60S ribosomal protein L22-like protein	-8.80012	-2.71135	0.00670108	1	0.0467281	88	88	10.7976	11	11	1.22698
RC.7783	Uncharacterized protein	-8.80012	-2.96959	0.00298204	1	0.0246231	88	88	12.9523	11	11	1.47183
RC.10068	Transcript antisense to ribosomal RNA protein (Fragment)	-8.80012	-4.11681	3.84171e-05	1	0.000595293	96	96	24.8927	12	12	2.82867
RC.10142	Uncharacterized protein	-8.80012	-3.427	0.000610302	1	0.00663332	112	112	17.2497	14	14	1.96016
RC.42601	serine carboxypeptidase-like 40	-8.76304	-4.27917	1.87604e-05	0.874139	0.000315005	709	709	26.9398	89	89	3.07425
RC.35451	NA	-8.74774	-5.00993	5.44563e-07	0.0253739	1.23836e-05	167	167	36.9518	21	21	4.22415
RC.4595	60S ribosomal protein L33-B contig_64357 2873-949 F PREDN 20111014	-8.7155	-2.77774	0.00547392	1	0.0399589	103	103	11.3764	13	13	1.3053
RC.12092	Uncharacterized protein	-8.66262	-2.75791	0.00581732	1	0.041927	63	63	11.2419	8	8	1.29774
RC.37272	NA	-8.66262	-4.40984	1.03453e-05	0.48204	0.000182868	125	126	28.7421	16	16	3.31794
RC.4557	Cytokinin-O-glucosyltransferase	-8.66262	-3.63054	0.000282845	1	0.00342939	189	189	19.4812	24	24	2.24888
RC.5059	Leucine rich protein	-8.64108	-4.16175	3.15844e-05	1	0.000499551	652	652	25.6247	83	83	2.96545
RC.42982	NA	-8.62412	-4.69286	2.69441e-06	0.125546	5.41785e-05	196	196	32.6079	25	25	3.78102
RC.7228	unknown protein	-8.60762	-4.39472	1.10925e-05	0.516856	0.000194234	313	313	28.6186	40	40	3.3248
RC.40409	Uncharacterized protein	-8.606	-3.20494	0.00135094	1	0.0129654	133	133	15.2217	17	17	1.76873
RC.17799	rRNA intron-encoded homing endonuclease (Fragment)	-8.606	-2.87652	0.00402095	1	0.0312209	133	133	12.2619	17	17	1.42481
RC.44796	Photosystem I assembly protein Ycf3 CU013530.14 119249-120302 H EGN_Mt100125 20111014	-8.60012	-8.3617	6.188e-17	2.8833e-12	3.7641e-15	2434	3010	103.633	337	385	12.0502
RC.947	Receptor protein kinase-like protein	-8.59845	-5.9511	2.66415e-09	0.000124136	8.52582e-08	469	469	52.4999	60	60	6.10574
RC.31867	NA	-8.59387	-3.61591	0.000299301	1	0.00360174	125	125	19.3868	16	16	2.25589
RC.31467	NA	-8.58156	-17.2251	1.75167e-66	8.1619e-62	1.59724e-64	3573	3573	440.032	458	458	51.2765
RC.10919	Uncharacterized protein	-8.56099	-3.73677	0.000186406	1	0.00239668	179	179	20.7367	23	23	2.42223
RC.45013	Calcium-dependent lipid-binding (CaLB domain) family protein	-8.55567	-5.27705	1.31301e-07	0.00611798	3.3268e-06	210	210	41.3647	27	27	4.83477
RC.5786	ATP synthase subunit beta	-8.55567	-3.80553	0.000141509	1	0.00187798	70	70	21.5122	9	9	2.51438
RC.9006	NA	-8.54627	-3.83343	0.000126377	1	0.00169894	101	101	21.8385	13	13	2.55533
RC.37982	NA	-8.54129	-4.16996	3.04673e-05	1	0.000483687	132	132	25.8473	17	17	3.02615
RC.34212	Chromodomain-helicase-DNA-binding protein	-8.51894	-7.48955	6.91554e-14	3.2223e-09	3.46856e-12	8271	8271	83.465	1068	1068	9.79759
RC.33704	Cytosolic fructose-1 6-bisphosphatase AC234952.5 54257-60580 F EGN_Mt100125 20111014	-8.51624	-16.372	3.07155e-60	1.43119e-55	2.73649e-58	4048	4800	398.781	548	620	46.826
RC.4828	60S ribosomal protein L23	-8.50678	-2.70843	0.00676037	1	0.0470453	116	116	10.9222	15	15	1.28394
RC.40871	NA	-8.47419	-3.04584	0.00232032	1	0.0201858	208	208	13.8348	27	27	1.63258
RC.36714	Proline dehydrogenase	-8.44423	-4.35028	1.35973e-05	0.633565	0.00023422	261	261	28.2631	34	34	3.34703
RC.6975	unknown protein	-8.43345	-4.42745	9.53604e-06	0.444332	0.000170047	93	184	29.2902	14	24	3.4731
RC.45609	Chloroplast-targeted copper chaperone protein	-8.39819	-4.12241	3.74957e-05	1	0.00058333	397	397	25.4373	52	52	3.0289
RC.14727	Putative uncharacterized protein	-8.36011	-11.9363	7.6848e-33	3.58073e-28	5.99788e-31	988	988	213.628	130	130	25.5533
RC.4563	Putative uncharacterized protein	-8.36011	-2.90001	0.00373158	1	0.029455	38	38	12.6123	5	5	1.50863
RC.13752	Ribosomal protein S10	-8.34862	-6.77573	1.23833e-11	5.77001e-07	5.06586e-10	1017	1017	68.8867	134	134	8.25126
RC.30698	Beta-galactosidase	-8.32868	-2.77348	0.00554613	1	0.0403595	105	106	11.5539	14	14	1.38724
RC.35677	Abscisic acid 8'-hydroxylase	-8.32868	-3.28037	0.00103672	1	0.0103628	159	159	16.1631	21	21	1.94065
RC.1887	Ribulose-1 5-bisphosphate carboxylase/oxygenase activase	-8.31623	-25.9004	7.1986e-148	3.3542e-143	7.3396e-146	2767	8301	1007.36	408	1098	121.131
RC.7188	Serine carboxypeptidase-like protein	-8.28678	-4.3406	1.42102e-05	0.662126	0.000243877	205	226	28.3591	27	30	3.42222
RC.41341	photosystem II reaction center W	-8.25762	-24.0386	1.1708e-127	5.4552e-123	1.1732e-125	13951	14293	870.437	1884	1904	105.41
RC.34627	Blue copper protein contig_65701 318-910 H PREDN 20111014	-8.25011	-3.30357	0.000954659	1	0.00968692	180	180	16.458	24	24	1.99488
RC.1798	Oxygen-evolving enhancer protein contig_54319 318-3007 F PREDN 20111014	-8.25011	-7.91986	2.37958e-15	1.10876e-10	1.32469e-13	725	825	94.5836	103	110	11.4645
RC.13439	Receptor-like protein kinase	-8.25011	-2.86097	0.00422357	1	0.0325016	43	45	12.3435	6	6	1.49616
RC.15111	Putative uncharacterized protein	-8.2078	-4.26699	1.98143e-05	0.923245	0.000330084	194	194	27.5167	26	26	3.3525
RC.9695	Unknow protein	-8.20428	-2.89177	0.00383085	1	0.0300806	179	179	12.6405	24	24	1.54072
RC.42623	NA	-8.20011	-4.81947	1.43955e-06	0.0670756	3.03372e-05	164	164	35.1174	22	22	4.28255
RC.36025	Indole-3-acetic acid-induced protein ARG2	-8.18824	-8.81884	1.15794e-18	5.3954e-14	7.28124e-17	1191	1191	117.648	160	160	14.3679
RC.5771	Transcription factor lim1	-8.18136	-3.31489	0.000916803	1	0.00935987	119	119	16.6301	16	16	2.03268
RC.39265	Protein phosphatase 2C contig_14529 119-1796 E PREDN 20111014	-8.1796	-3.60439	0.000312904	1	0.00374032	290	290	19.6633	39	39	2.40394
RC.8406	Putative uncharacterized protein	-8.17678	-6.95791	3.4553e-12	1.60999e-07	1.47842e-10	223	223	73.2814	30	30	8.96214
RC.42465	AP2 domain-containing transcription factor	-8.10868	-3.63536	0.000277599	1	0.00337193	258	258	20.0776	35	35	2.47606
RC.45105	Alcohol acyl transferase contig_130706 195-1342 E PREDN 20111014	-8.09414	-5.90652	3.49498e-09	0.000162849	1.10107e-07	493	493	53.0398	67	67	6.55287
RC.28237	NA	-8.09297	-3.36978	0.000752308	1	0.0079146	103	103	17.2656	14	14	2.13341
RC.5011	TRICHOME BIREFRINGENCE-LIKE 19	-8.09228	-5.40768	6.3857e-08	0.00297542	1.70218e-06	783	846	44.4639	106	115	5.4946
RC.35553	Ammonium transporter 3 member	-8.04386	-3.30287	0.000957017	1	0.00970451	234	234	16.6307	32	32	2.0675
RC.5174	NADH dehydrogenase contig_74686 7692-4424 E PREDN 20111014	-8.01439	-3.21876	0.00128749	1	0.0124488	51	51	15.8196	7	7	1.9739
RC.7016	unknown protein	-7.99344	-2.94968	0.00318106	1	0.0259628	109	109	13.3005	15	15	1.66393
RC.34048	photosystem I light harvesting complex gene 6	-7.98092	-13.0766	4.50554e-39	2.09936e-34	3.63211e-37	4121	4121	261.524	568	568	32.7686
RC.29172	NA	-7.95395	-3.45097	0.000558589	1	0.00616034	94	94	18.2449	13	13	2.29382
RC.1226	Haloacid dehalogenase-like hydrolase (HAD) superfamily protein	-7.92384	-9.74358	1.96849e-22	9.1722e-18	1.3449e-20	1247	1275	145.671	174	177	18.384
RC.14408	Putative uncharacterized protein	-7.92011	-4.0483	5.15933e-05	1	0.000773235	144	144	25.1547	20	20	3.17606
RC.25535	NA	-7.92011	-3.8205	0.000133189	1	0.00178077	90	108	22.4034	15	15	2.82867
RC.30998	Adenine nucleotide alpha hydrolases-like superfamily protein	-7.91682	-17.349	2.0435e-67	9.52168e-63	1.87435e-65	4562	4822	461.885	631	670	58.3423
RC.33910	Thioredoxin h2	-7.914	-7.38184	1.56211e-13	7.27863e-09	7.55829e-12	718	1036	83.662	106	144	10.5714
RC.6196	Beta-oxoacyl-ACP reductase	-7.914	-3.15207	0.00162123	1	0.015072	259	259	15.2551	36	36	1.92762
RC.43339	Seven transmembrane MLO family protein	-7.91239	-2.93039	0.00338548	1	0.0273438	410	410	13.186	57	57	1.66651
RC.45605	unknown protein	-7.90694	-3.53345	0.00041018	1	0.00472727	841	841	19.1776	117	117	2.42541
RC.3186	uridylyltransferase-related	-7.90011	-2.98506	0.00283531	1	0.0236504	152	158	13.6921	22	22	1.73315
RC.6119	Putative uncharacterized protein	-7.88344	-2.83135	0.00463528	1	0.0350562	86	86	12.3298	12	12	1.56402
RC.7393	60S ribosomal protein L13	-7.87379	-2.74069	0.00613107	1	0.0436615	136	136	11.5592	19	19	1.46806
RC.9663	NA	-7.86934	-3.71883	0.000200158	1	0.00254749	93	93	21.2875	13	13	2.70512
RC.31440	Putative uncharacterized protein	-7.86108	-3.36707	0.000759728	1	0.00797646	293	293	17.4591	41	41	2.22096
RC.17563	NA	-7.83761	-2.71041	0.00672016	1	0.046819	57	57	11.3284	8	8	1.44539
RC.7760	Zinc finger homeodomain protein	-7.82952	-2.89313	0.00381431	1	0.029976	121	121	12.9132	17	17	1.6493
RC.26513	WRKY transcription factor	-7.81796	-2.88507	0.0039133	1	0.0305838	199	199	12.8499	28	28	1.64364
RC.35412	VP1	-7.80687	-6.3201	2.61477e-10	1.21835e-05	9.35035e-09	2409	2413	61.7011	337	340	7.90344
RC.10024	60S ribosomal protein L26-1	-7.80487	-3.32233	0.000892701	1	0.00915903	149	149	17.0529	21	21	2.18491
RC.38027	Receptor-like kinase contig_64644 3037-138 H PREDN 20111014	-7.79517	-6.61689	3.66963e-11	1.70987e-06	1.44171e-09	574	574	67.6774	81	81	8.68197
RC.4157	Lactoylglutathione lyase	-7.79177	-4.739	2.14801e-06	0.100086	4.40522e-05	170	170	34.7221	24	24	4.45625
RC.36630	Sugar transport protein	-7.78472	-4.49978	6.80301e-06	0.316986	0.000125192	184	184	31.318	26	26	4.023
RC.21363	Uncharacterized protein (Fragment)	-7.78159	-6.15985	7.28347e-10	3.39373e-05	2.4808e-08	191	191	58.6975	27	27	7.54313
RC.2141	Ribulose bisphosphate carboxylase small chain	-7.75415	-13.5527	7.68344e-42	3.5801e-37	6.33646e-40	346	2439	284.538	56	346	36.6949
RC.16294	Uncharacterized protein	-7.7401	-3.14953	0.0016354	1	0.0151799	386	387	15.3828	54	55	1.98741
RC.33196	NAD-dependent epimerase/dehydratase contig_115109 167-2257 F PREDN 20111014	-7.73846	-12.7614	2.70534e-37	1.26056e-32	2.1548e-35	3735	6254	252.52	503	889	32.6318
RC.37062	NA	-7.7001	-5.04754	4.476e-07	0.0208559	1.03196e-05	420	420	39.602	60	60	5.14304
RC.37155	Inositol polyphosphate multikinase	-7.7001	-4.0426	5.28644e-05	1	0.000788734	168	168	25.403	24	24	3.29905
RC.38369	unknown protein	-7.7001	-4.10267	4.0844e-05	1	0.000627887	175	175	26.1635	25	25	3.39781
RC.5732	40S ribosomal protein S12	-7.7001	-3.09232	0.001986	1	0.0177581	161	161	14.8641	23	23	1.93037
RC.8917	Tar1p	-7.7001	-2.88606	0.00390105	1	0.0304982	63	63	12.9473	9	9	1.68144
RC.37360	Beta-glucosidase	-7.7001	-2.96514	0.00302546	1	0.024916	231	231	13.6666	33	33	1.77485
RC.12149	Putative uncharacterized protein (Fragment)	-7.7001	-2.83234	0.00462094	1	0.0349818	133	133	12.4698	19	19	1.61943
RC.33901	High mobility group family contig_50550 113-2354 E PREDN 20111014	-7.6781	-4.79272	1.64551e-06	0.0766727	3.44442e-05	349	349	35.7512	50	50	4.65625
RC.34712	Calcium binding protein	-7.66217	-2.88093	0.0039651	1	0.0308842	202	202	12.9304	29	29	1.68757
RC.38586	NA	-7.65228	-4.047	5.18807e-05	1	0.000776778	160	160	25.5309	23	23	3.33639
RC.5362	Similar to 40S ribosomal protein S30	-7.6354	-3.02932	0.0024511	1	0.0210875	118	118	14.3197	17	17	1.87544
RC.37175	Protein of unknown function (DUF2921)	-7.63443	-4.26972	1.95732e-05	0.912011	0.000326769	465	465	28.4488	67	67	3.72638
RC.40925	NA	-7.6341	-3.63188	0.000281372	1	0.00341242	347	347	20.5845	50	50	2.69638
RC.25190	Putative uncharacterized protein	-7.63135	-2.97607	0.00291976	1	0.0242162	111	111	13.8241	16	16	1.81148
RC.14353	Uncharacterized protein	-7.61549	-4.17867	2.93233e-05	1	0.000468238	90	90	27.2796	13	13	3.58213
RC.11475	PLANT CADMIUM RESISTANCE 2	-7.61549	-2.74363	0.00607646	1	0.043372	85	90	11.7603	13	13	1.54426
RC.40674	Uncharacterized protein (Fragment)	-7.60445	-8.29327	1.10281e-16	5.13857e-12	6.63897e-15	784	954	107.516	120	138	14.1386
RC.7451	60S ribosomal protein L37a contig_77017 726-1145 F PREDN 20111014	-7.60445	-3.47524	0.00051041	1	0.00570599	159	159	18.881	23	23	2.48289
RC.36837	Uncharacterized protein	-7.6001	-2.88726	0.00388625	1	0.030429	76	76	13.036	11	11	1.71523
RC.2438	Laccase-15	-7.57929	-9.52562	1.6432e-21	7.6565e-17	1.10643e-19	1192	1192	142.057	173	173	18.7427
RC.43817	NA	-7.5626	-3.74035	0.000183773	1	0.00236535	110	110	21.9275	16	16	2.89946
RC.43151	NA	-7.5626	-2.70647	0.00680029	1	0.0472643	55	55	11.4809	8	8	1.51811
RC.36145	Putative uncharacterized protein	-7.54661	-10.4187	2.04141e-25	9.51195e-21	1.46113e-23	1342	1475	170.28	206	215	22.5638
RC.12288	Ribosomal protein contig_57460 343-1232 F PREDN 20111014	-7.54296	-2.7759	0.00550501	1	0.0401166	96	96	12.0921	14	14	1.60309
RC.37976	Uncharacterized protein	-7.53087	-5.45699	4.84347e-08	0.00225681	1.31669e-06	267	267	46.7641	39	39	6.20965
RC.8028	50S ribosomal protein L14	-7.51677	-4.1337	3.56985e-05	1	0.000558365	123	123	26.8579	18	18	3.57306
RC.36451	INVOLVED IN: photosynthesis	-7.5151	-9.93572	2.91612e-23	1.35877e-18	2.00704e-21	1503	1503	155.163	220	220	20.6468
RC.938	Derlin-1	-7.51153	-3.74356	0.00018144	1	0.00234188	158	239	22.0346	29	35	2.93344
RC.17431	Uncharacterized protein	-7.5088	-3.38026	0.000724196	1	0.00767431	157	157	17.9685	23	23	2.39299
RC.318	NAD-dependent epimerase/dehydratase contig_115109 167-2257 F PREDN 20111014	-7.49424	-26.6636	1.3712e-156	6.3889e-152	1.4104e-154	11827	25010	1117.96	1759	3671	149.176
RC.28962	PG1 protein	-7.49058	-3.02476	0.00248832	1	0.0213327	143	143	14.4043	21	21	1.92298
RC.4082	NA	-7.48547	-10.2021	1.94523e-24	9.06378e-20	1.37122e-22	1116	1116	163.895	164	164	21.8951
RC.15	Ribulose bisphosphate carboxylase small chain	-7.48118	-78.814	0	0	0	14008	114889	9702.78	2828	16893	1296.96
RC.5881	Uncharacterized protein	-7.46852	-4.99156	5.99004e-07	0.0279106	1.35095e-05	129	129	39.2802	19	19	5.25943
RC.10666	Uncharacterized protein	-7.46543	-2.74098	0.00612563	1	0.0436377	509	509	11.847	75	75	1.58691
RC.41948	Aspartic proteinase nepenthesin I contig_77063 1601-318 E PREDN 20111014	-7.4501	-5.01949	5.18146e-07	0.024143	1.18232e-05	1043	1043	39.7673	154	154	5.33782
RC.18371	Putative uncharacterized protein	-7.4361	-3.78758	0.000152129	1	0.00200352	338	338	22.6632	50	50	3.04773
RC.6565	NA	-7.4251	-3.51677	0.000436843	1	0.00499154	81	81	19.5521	12	12	2.63324
RC.8266	Ribosomal protein S8	-7.4251	-2.78088	0.00542132	1	0.0396868	135	135	12.2256	20	20	1.64652
RC.11093	Adenine nucleotide alpha hydrolases-like superfamily protein	-7.4251	-3.08981	0.00200286	1	0.0178849	52	108	15.0928	8	16	2.03268
RC.32973	NAD-dependent epimerase/dehydratase contig_52521 534-5428 E PREDN 20111014	-7.41953	-11.2938	1.4124e-29	6.58106e-25	1.05805e-27	4998	4998	201.684	741	741	27.1828
RC.39804	Purple acid phosphatase	-7.40865	-6.37234	1.86227e-10	8.67725e-06	6.7844e-09	788	788	64.2602	117	117	8.67368
RC.4095	Wall-associated receptor kinase-like protein	-7.4001	-2.75743	0.00582581	1	0.0419493	74	74	12.0396	11	11	1.62695
RC.7982	High mobility group family contig_50550 113-2354 E PREDN 20111014	-7.38581	-3.32086	0.000897441	1	0.00920455	94	94	17.4783	14	14	2.36647
RC.8462	NA	-7.38581	-2.71866	0.00655472	1	0.0458929	141	141	11.7142	21	21	1.58604
RC.10669	Multidrug resistance protein ABC transporter family AC151738.84 191140-196816 E EGN_Mt100125 20111014	-7.35872	-5.47093	4.47763e-08	0.00208635	1.22295e-06	194	194	47.5196	29	29	6.45759
RC.35259	GDSL esterase/lipase APG	-7.355	-3.62118	0.000293277	1	0.00353733	341	341	20.824	51	51	2.83128
RC.44526	50S ribosomal protein L14	-7.35214	-4.6372	3.53195e-06	0.164571	6.91185e-05	655	655	34.1549	98	98	4.64557
RC.25467	Putative uncharacterized protein	-7.34653	-3.28034	0.00103684	1	0.0103628	185	187	17.098	28	28	2.32736
RC.1306	Ribulose bisphosphate carboxylase small chain	-7.33471	-80.6093	0	0	0	36867	86395	10241	4987	12957	1396.23
RC.26360	NA	-7.32563	-4.52058	6.16751e-06	0.287375	0.000114721	313	313	32.515	47	47	4.43853
RC.5211	Putative uncharacterized protein	-7.31956	-8.67639	4.0896e-18	1.90555e-13	2.55094e-16	1231	1231	119.816	185	185	16.3693
RC.11198	Uncharacterized protein	-7.29766	-4.55471	5.24629e-06	0.244451	9.90883e-05	272	272	33.0687	41	41	4.53141
RC.7260	NBS-containing resistance-like protein	-7.29484	-2.70491	0.00683228	1	0.0474255	252	252	11.6652	38	38	1.5991
RC.36947	Isoflavone 2'-hydroxylase	-7.27702	-3.78227	0.000155412	1	0.00204041	86	86	22.8349	13	13	3.13794
RC.45745	Tyrosine-protein kinase ABL	-7.26796	-2.81976	0.00480597	1	0.0361068	185	185	12.6995	28	28	1.74732
RC.41519	1-aminocyclopropane-1-carboxylate synthase	-7.2663	-3.51886	0.000433428	1	0.00495962	457	469	19.7792	70	71	2.72205
RC.42697	Ethylene-responsive transcription factor	-7.26521	-3.55839	0.000373155	1	0.00436448	284	284	20.2275	43	43	2.78416
RC.8134	NA	-7.24543	-8.14544	3.78231e-16	1.76237e-11	2.20848e-14	494	494	106.123	75	75	14.6469
RC.39429	Beta-glucosidase D4	-7.23694	-2.93093	0.00337956	1	0.0273102	250	250	13.7491	38	38	1.89984
RC.4072	NA	-7.23471	-4.77506	1.79677e-06	0.0837203	3.73584e-05	171	171	36.4986	26	26	5.04492
RC.43357	Putative uncharacterized protein (Fragment)	-7.21121	-2.70435	0.0068438	1	0.0474833	176	177	11.7259	27	27	1.62606
RC.33516	Limonoid UDP-glucosyltransferase	-7.20933	-3.30653	0.000944631	1	0.00959771	426	426	17.5314	65	65	2.43176
RC.33162	Serine carboxypeptidase-like protein	-7.20789	-7.89427	2.92234e-15	1.36166e-10	1.60763e-13	1933	1933	99.9326	295	295	13.8643
RC.33123	Integral membrane HPP family protein	-7.20552	-6.21814	5.03224e-10	2.34477e-05	1.74592e-08	1690	1690	62.0138	258	258	8.60643
RC.44955	Serine carboxypeptidase-like protein	-7.18938	-3.74299	0.000181848	1	0.0023452	183	183	22.4956	28	28	3.129
RC.5719	Cyclin-U1-1	-7.18447	-5.90162	3.60036e-09	0.000167759	1.13274e-07	209	209	55.9416	32	32	7.78646
RC.276	Chlorophyll a/b-binding protein	-7.17996	-47.0631	0	0	0	54728	62641	3547.9	8726	9597	494.14
RC.5772	Putative uncharacterized protein (Fragment)	-7.17629	-3.22223	0.00127199	1	0.0123193	137	137	16.6865	21	21	2.32522
RC.31475	TIR-similar-domain-containing protein TSDC	-7.17401	-2.8768	0.00401733	1	0.0312079	300	300	13.3027	46	46	1.85429
RC.31626	Receptor-like protein kinase contig_163915 1-805 H PREDN 20111014	-7.17255	-4.8495	1.23785e-06	0.0576778	2.6373e-05	635	639	37.8049	98	98	5.27078
RC.7991	50S ribosomal protein L2	-7.17125	-5.20331	1.95801e-07	0.00912333	4.80935e-06	339	339	43.5261	52	52	6.06952
RC.44822	Cellulose synthase-like protein H1	-7.16676	-5.83868	5.26287e-09	0.000245224	1.62507e-07	645	645	54.8213	99	99	7.64937
RC.9211	UDP-glucosyltransferase HRA25	-7.1501	-2.80456	0.00503863	1	0.037498	91	91	12.6638	14	14	1.77113
RC.35299	PGR5-LIKE A	-7.14383	-11.8633	1.84339e-32	8.58929e-28	1.43155e-30	2844	2851	226.648	435	439	31.7263
RC.7266	Uncharacterized protein	-7.13343	-3.97415	7.06335e-05	1	0.00102179	213	214	25.4577	31	33	3.56879
RC.8547	Putative uncharacterized protein	-7.13291	-8.43883	3.2084e-17	1.49495e-12	1.97223e-15	415	415	114.783	64	64	16.092
RC.35614	Phosphatidylinositol transfer protein SFH5 contig_54907 794-3512 E PREDN 20111014	-7.09087	-2.80536	0.00502605	1	0.0374343	419	419	12.7234	65	65	1.79434
RC.16268	Uncharacterized protein	-7.08899	-5.70159	1.18718e-08	0.000553165	3.49883e-07	230	232	52.5606	36	36	7.41441
RC.10269	NA	-7.08899	-2.93193	0.00336874	1	0.0272416	57	58	13.8992	9	9	1.96067
RC.4709	photosystem I light harvesting complex gene 6	-7.08302	-6.98595	2.83068e-12	1.31896e-07	1.22466e-10	264	264	78.9389	41	41	11.1448
RC.6492	NA	-7.05843	-3.28112	0.00103397	1	0.0103408	77	77	17.4447	12	12	2.47147
RC.269	Carbonic anhydrase	-7.05555	-45.1527	0	0	0	25854	74852	3294.9	3830	11670	466.994
RC.25608	DNA-directed RNA polymerase beta' subunit	-7.04533	-4.73049	2.24003e-06	0.104374	4.5718e-05	222	269	36.2934	36	42	5.15141
RC.37424	Protein TIC 62, chloroplastic	-7.04364	-5.38148	7.38864e-08	0.00344274	1.95056e-06	397	397	46.9751	62	62	6.66915
RC.39682	unknown protein	-7.0419	-7.09984	1.24961e-12	5.82255e-08	5.54529e-11	454	781	81.7715	80	122	11.6121
RC.6529	NA	-7.0401	-5.64516	1.65059e-08	0.000769093	4.76809e-07	384	384	51.7041	60	60	7.34423
RC.45784	Cysteine-rich receptor-like protein kinase	-7.00536	-3.0101	0.00261166	1	0.0221537	121	121	14.7377	19	19	2.10377
RC.6339	Putative uncharacterized protein	-7.00009	-3.73231	0.000189739	1	0.00243216	70	70	22.6665	11	11	3.23803
RC.41984	Transparent testa 12 protein	-6.98833	-3.46495	0.000530353	1	0.00589925	319	324	19.5521	50	51	2.79782
RC.30964	NA	-6.98658	-4.06363	4.83181e-05	1	0.000728838	235	235	26.8955	37	37	3.8496
RC.31557	Fructose-bisphosphate aldolase	-6.97175	-27.7095	5.9901e-169	2.7911e-164	6.2301e-167	25066	26112	1250.6	4010	4120	179.381
RC.860	GDSL esterase/lipase	-6.96676	-4.27513	1.91041e-05	0.890153	0.000320076	246	247	29.8109	38	39	4.27901
RC.37060	Pectinesterase	-6.96194	-3.13266	0.00173235	1	0.0158677	481	481	16.0125	76	76	2.30001
RC.36812	Receptor protein kinase-like protein	-6.95493	-3.49085	0.000481494	1	0.00544016	196	196	19.8938	31	31	2.86039
RC.2045	NA	-6.92754	-9.75894	1.69208e-22	7.88424e-18	1.15774e-20	676	1354	155.77	108	215	22.4856
RC.35574	Glutelin type-A	-6.92554	-5.49263	3.9607e-08	0.00184549	1.08686e-06	1003	1064	49.3563	159	169	7.12671
RC.42113	Triose phosphate/phosphate translocator TPT, chloroplastic	-6.89647	-7.4445	9.73704e-14	4.53698e-09	4.82144e-12	1125	1210	90.8601	188	193	13.1749
RC.291	Glyceraldehyde-3-phosphate dehydrogenase A	-6.89231	-54.3783	0	0	0	42837	42926	4829.57	6839	6851	700.719
RC.2238	Delta-6-desaturase	-6.88957	-4.13232	3.59135e-05	1	0.000561163	238	238	28.0116	38	38	4.0658
RC.5560	Tar1p	-6.88609	-5.59854	2.16202e-08	0.00100739	6.15015e-07	313	313	51.4284	50	50	7.46845
RC.28826	CCP	-6.8812	-4.3815	1.17877e-05	0.549246	0.000205556	563	563	31.5111	90	90	4.5793
RC.4783	Serine/threonine-protein kinase WNK (With No Lysine)-related	-6.88094	-3.20561	0.0013478	1	0.0129406	294	294	16.8676	47	47	2.45136
RC.5578	Ribosomal protein L19 contig_239204 1515-89 F PREDN 20111014	-6.862	-2.88178	0.00395447	1	0.0308176	131	131	13.6512	21	21	1.9894
RC.20	NA	-6.84489	-9.22246	2.90757e-20	1.35478e-15	1.89746e-18	680	2153	139.978	89	346	20.4499
RC.45053	Photosystem II 5 kDa protein	-6.83715	-35.2023	2.4487e-271	1.141e-266	2.691e-269	31581	31581	2037.28	5081	5081	297.972
RC.15014	RRNA intron-encoded homing endonuclease	-6.83414	-7.95406	1.80631e-15	8.41652e-11	1.00918e-13	876	876	104.21	141	141	15.2485
RC.32055	Cytochrome P450	-6.82009	-3.02173	0.00251343	1	0.0215124	86	93	15.057	10	15	2.20775
RC.43010	Auxin-responsive family protein	-6.80925	-5.65648	1.54543e-08	0.000720092	4.48935e-07	879	879	52.804	142	142	7.75475
RC.32882	Pectinesterase	-6.80317	-4.6236	3.77166e-06	0.17574	7.32862e-05	317	402	35.2975	50	65	5.1884
RC.28040	NA	-6.80009	-4.19918	2.67898e-05	1	0.000433579	136	136	29.1218	22	22	4.28255
RC.44809	FUNCTIONS IN: molecular_function unknown	-6.80009	-3.66703	0.000245398	1	0.00303056	272	272	22.2085	44	44	3.26591
RC.10369	Uncharacterized protein	-6.79421	-2.74458	0.00605896	1	0.0432916	105	105	12.4463	17	17	1.8319
RC.25936	Cysteine synthase	-6.78343	-5.51687	3.45154e-08	0.00160824	9.55581e-07	185	185	50.3295	30	30	7.41947
RC.44621	abscisic acid (aba)-deficient 4	-6.78343	-3.02944	0.00245014	1	0.0210868	222	222	15.1766	36	36	2.2373
RC.632	NDH-dependent cyclic electron flow 1	-6.78308	-15.0606	2.97052e-51	1.38411e-46	2.55844e-49	1327	3299	374.981	236	535	55.2819
RC.4381	Calmodulin-binding protein 60-D contig_49484 8201-5069 F PREDN 20111014	-6.76305	-3.36658	0.000761088	1	0.00798701	166	166	18.772	27	27	2.77567
RC.31561	NA	-6.75723	-3.27097	0.00107181	1	0.0106575	86	86	17.7289	14	14	2.6237
RC.45515	WRKY transcription factor	-6.73759	-2.79325	0.00521815	1	0.0385263	245	245	12.9484	40	40	1.92182
RC.4390	NAD(P)H-quinone oxidoreductase subunit H	-6.73696	-12.3249	6.67848e-35	3.11184e-30	5.29224e-33	1329	1329	252.056	217	217	37.4139
RC.30701	Uncharacterized protein	-6.72231	-2.79138	0.00524845	1	0.0386924	55	55	12.9465	9	9	1.92591
RC.12548	Putative uncharacterized protein	-6.72231	-2.70184	0.00689571	1	0.0477778	55	55	12.1293	9	9	1.80434
RC.40075	senescence-associated gene 101	-6.70793	-2.9967	0.00272926	1	0.0229424	622	622	14.938	102	102	2.22692
RC.8795	NA	-6.70741	-6.15898	7.32349e-10	3.41238e-05	2.49261e-08	250	250	63.0993	41	41	9.4074
RC.41169	Putative uncharacterized protein	-6.70485	-3.18629	0.00144113	1	0.0137012	128	128	16.892	21	21	2.51938
RC.8238	Uncharacterized protein	-6.70009	-3.493	0.000477642	1	0.00540188	67	67	20.3082	11	11	3.03103
RC.31498	Putative uncharacterized protein	-6.69574	-5.53787	3.06234e-08	0.0014269	8.52897e-07	280	280	51.0619	46	46	7.62602
RC.7740	Uncharacterized protein	-6.68311	-4.39478	1.10895e-05	0.516714	0.000194234	642	644	32.1905	106	106	4.8167
RC.5815	Putative uncharacterized protein	-6.65509	-2.69099	0.00712415	1	0.0490324	121	121	12.0964	20	20	1.81762
RC.4364	Putative uncharacterized protein	-6.63676	-5.68792	1.28621e-08	0.000599312	3.77163e-07	181	181	54.121	30	30	8.15474
RC.486	PLANT CADMIUM RESISTANCE 2	-6.63394	-9.23566	2.57054e-20	1.19774e-15	1.68222e-18	2319	2352	142.712	384	390	21.5124
RC.36785	CXE carboxylesterase contig_110254 291-1548 F PREDN 20111014	-6.62714	-5.14015	2.74553e-07	0.0127928	6.57051e-06	735	735	44.2336	122	122	6.67461
RC.39339	TRICHOME BIREFRINGENCE-LIKE 19	-6.62383	-4.66432	3.09669e-06	0.14429	6.14924e-05	837	837	36.4331	139	139	5.5003
RC.34905	Expressed protein contig_52644 581-2553 H PREDN 20111014	-6.61558	-4.53621	5.72799e-06	0.266896	0.000107137	427	427	34.4823	71	71	5.21229
RC.31476	LOB domain-containing protein 38	-6.61342	-5.96828	2.3982e-09	0.000111744	7.70119e-08	992	992	59.7003	165	165	9.02714
RC.35961	Copper transport protein family	-6.60009	-3.0045	0.00266021	1	0.0224592	219	264	15.1465	40	44	2.29489
RC.10985	NA	-6.60009	-3.25133	0.00114869	1	0.0113085	132	132	17.7373	22	22	2.68743
RC.32983	Omega-3 fatty acid desaturase	-6.5852	-11.2539	2.22181e-29	1.03525e-24	1.66172e-27	3471	3538	212.73	580	591	32.3043
RC.39476	Glutathione-regulated potassium-efflux system protein contig_51234 9074-577 E PREDN 20111014	-6.58377	-10.3431	4.5049e-25	2.09906e-20	3.21942e-23	2003	2017	179.717	336	337	27.297
RC.31285	NAD(P)H:plastoquinone dehydrogenase complex subunit O	-6.56221	-15.6489	3.42039e-55	1.59373e-50	2.97894e-53	3977	3985	412.035	668	668	62.7889
RC.9312	UDP-glucose glucosyltransferase	-6.55935	-3.02443	0.00249107	1	0.0213445	161	161	15.3995	27	27	2.34772
RC.36234	NA	-6.53209	-30.1812	4.8649e-200	2.2668e-195	5.1753e-198	8741	8741	1535	1472	1472	234.995
RC.31013	NAD-dependent epimerase/dehydratase contig_52521 534-5428 E PREDN 20111014	-6.53134	-3.82075	0.000133052	1	0.00177995	95	95	24.6334	16	16	3.77157
RC.36051	Inositol monophosphatase family protein	-6.52912	-3.65743	0.000254763	1	0.0031321	85	184	22.5767	13	31	3.45785
RC.31342	Amidophosphoribosyltransferase	-6.52152	-3.01452	0.00257388	1	0.021909	83	83	15.347	14	14	2.35329
RC.14716	Putative uncharacterized protein	-6.50842	-2.69083	0.00712751	1	0.0490411	71	71	12.2416	12	12	1.88088
RC.10097	NA	-6.50009	-3.34446	0.000824456	1	0.00854628	65	65	18.9243	11	11	2.91138
RC.29914	Putative uncharacterized protein	-6.49009	-2.83388	0.00459868	1	0.0348359	236	236	13.5988	40	40	2.09531
RC.35776	Xyloglucan endotransglycosylase hydrolase	-6.48924	-5.26293	1.41802e-07	0.00660727	3.5715e-06	761	761	46.9039	129	129	7.22796
RC.5603	Conserved protein	-6.47218	-2.74631	0.00602699	1	0.0431048	253	253	12.7908	43	43	1.97627
RC.43003	Lipoxygenase AC233656.1 68212-72726 H EGN_Mt100125 20111014	-6.47031	-6.59199	4.34125e-11	2.0228e-06	1.69131e-09	1047	1047	73.7013	178	178	11.3907
RC.36246	Cytosolic fructose-1 6-bisphosphatase AC234952.5 54257-60580 F EGN_Mt100125 20111014	-6.45843	-14.6222	2.04373e-48	9.52277e-44	1.73457e-46	4597	5243	362.912	798	893	56.192
RC.10293	Receptor-like protein kinase	-6.45661	-2.91687	0.00353564	1	0.0283031	540	540	14.448	92	92	2.2377
RC.35466	Ribulose-1 5-bisphosphate carboxylase/oxygenase activase contig_56245 2745-317 E PREDN 20111014	-6.45186	-46.9665	0	0	0	98750	99152	3735.39	16880	16905	578.963
RC.13779	40S ribosomal protein S3a AC235665.4 41162-38781 H EGN_Mt100125 20111014	-6.43832	-2.80093	0.00509561	1	0.0378213	199	199	13.3431	34	34	2.07246
RC.4819	Uncharacterized protein	-6.43712	-3.18718	0.00143673	1	0.0136705	158	158	17.2786	27	27	2.68421
RC.7767	Putative uncharacterized protein (Fragment)	-6.43509	-3.03993	0.00236641	1	0.0205064	117	117	15.7217	20	20	2.44312
RC.42135	Protein of unknown function, DUF584	-6.43167	-5.35223	8.68919e-08	0.00404873	2.26819e-06	1222	1222	48.7482	209	209	7.5794
RC.25251	NA	-6.43086	-2.73253	0.00628503	1	0.0444708	76	76	12.7076	13	13	1.97603
RC.1896	Sedoheptulose-1 7-bisphosphatase	-6.42768	-13.2506	4.50103e-40	2.09725e-35	3.65375e-38	2584	2647	298.825	449	453	46.4903
RC.6576	unknown protein	-6.4138	-5.94032	2.8453e-09	0.000132577	9.06818e-08	723	723	60.1417	124	124	9.37693
RC.715	Receptor-like kinase	-6.41329	-5.30052	1.15488e-07	0.00538116	2.95506e-06	636	927	47.8869	113	159	7.46682
RC.2460	inorganic carbon transport protein-related	-6.4118	-11.4462	2.46568e-30	1.14888e-25	1.86507e-28	1754	1941	223.301	305	333	34.8265
RC.1292	Cytochrome b6-f complex iron-sulfur subunit	-6.39852	-13.2553	4.23101e-40	1.97144e-35	3.44056e-38	2162	2222	299.791	376	382	46.8533
RC.32060	Wall-associated receptor kinase-like protein	-6.395	-2.7258	0.00641474	1	0.0452049	343	343	12.6844	59	59	1.98349
RC.5173	NADH dehydrogenase contig_74686 7692-4424 E PREDN 20111014	-6.39384	-3.88957	0.000100427	1	0.00139103	93	93	25.8301	16	16	4.03984
RC.37531	photosystem II subunit T	-6.38009	-3.63988	0.000272778	1	0.00332464	174	174	22.6475	30	30	3.54971
RC.5589	Uncharacterized protein	-6.37204	-8.60419	7.69335e-18	3.58472e-13	4.76691e-16	475	475	126.629	82	82	19.8727
RC.4817	NA	-6.36437	-4.59144	4.40233e-06	0.205127	8.46232e-05	162	162	36.086	28	28	5.67001
RC.12325	NADH dehydrogenase contig_74686 7692-4424 E PREDN 20111014	-6.3517	-4.24929	2.14461e-05	0.999279	0.000353477	179	179	30.943	31	31	4.87161
RC.268	Chlorophyll a-b binding protein	-6.348	-5.49685	3.86693e-08	0.0018018	1.06238e-06	329	554	51.7955	64	96	8.15933
RC.31919	Cytochrome P450 contig_74144 1987-250 E PREDN 20111014	-6.33818	-3.16273	0.00156299	1	0.0146328	121	121	17.1625	21	21	2.70779
RC.35359	Pectinesterase	-6.32712	-6.916	4.64778e-12	2.16563e-07	1.97414e-10	1346	1553	82.1425	220	270	12.9826
RC.8217	Photosystem II reaction center PsbP family protein	-6.32231	-4.47246	7.73323e-06	0.36033	0.000140404	477	569	34.368	70	99	5.436
RC.7436	Receptor kinase-like protein	-6.31803	-3.76585	0.00016599	1	0.00216102	224	224	24.3758	39	39	3.85813
RC.31473	Eukaryotic translation initiation factor 3 subunit I	-6.2995	-6.20941	5.31977e-10	2.47875e-05	1.83883e-08	975	985	66.3805	170	172	10.5374
RC.34631	Heat shock protein contig_238797 2397-722 H PREDN 20111014	-6.29583	-3.3941	0.000688559	1	0.00735015	269	269	19.8404	47	47	3.15135
RC.28766	NA	-6.29209	-3.7732	0.000161172	1	0.00210713	143	143	24.5282	25	25	3.89826
RC.42844	Haloacid dehalogenase-like hydrolase (HAD) superfamily protein	-6.29071	-3.43644	0.00058944	1	0.00644263	357	366	20.3478	63	64	3.23458
RC.7870	NA	-6.28983	-2.76084	0.00576532	1	0.0416488	446	446	13.1347	78	78	2.08825
RC.43518	DnaJ domain family	-6.27956	-11.7256	9.45338e-32	4.4048e-27	7.28067e-30	2586	2586	237.099	453	453	37.7573
RC.34012	Apocytochrome F	-6.27641	-13.6719	1.50383e-42	7.00712e-38	1.2424e-40	4796	5061	322.41	818	887	51.3686
RC.27914	NA	-6.26162	-3.42772	0.0006087	1	0.00661899	143	148	20.2982	26	26	3.24168
RC.31978	Putative uncharacterized protein	-6.26162	-3.04328	0.00234016	1	0.0203205	74	74	16.0005	13	13	2.55533
RC.37173	Cellulose synthase-like protein H1	-6.26038	-4.99051	6.02289e-07	0.0280636	1.3577e-05	387	387	43.0306	68	68	6.87347
RC.12335	Uncharacterized protein	-6.25055	-5.36774	7.97408e-08	0.00371552	2.09561e-06	608	608	49.8263	107	107	7.97151
RC.44708	Remorin AC235674.3 669-2789 F EGN_Mt100125 20111014	-6.25008	-3.83045	0.000127915	1	0.00171764	222	250	25.3748	39	44	4.05991
RC.37071	NA	-6.25008	-3.86008	0.000113357	1	0.00154057	125	125	25.7688	22	22	4.12295
RC.32336	NAD(P)H-quinone oxidoreductase subunit H	-6.23688	-3.25097	0.00115014	1	0.0113204	312	601	18.3003	65	106	2.93421
RC.46004	NA	-6.23342	-4.92986	8.23e-07	0.0383477	1.81399e-05	442	442	42.0949	78	78	6.75311
RC.30675	S-adenosyl-L-methionine-dependent methyltransferases superfamily protein	-6.22905	-6.87987	5.99307e-12	2.79247e-07	2.52484e-10	1427	1427	82.0129	252	252	13.1662
RC.25187	Tetratricopeptide repeat (TPR)-like superfamily protein	-6.2275	-4.03687	5.41713e-05	1	0.000806425	285	351	28.2419	50	62	4.53502
RC.25990	NDH-dependent cyclic electron flow 5	-6.22019	-5.78902	7.08133e-09	0.000329955	2.15094e-07	658	1097	58.116	125	194	9.34313
RC.6920	NA	-6.21932	-2.69961	0.00694212	1	0.0480223	147	147	12.6398	26	26	2.03235
RC.38410	Pollen Ole e 1 allergen and extensin family protein	-6.20286	-4.48892	7.15915e-06	0.333581	0.000131021	406	406	35.0006	72	72	5.64265
RC.35268	Glyceraldehyde-3-phosphate dehydrogenase A	-6.196	-4.8256	1.39595e-06	0.0650442	2.94584e-05	828	828	40.4735	147	147	6.5322
RC.34009	Polyadenylate-binding protein 1-like protein contig_167159 2575-360 F PREDN 20111014	-6.19399	-8.75886	1.97452e-18	9.20027e-14	1.2366e-16	1546	1571	133.355	272	279	21.5298
RC.638	Receptor protein kinase-like protein	-6.19151	-6.15071	7.71598e-10	3.59526e-05	2.61854e-08	941	985	65.7794	166	175	10.6241
RC.5112	CCP	-6.18104	-2.90846	0.00363221	1	0.0288515	36	118	14.7235	6	21	2.38204
RC.9062	Uncharacterized protein	-6.17231	-4.26084	2.03669e-05	0.948997	0.000337454	101	101	31.6247	18	18	5.12364
RC.34572	photosystem II light harvesting complex gene 2.1	-6.16023	-19.5061	1.00062e-84	4.66238e-80	9.59336e-83	16691	17114	663.185	2986	3056	107.656
RC.35446	Beta-galactosidase	-6.16008	-3.28936	0.00100418	1	0.0101027	167	168	18.8696	30	30	3.0632
RC.4355	Kinase R-like protein	-6.16008	-3.12691	0.00176655	1	0.0161176	112	112	17.0519	20	20	2.76812
RC.2553	Fructose-bisphosphate aldolase	-6.1489	-20.3846	2.36246e-92	1.10079e-87	2.28855e-90	3080	3080	725.006	551	551	117.908
RC.37522	terpene synthase 10	-6.14175	-4.01724	5.88863e-05	1	0.000869669	268	268	28.1933	48	48	4.59043
RC.33869	FK506-binding protein 16-2	-6.13602	-4.43913	9.03294e-06	0.42089	0.000162057	356	357	34.4445	64	64	5.61349
RC.1190	Chlorophyll a-b binding protein	-6.12084	-18.0745	5.1594e-73	2.40402e-68	4.80805e-71	1895	1903	571.593	341	342	93.3847
RC.39165	Homocysteine s-methyltransferase contig_57864 170-2053 E PREDN 20111014	-6.11608	-2.7693	0.00561779	1	0.0407473	278	278	13.4307	50	50	2.19596
RC.31126	Nicotianamine synthase contig_10168 2469-1097 F PREDN 20111014	-6.11534	-4.59809	4.2641e-06	0.198686	8.22035e-05	656	656	37.0286	118	118	6.05503
RC.9198	Unknown protein contig_57797 4070-907 E PREDN 20111014	-6.11404	-3.74441	0.000180828	1	0.00233464	239	239	24.5587	43	43	4.01678
RC.37538	unknown protein	-6.09444	-6.68217	2.35518e-11	1.0974e-06	9.41163e-10	687	687	78.3563	124	124	12.857
RC.37503	NA	-6.07208	-3.65684	0.000255355	1	0.00313855	276	276	23.5186	50	50	3.87324
RC.44885	NA	-6.0658	-3.31116	0.000929108	1	0.00946062	193	193	19.2943	35	35	3.18084
RC.37324	Chloroplast 2-oxoglutarate/malate translocator (Fragment)	-6.05244	-9.0555	1.36116e-19	6.34234e-15	8.74805e-18	1282	1282	144.482	233	233	23.8716
RC.31200	Cellulose synthase-like protein H1	-6.05008	-4.63188	3.62394e-06	0.168858	7.06517e-05	319	319	37.8132	58	58	6.25002
RC.4280	NA	-6.04639	-9.78623	1.29231e-22	6.02152e-18	8.85518e-21	816	819	168.837	149	149	27.9236
RC.9249	Uncharacterized protein (Fragment)	-6.03234	-4.27945	1.87371e-05	0.873053	0.000314727	170	170	32.3343	31	31	5.36016
RC.4067	PGR5-LIKE A	-6.01994	-8.93325	4.14169e-19	1.92982e-14	2.63277e-17	793	799	141.058	146	146	23.4319
RC.536	Rhodanese/Cell cycle control phosphatase superfamily protein	-6.01908	-12.2601	1.49019e-34	6.94354e-30	1.17687e-32	3212	3398	265.678	582	621	44.1393
RC.42836	Anion exchanger family protein	-6.01895	-2.86019	0.00423392	1	0.0325598	290	290	14.4631	53	53	2.40292
RC.35062	(+)-neomenthol dehydrogenase	-6.01695	-6.53574	6.33177e-11	2.95029e-06	2.41827e-09	454	454	75.5307	83	83	12.553
RC.5729	Pathogenesis-related protein PR10	-6.01203	-7.06648	1.58992e-12	7.40821e-08	6.98229e-11	368	869	88.3379	81	159	14.6935
RC.44776	photosystem II subunit Q-2	-6.0097	-36.3536	3.1599e-289	1.4724e-284	3.489e-287	38396	38396	2334.01	7028	7028	388.375
RC.40726	Receptor-like kinase	-5.99508	-3.37708	0.000732607	1	0.00774135	109	109	20.2108	20	20	3.37123
RC.30838	Uncharacterized protein	-5.98897	-4.18966	2.79385e-05	1	0.00044843	391	392	31.1258	72	72	5.19718
RC.11555	RING finger family protein contig_170195 701-428 H PREDN 20111014	-5.98897	-4.78098	1.74464e-06	0.0812913	3.63882e-05	196	196	40.5314	36	36	6.76767
RC.42467	Coat protein	-5.98653	-4.32188	1.54715e-05	0.720894	0.000264257	2437	2449	33.1294	445	450	5.53399
RC.12908	Uncharacterized protein	-5.98538	-3.83385	0.000126157	1	0.00169671	185	185	26.073	34	34	4.35612
RC.45111	FKBP-like peptidyl-prolyl cis-trans isomerase family protein	-5.98008	-4.50104	6.76282e-06	0.315113	0.000124551	172	299	35.9561	30	55	6.01264
RC.25913	Thylakoid membrane phosphoprotein 14 kDa	-5.97814	-25.4191	1.6721e-142	7.7913e-138	1.6938e-140	11842	11842	1145.89	2179	2179	191.679
RC.30765	Mitochondrial chaperone BCS1	-5.97151	-3.13483	0.00171959	1	0.0157942	151	152	17.4565	28	28	2.92329
RC.34415	Chloroplast chlorophyll a/b-binding protein CP24	-5.97151	-6.1293	8.82909e-10	4.11391e-05	2.97248e-08	379	380	66.7317	70	70	11.175
RC.26371	Transcription factor bHLH128	-5.96547	-5.23707	1.63173e-07	0.00760305	4.07015e-06	310	423	48.7482	63	78	8.17173
RC.10221	Uncharacterized protein	-5.96453	-4.48489	7.29571e-06	0.339943	0.000133207	244	244	35.7546	45	45	5.99454
RC.30808	Cysteine synthase contig_52687 5512-3031 E PREDN 20111014	-5.96197	-12.1054	9.92491e-34	4.62451e-29	7.78537e-32	2233	2233	260.505	412	412	43.6945
RC.4304	NA	-5.95841	-4.17254	3.01246e-05	1	0.000478737	195	195	30.967	36	36	5.19718
RC.847	Omega-hydroxypalmitate O-feruloyl transferase	-5.94412	-5.63203	1.78134e-08	0.000830015	5.11408e-07	589	589	56.5001	109	109	9.50522
RC.33224	chloroplast thylakoid lumen protein	-5.93547	-13.0976	3.41628e-39	1.59182e-34	2.76357e-37	4376	4376	305.769	811	811	51.5156
RC.37610	NA	-5.92935	-6.32595	2.51747e-10	1.17302e-05	9.0232e-09	884	884	71.3873	164	164	12.0396
RC.40465	NA	-5.92589	-3.11299	0.00185204	1	0.0167544	167	167	17.2941	31	31	2.9184
RC.40940	Thioredoxin H-type	-5.92508	-8.91182	5.02577e-19	2.34176e-14	3.19041e-17	1659	1659	141.731	308	308	23.9206
RC.9011	Putative uncharacterized protein	-5.92316	-2.91659	0.00353881	1	0.0283031	70	70	15.1851	13	13	2.56368
RC.6056	NA	-5.92175	-3.84339	0.000121352	1	0.00163659	323	323	26.3726	60	60	4.45351
RC.39334	Ribulose-1 5-bisphosphate carboxylase/oxygenase activase contig_56245 2745-317 E PREDN 20111014	-5.91258	-6.27239	3.55649e-10	1.65715e-05	1.25732e-08	1289	1290	70.3044	240	240	11.8907
RC.31257	Protein of unknown function, DUF642	-5.90717	-11.0127	3.32702e-28	1.55023e-23	2.47245e-26	3392	3410	216.817	630	635	36.7041
RC.1098	Chlorophyll a-b binding protein	-5.90008	-2.752	0.00592333	1	0.0424823	76	118	13.5517	20	22	2.29687
RC.27662	uridylyltransferase-related	-5.88508	-4.41857	9.9365e-06	0.462991	0.000176445	286	321	34.9887	48	60	5.94533
RC.6042	Uncharacterized protein	-5.88269	-3.70954	0.000207643	1	0.00262938	246	246	24.6671	46	46	4.19316
RC.11336	NA	-5.88269	-5.90794	3.46496e-09	0.00016145	1.09309e-07	246	246	62.5655	46	46	10.6355
RC.34877	INVOLVED IN: chromosome segregation, cell division	-5.87842	-5.09145	3.55374e-07	0.0165587	8.33895e-06	783	839	46.4885	110	157	7.90833
RC.33685	FASCICLIN-like arabinogalactan 2	-5.86058	-5.24952	1.52515e-07	0.00710644	3.81656e-06	1268	1268	49.512	238	238	8.44831
RC.7102	Uncharacterized protein	-5.83008	-3.41359	0.000641148	1	0.00692015	106	106	21.004	20	20	3.60269
RC.34739	NDH-dependent cyclic electron flow 5	-5.82673	-7.56665	3.83199e-14	1.78552e-09	1.9578e-12	1307	2087	103.231	259	394	17.7168
RC.25797	Uncharacterized protein	-5.81436	-4.05449	5.02464e-05	1	0.000754262	148	148	29.6807	28	28	5.10472
RC.35481	Methionyl-tRNA formyltransferase	-5.81271	-3.67811	0.000234977	1	0.00292122	502	502	24.4303	95	95	4.20292
RC.41752	NAD(P)H dehydrogenase 18	-5.78986	-6.64107	3.11537e-11	1.4516e-06	1.23331e-09	978	979	79.836	186	186	13.7889
RC.8772	Uncharacterized protein	-5.78395	-3.06219	0.00219725	1	0.0193244	163	163	16.9859	31	31	2.93673
RC.2059	30S ribosomal protein S16 contig_242434 257-755 F PREDN 20111014	-5.77836	-22.505	3.8821e-112	1.8089e-107	3.8405e-110	7862	7932	917.299	1503	1510	158.747
RC.12220	NA	-5.77508	-2.7189	0.00655007	1	0.0458672	42	42	13.4037	8	8	2.32096
RC.1556	Glyoxylate/hydroxypyruvate reductase B contig_52712 3911-601 E PREDN 20111014	-5.7684	-18.5658	6.20581e-77	2.8916e-72	5.85343e-75	5286	5396	625.112	1014	1029	108.368
RC.4118	Putative chloroplast RF19	-5.75008	-4.53678	5.71238e-06	0.266168	0.000106938	115	115	37.4204	22	22	6.5078
RC.18683	Uncharacterized protein	-5.74452	-2.948	0.00319846	1	0.0260911	141	141	15.8102	27	27	2.75222
RC.5365	CONTAINS InterPro DOMAIN/s: Ribosomal protein L53, mitochondrial (InterPro:IPR019716)	-5.74208	-3.63643	0.000276449	1	0.00336121	233	261	24.0629	43	50	4.19063
RC.26102	30S ribosomal protein S11	-5.73579	-4.84216	1.28451e-06	0.0598517	2.72797e-05	844	876	42.694	160	168	7.44344
RC.33214	membrane protein, putative	-5.73429	-7.43448	1.05042e-13	4.89442e-09	5.18477e-12	1747	2179	100.656	351	418	17.5534
RC.27814	Amino acid permease	-5.73166	-3.13514	0.00171777	1	0.0157869	76	99	17.9064	17	19	3.12413
RC.6918	NA	-5.72924	-3.70341	0.000212729	1	0.0026804	125	125	24.9926	24	24	4.36229
RC.44497	NDH dependent flow 6	-5.72008	-7.05347	1.74591e-12	8.13505e-08	7.65292e-11	1297	1378	90.7463	248	265	15.8645
RC.7938	Cyp-like protein (Fragment)	-5.72008	-2.75122	0.00593738	1	0.0425619	52	52	13.8071	10	10	2.4138
RC.36809	Cyclin-U1-1	-5.71562	-6.30788	2.82963e-10	1.31847e-05	1.01109e-08	769	769	72.6125	148	148	12.7042
RC.12271	Uncharacterized protein	-5.7096	-2.84353	0.00446173	1	0.0339641	109	109	14.7663	21	21	2.58622
RC.33877	Rac GTPase activating protein AC235488.1 117089-119880 F EGN_Mt100125 20111014	-5.70174	-4.44559	8.76582e-06	0.408443	0.0001577	622	622	36.1231	120	120	6.33544
RC.44472	Ethylene-responsive transcription factor	-5.69138	-4.12049	3.78093e-05	1	0.000587242	445	476	31.0689	77	92	5.45894
RC.18546	NA	-5.67336	-10.124	4.33115e-24	2.0181e-19	3.02111e-22	751	753	187.912	146	146	33.1217
RC.36969	DnaJ domain family	-5.67195	-11.6429	2.50321e-31	1.16637e-26	1.91837e-29	2474	2475	248.55	480	480	43.8209
RC.40468	DNA methyltransferase 1-associated protein	-5.66931	-2.84752	0.00440616	1	0.0336125	267	268	14.8746	52	52	2.6237
RC.8855	Protein of unknown function (DUF1677)	-5.65285	-2.8021	0.00507725	1	0.0377071	185	185	14.4305	36	36	2.55279
RC.25809	Homeodomain-like	-5.6518	-2.7039	0.00685325	1	0.047526	149	149	13.4384	29	29	2.37773
RC.41672	plastid transcriptionally active 16	-5.6517	-21.0914	9.8771e-99	4.60224e-94	9.62812e-97	12002	12002	817.127	2336	2336	144.581
RC.42686	Fatty acid elongase-like protein (Cer2-like) contig_238686 351-1287 E PREDN 20111014	-5.65122	-4.56155	5.07822e-06	0.23662	9.64221e-05	673	673	38.2483	131	131	6.76815
RC.31951	Aminomethyltransferase	-5.64609	-14.6079	2.51986e-48	1.17413e-43	2.13478e-46	4640	4640	392.364	904	904	69.4929
RC.44539	WRKY transcription factor	-5.63902	-6.82993	8.49926e-12	3.96023e-07	3.52647e-10	974	974	85.8626	190	190	15.2265
RC.42323	NAD(P)H-quinone oxidoreductase subunit H	-5.63836	-7.61378	2.66347e-14	1.24105e-09	1.37436e-12	1794	1794	106.708	350	350	18.9254
RC.41026	NADH dehydrogenase contig_74686 7692-4424 E PREDN 20111014	-5.63758	-3.64117	0.000271408	1	0.00331053	82	82	24.409	16	16	4.32969
RC.1640	Cc-nbs-lrr resistance protein AC225526.13 40506-28730 E EGN_Mt100125 20111014	-5.63758	-3.58534	0.000336657	1	0.00398438	205	205	23.6661	40	40	4.19792
RC.5101	Uncharacterized protein	-5.62402	-7.83304	4.76525e-15	2.22037e-10	2.57285e-13	363	363	113.127	71	71	20.115
RC.32884	MRNA-binding protein	-5.61572	-22.5808	7.0143e-113	3.2683e-108	6.9686e-111	16785	18501	940.356	3274	3624	167.451
RC.725	Protein phosphatase 2C contig_49964 3030-5 F PREDN 20111014	-5.60394	-6.99645	2.62637e-12	1.22376e-07	1.13944e-10	742	1187	90.4634	147	233	16.1428
RC.5685	60S ribosomal protein L35 contig_55247 6450-4572 F PREDN 20111014	-5.60008	-2.84434	0.00445039	1	0.0338999	112	112	14.959	22	22	2.67121
RC.44279	Speckle-type POZ protein	-5.58469	-3.02975	0.00244759	1	0.0210766	344	396	17.003	69	78	3.04458
RC.35627	Equilibrative nucleoside transporter contig_74681 3051-430 E PREDN 20111014	-5.57959	-3.09904	0.00194154	1	0.0174415	421	421	17.8001	83	83	3.19022
RC.5697	NA	-5.56608	-5.66417	1.47765e-08	0.000688513	4.31129e-07	253	253	59.5541	50	50	10.6995
RC.28	FKBP-like peptidyl-prolyl cis-trans isomerase family protein	-5.56198	-17.5552	5.51496e-69	2.5697e-64	5.06843e-67	4429	7817	572.102	835	1546	102.859
RC.279	Oxygen-evolving enhancer protein contig_54319 318-3007 F PREDN 20111014	-5.55299	-49.5662	0	0	0	77197	82804	4550.14	15753	16403	819.404
RC.5716	NA	-5.5479	-3.24536	0.00117306	1	0.0114998	48	116	19.5932	15	23	3.53164
RC.5488	Uncharacterized protein	-5.53936	-3.13624	0.00171131	1	0.0157399	141	141	18.3163	28	28	3.30658
RC.45352	Nbs-lrr resistance protein	-5.52045	-2.83647	0.00456154	1	0.0346164	542	542	15.0159	108	108	2.72006
RC.4219	12-oxophytodienoate reductase	-5.51917	-8.97507	2.83494e-19	1.32094e-14	1.81199e-17	1274	1445	150.344	250	288	27.2404
RC.1687	Receptor protein kinase	-5.50007	-3.55599	0.000376572	1	0.00439869	147	170	23.6576	26	34	4.30132
RC.42707	Early nodulin	-5.50007	-4.27827	1.88361e-05	0.87767	0.000315936	585	585	34.2439	117	117	6.22608
RC.31851	Laccase-15	-5.50007	-3.24729	0.00116513	1	0.0114414	255	255	19.7285	51	51	3.58694
RC.29838	Chlorophyll a-b binding protein	-5.50007	-2.91112	0.00360146	1	0.0286634	60	75	15.8552	8	15	2.88273
RC.8628	NA	-5.50007	-2.8124	0.00491734	1	0.0367551	70	70	14.7982	14	14	2.69054
RC.35257	NA	-5.48043	-5.29309	1.20287e-07	0.00560479	3.06776e-06	372	558	52.5394	83	112	9.58673
RC.35648	Uncharacterized protein	-5.47859	-19.3882	9.94918e-84	4.63582e-79	9.49963e-82	13472	16062	704.695	2865	3225	128.627
RC.31550	Glutamine synthetase	-5.47806	-31.1972	1.3751e-213	6.4073e-209	1.4729e-211	39570	45532	1822.94	7651	9143	332.771
RC.46022	Protein ALUMINUM SENSITIVE	-5.47357	-3.309	0.000936314	1	0.0095238	413	413	20.5511	83	83	3.7546
RC.39743	Uncharacterized protein	-5.46909	-5.16912	2.35237e-07	0.0109609	5.70581e-06	353	353	50.1762	71	71	9.17452
RC.40267	Tripeptidyl-peptidase	-5.46909	-3.26989	0.0010759	1	0.0106911	353	353	20.0791	71	71	3.67138
RC.36503	Cation transport regulator-like protein	-5.45969	-9.35707	8.20932e-21	3.82513e-16	5.42572e-19	2839	2839	164.589	572	572	30.1462
RC.26174	1-aminocyclopropane-1-carboxylate oxidase	-5.45665	-4.87454	1.09072e-06	0.0508219	2.3496e-05	60	377	44.6883	12	76	8.18969
RC.324	Photosystem I reaction center subunit N	-5.45526	-40.9972	0	0	0	39279	39808	3153.31	7987	8027	578.031
RC.44938	Receptor-like protein kinase contig_65019 297-3136 H PREDN 20111014	-5.44452	-2.6942	0.00705584	1	0.0486558	490	490	13.6723	99	99	2.51121
RC.42899	Putative uncharacterized protein	-5.43537	-3.73473	0.000187926	1	0.00241289	252	252	26.3017	51	51	4.83899
RC.39145	Protein of unknown function (DUF630 and DUF632)	-5.42986	-4.21676	2.47853e-05	1	0.000403943	232	232	33.5518	47	47	6.17912
RC.39950	plastid transcription factor 1	-5.42794	-2.89284	0.00381781	1	0.0299934	301	301	15.7949	61	61	2.90992
RC.5381	Putative uncharacterized protein	-5.42674	-3.46291	0.000534378	1	0.00593831	74	74	22.6367	15	15	4.17132
RC.8037	SAUR-like auxin-responsive protein family	-5.42421	-3.43117	0.000601011	1	0.00654302	143	143	22.2305	29	29	4.09838
RC.35798	unknown protein	-5.4215	-5.83179	5.48461e-09	0.000255555	1.69018e-07	690	690	64.2392	140	140	11.849
RC.10158	Uncharacterized protein	-5.4215	-3.38198	0.000719669	1	0.0076298	69	69	21.605	14	14	3.98505
RC.13213	Putative uncharacterized protein (Fragment)	-5.41959	-4.26588	1.99127e-05	0.927832	0.00033125	202	202	34.3817	41	41	6.34397
RC.2307	light harvesting complex of photosystem II 5	-5.41841	-31.089	3.9969e-212	1.8624e-207	4.2715e-210	12915	15659	1823.6	2709	3179	336.556
RC.16869	Putative uncharacterized protein PY04653	-5.40646	-2.83661	0.00455965	1	0.0346108	231	231	15.2273	47	47	2.8165
RC.13303	Ubiquitin contig_54872 197-2134 E PREDN 20111014	-5.39695	-3.08487	0.00203646	1	0.0181363	157	157	18.0307	32	32	3.3409
RC.30915	early nodulin-like protein 17	-5.3963	-2.68598	0.00723176	1	0.0495773	504	520	13.6704	102	106	2.5333
RC.6879	Nucleoside diphosphate kinase	-5.39143	-6.88772	5.67176e-12	2.64276e-07	2.39815e-10	397	397	89.9421	81	81	16.6824
RC.7031	NA	-5.39007	-2.89966	0.00373579	1	0.0294832	49	49	15.9443	10	10	2.95809
RC.364	Magnesium chelatase subunit contig_130635 3920-404 E PREDN 20111014	-5.38453	-24.475	2.9036e-132	1.3529e-127	2.9284e-130	16728	19247	1135.67	3322	3932	210.913
RC.34686	Glyoxylate/hydroxypyruvate reductase B contig_52712 3911-601 E PREDN 20111014	-5.37587	-14.9595	1.36302e-50	6.35099e-46	1.16961e-48	6247	6319	424.983	1283	1293	79.0539
RC.25786	50S ribosomal protein L14	-5.36807	-2.8869	0.00389067	1	0.0304579	25	122	15.8482	6	25	2.9523
RC.32353	Mannan endo-1 4-beta-mannosidase contig_54623 2997-130 H PREDN 20111014	-5.36711	-2.77188	0.00557351	1	0.0405175	444	444	14.6123	91	91	2.72256
RC.43621	NA	-5.35007	-3.00207	0.00268158	1	0.0225987	214	214	17.177	44	44	3.21062
RC.7482	Predicted protein	-5.34293	-3.15972	0.00157923	1	0.0147552	68	68	19.0459	14	14	3.56469
RC.11277	Putative uncharacterized protein	-5.34293	-2.90181	0.00371016	1	0.0293256	68	68	16.0636	14	14	3.00652
RC.10078	NA	-5.34293	-2.98251	0.002859	1	0.0238085	68	68	16.9694	14	14	3.17606
RC.42922	Monooxygenase FAD-binding contig_59609 4154-6174 F PREDN 20111014	-5.33981	-4.01324	5.98928e-05	1	0.000883973	733	733	30.7371	151	151	5.75622
RC.30288	NA	-5.33432	-5.23497	1.65037e-07	0.00768992	4.11446e-06	222	354	52.3356	52	73	9.81111
RC.33012	Transcription factor bHLH128	-5.33341	-2.91814	0.00352126	1	0.0282349	156	160	16.2647	33	33	3.0496
RC.39275	3-ketoacyl-CoA synthase	-5.32081	-3.52547	0.000422751	1	0.00485294	653	653	23.7775	135	135	4.46878
RC.33763	Polygalacturonase	-5.31825	-3.01855	0.00253992	1	0.0216714	585	585	17.4372	121	121	3.27874
RC.37048	NA	-5.31674	-4.19133	2.77335e-05	1	0.000445448	116	116	33.625	24	24	6.32437
RC.4890	NA	-5.31468	-7.67665	1.63405e-14	7.61386e-10	8.52616e-13	430	430	112.821	89	89	21.2281
RC.33865	TRICHOME BIREFRINGENCE-LIKE 38	-5.31378	-4.18084	2.90455e-05	1	0.000463961	599	599	33.4696	124	124	6.29864
RC.42255	Thiazole biosynthetic enzyme contig_73132 1323-3461 F PREDN 20111014	-5.31015	-36.0749	7.5498e-285	3.5178e-280	8.3164e-283	27960	27960	2487.93	5792	5792	468.524
RC.2540	D-ribulose-5-phosphate-3-epimerase	-5.29055	-2.81666	0.00485269	1	0.0363581	97	101	15.2373	20	21	2.88011
RC.25394	50S ribosomal protein L14	-5.28439	-4.27024	1.95273e-05	0.909874	0.00032612	245	245	35.05	51	51	6.63275
RC.30647	Ribulose bisphosphate carboxylase small chain 3A, chloroplastic	-5.27849	-4.85376	1.21154e-06	0.0564519	2.59073e-05	667	667	45.3181	139	139	8.58543
RC.33293	alternative NAD(P)H dehydrogenase 2	-5.27418	-5.4077	6.38479e-08	0.00297499	1.70218e-06	1575	1611	56.2836	296	336	10.6715
RC.29186	3,4-dihydroxy-2-butanone 4-phosphate synthase (Fragment)	-5.2736	-3.94058	8.12886e-05	1	0.00115854	163	163	29.8895	34	34	5.66777
RC.453	14 kDa proline-rich protein DC2.15	-5.26223	-9.72143	2.44707e-22	1.14021e-17	1.66698e-20	2418	2478	182.16	513	518	34.6165
RC.31089	Uncharacterized protein	-5.25168	-2.88132	0.00396025	1	0.0308575	148	148	16.0266	31	31	3.05171
RC.44311	Bifunctional 3'-phosphoadenosine 5'-phosphosulfate synthase AC146721.7 112680-108486 F EGN_Mt100125 20111014	-5.23832	-5.02877	4.93696e-07	0.0230038	1.12985e-05	1581	1581	48.9038	332	332	9.33577
RC.326	BURP domain-containing protein	-5.23526	-7.62946	2.35885e-14	1.09911e-09	1.21988e-12	773	1028	112.606	181	216	21.5091
RC.37563	INVOLVED IN: biological_process unknown	-5.22191	-6.29037	3.16801e-10	1.47614e-05	1.12768e-08	826	826	76.6857	174	174	14.6854
RC.42841	Stress responsive alpha-beta barrel domain protein	-5.20823	-3.72209	0.000197589	1	0.0025203	464	464	26.9	98	98	5.1649
RC.42471	FKBP-like peptidyl-prolyl cis-trans isomerase family protein	-5.20095	-6.66438	2.6588e-11	1.23887e-06	1.05706e-09	1078	1078	86.3186	228	228	16.5967
RC.34746	WCRKC thioredoxin 1	-5.1907	-5.17017	2.33915e-07	0.0108993	5.6767e-06	380	453	52.0248	82	96	10.0227
RC.6856	Uncharacterized protein	-5.1892	-4.91749	8.767e-07	0.0408498	1.9287e-05	217	217	47.0737	46	46	9.07148
RC.5849	NA	-5.17654	-3.03315	0.00242022	1	0.0208834	80	80	17.9407	17	17	3.46576
RC.6074	NA	-5.17414	-4.077	4.56224e-05	1	0.00069221	127	127	32.4243	27	27	6.2666
RC.43781	Photosystem II reaction center PsbP family protein	-5.17289	-8.90478	5.35521e-19	2.49526e-14	3.3903e-17	1834	1834	154.691	390	390	29.9042
RC.4626	NA	-5.16947	-10.6893	1.14447e-26	5.33265e-22	8.3453e-25	773	860	222.997	171	183	43.1373
RC.42663	N-hydroxycinnamoyl/benzoyltransferase	-5.15869	-3.92568	8.64888e-05	1	0.00122194	408	408	30.126	87	87	5.83984
RC.34104	Proline dehydrogenase	-5.14583	-2.74897	0.00597829	1	0.0428039	276	276	14.7989	59	59	2.8759
RC.6387	Ammonium transporter	-5.14193	-4.57741	4.70799e-06	0.219369	9.0016e-05	201	201	41.0538	43	43	7.98412
RC.36434	2,3-bisphosphoglycerate-dependent phosphoglycerate mutase	-5.14137	-3.60959	0.000306695	1	0.00367766	215	215	25.5309	46	46	4.96578
RC.32982	Peptidase family M48 family protein	-5.13698	-7.63294	2.29595e-14	1.0698e-09	1.18866e-12	2872	2872	114.227	615	615	22.2362
RC.45220	Uncharacterized protein	-5.1334	-4.76861	1.85519e-06	0.0864426	3.84873e-05	168	168	44.6077	36	36	8.68969
RC.36268	NA	-5.1193	-3.54318	0.000395344	1	0.00457894	242	242	24.676	52	52	4.82019
RC.5036	Polygalacturonase-1 non-catalytic subunit beta	-5.11183	-4.71603	2.40508e-06	0.112065	4.87026e-05	474	474	43.7613	102	102	8.56077
RC.41345	Geranylgeranyl reductase contig_52909 6402-3759 F PREDN 20111014	-5.11141	-19.9658	1.12412e-88	5.23785e-84	1.08444e-86	20371	20371	783.905	4384	4384	153.364
RC.40994	Fatty acyl-CoA reductase	-5.10543	-6.97192	3.12774e-12	1.45737e-07	1.34692e-10	2251	2251	95.7222	485	485	18.7491
RC.45867	NA	-5.10407	-2.71582	0.00661128	1	0.0462339	116	116	14.5286	25	25	2.84647
RC.8059	NA	-5.10007	-2.7328	0.00627985	1	0.0444651	51	51	14.7191	11	11	2.88607
RC.12808	Endoglucanase contig_246588 333-1001 E PREDN 20111014	-5.10007	-3.00674	0.00264068	1	0.0223406	153	153	17.8179	33	33	3.49366
RC.28973	Putative lysine decarboxylase family protein	-5.07304	-11.3124	1.14205e-29	5.32139e-25	8.56907e-28	1347	2269	253.138	372	492	49.8988
RC.25595	Rubredoxin	-5.06518	-7.33533	2.21298e-13	1.03114e-08	1.05688e-11	537	594	106.568	120	129	21.0392
RC.2506	Sec14 cytosolic factor	-5.06007	-3.65367	0.000258529	1	0.00317338	134	230	26.4602	30	50	5.22921
RC.6217	Uncharacterized protein	-5.06007	-3.18953	0.00142506	1	0.0135789	161	161	20.1646	35	35	3.98505
RC.37198	Carbonic anhydrase	-5.05923	-10.6885	1.15513e-26	5.38231e-22	8.40986e-25	4223	4820	226.436	907	1048	44.757
RC.322	Fructose-bisphosphate aldolase contig_54247 342-2876 I PREDN 20111014	-5.04954	-18.568	5.95155e-77	2.77312e-72	5.625e-75	3906	6523	684.044	816	1421	135.467
RC.2070	Tetratricopeptide repeat (TPR)-like superfamily protein	-5.04683	-7.73981	9.96288e-15	4.6422e-10	5.29327e-13	756	991	118.957	154	216	23.5706
RC.44666	FAD/NAD(P)-binding oxidoreductase family protein	-5.03257	-3.36113	0.000776274	1	0.00811179	549	549	22.4817	120	120	4.46725
RC.31546	Chloroplast chlorophyll a/b-binding protein CP24	-5.02762	-36.8076	1.9093e-296	8.8963e-292	2.1131e-294	56801	56857	2692.01	12433	12440	535.444
RC.12500	Chlorophyll a/b binding protein contig_81211 1772-990 F PREDN 20111014	-5.02481	-17.7316	2.43105e-70	1.13275e-65	2.24752e-68	2622	2622	626.078	574	574	124.597
RC.3221	NA	-5.02007	-2.69928	0.00694897	1	0.0480397	247	251	14.5262	53	55	2.89362
RC.45934	Vacuolar iron transporter	-5.01402	-2.77945	0.00544522	1	0.0398117	196	196	15.4154	43	43	3.07445
RC.41949	Rhodanese/Cell cycle control phosphatase superfamily protein	-4.99081	-5.73074	1.00012e-08	0.000466008	2.9815e-07	685	735	65.7542	152	162	13.1751
RC.45089	Peptidyl-prolyl cis-trans isomerase contig_239943 3024-175 E PREDN 20111014	-4.98673	-4.59594	4.30847e-06	0.200753	8.29559e-05	612	612	42.3175	135	135	8.48602
RC.30893	ATP synthase	-4.97924	-16.8966	4.83415e-64	2.25247e-59	4.35681e-62	3405	5889	572.349	844	1301	114.947
RC.37855	NA	-4.97901	-3.42708	0.000610124	1	0.00663292	258	258	23.5573	57	57	4.73132
RC.34672	2-cys peroxiredoxin BAS1 AC146630.25 6465-2839 F EGN_Mt100125 20111014	-4.97162	-13.0389	7.38357e-39	3.44038e-34	5.94193e-37	6613	6689	341.29	1456	1480	68.6477
RC.37956	Phytochrome kinase substrate	-4.97082	-3.05362	0.00226103	1	0.0197807	479	479	18.7257	106	106	3.76712
RC.9331	DNA-directed RNA polymerase subunit beta	-4.96903	-3.98944	6.62336e-05	1	0.000962618	121	131	31.97	28	29	6.43385
RC.34530	NA	-4.96397	-26.4771	1.9368e-154	9.0243e-150	1.9877e-152	21778	21778	1407.63	4826	4826	283.569
RC.5957	Transcript antisense to ribosomal RNA protein (Fragment)	-4.96382	-5.73848	9.55503e-09	0.000445217	2.85945e-07	361	361	66.1971	80	80	13.3359
RC.569	inorganic carbon transport protein-related	-4.96109	-11.672	1.77735e-31	8.28157e-27	1.3666e-29	2273	2476	273.93	504	549	55.2157
RC.42390	Transcription factor bHLH70 contig_9987 57-431 H PREDN 20111014	-4.95574	-4.65194	3.28859e-06	0.153232	6.4819e-05	437	437	43.556	97	97	8.789
RC.44059	Putative uncharacterized protein	-4.95007	-4.72033	2.35488e-06	0.109726	4.779e-05	261	261	44.8842	58	58	9.06739
RC.38130	N-acetyltransferase, putative	-4.95007	-2.92231	0.00347451	1	0.0279273	198	198	17.2033	44	44	3.47537
RC.44179	Isoflavone reductase	-4.94124	-5.25773	1.45867e-07	0.00679665	3.66594e-06	820	840	55.7596	186	187	11.2845
RC.5477	Cysteine synthase contig_52687 5512-3031 E PREDN 20111014	-4.93559	-9.08031	1.08395e-19	5.05065e-15	6.99536e-18	682	682	166.439	152	152	33.7222
RC.40945	Laccase-15	-4.93479	-4.6553	3.23542e-06	0.150754	6.39602e-05	323	323	43.7569	72	72	8.86703
RC.28038	Plastid-lipid associated protein PAP / fibrillin family protein	-4.9298	-12.8767	6.12028e-38	2.85175e-33	4.89991e-36	3316	3406	334.951	755	760	67.9441
RC.34339	Apocytochrome F	-4.92798	-11.006	3.5855e-28	1.67067e-23	2.6603e-26	2231	2231	244.785	498	498	49.6725
RC.42806	NA	-4.92388	-6.3969	1.5861e-10	7.39041e-06	5.833e-09	430	470	82.7555	101	105	16.807
RC.39158	NA	-4.92112	-3.44481	0.000571481	1	0.00627578	85	85	24.01	19	19	4.87896
RC.39680	50S ribosomal protein	-4.92112	-12.268	1.35093e-34	6.29468e-30	1.06871e-32	2026	2550	304.443	469	570	61.8645
RC.45894	unknown protein	-4.9134	-2.79688	0.00515991	1	0.0381811	201	201	15.8462	45	45	3.22509
RC.44231	Cytochrome b559 subunit alpha	-4.90846	-25.3001	3.4191e-141	1.5931e-136	3.4558e-139	82171	82171	1296.23	18415	18415	264.081
RC.6586	Glutamyl-tRNA reductase	-4.90794	-6.30588	2.86643e-10	1.33561e-05	1.02189e-08	2034	2039	80.6133	456	457	16.4251
RC.37487	Nudix hydrolase	-4.89684	-3.15901	0.00158308	1	0.0147823	138	138	20.2666	30	31	4.13871
RC.5021	Magnesium-chelatase subunit chlI	-4.89408	-10.1429	3.57107e-24	1.66394e-19	2.49466e-22	1486	1486	208.986	334	334	42.7018
RC.36751	Rop guanine nucleotide exchange factor	-4.88896	-3.14926	0.00163687	1	0.0151902	120	120	20.1662	27	27	4.12485
RC.36527	Beta xylosidase	-4.88299	-2.88439	0.00392176	1	0.0306344	728	728	16.9324	164	164	3.46762
RC.35720	unknown protein	-4.87149	-3.5575	0.000374416	1	0.00437492	124	124	25.8031	28	28	5.29674
RC.37156	Cyclopropane-fatty-acyl-phospholipid synthase	-4.87149	-5.50935	3.60229e-08	0.00167849	9.94954e-07	2449	2449	61.8827	553	553	12.703
RC.11406	Cytochrome P450 contig_61830 2897-1101 E PREDN 20111014	-4.87149	-3.41917	0.000628147	1	0.00680031	93	93	23.8355	21	21	4.89284
RC.6076	NA	-4.86179	-4.86366	1.15246e-06	0.0536989	2.47575e-05	358	358	48.3012	81	81	9.93486
RC.5497	NA	-4.86053	-4.96023	7.04181e-07	0.0328113	1.57368e-05	190	190	50.2482	43	43	10.338
RC.7090	30S ribosomal protein S2	-4.8584	-3.60849	0.000307999	1	0.00369116	210	212	26.6024	48	48	5.47554
RC.3291	Uncharacterized protein	-4.8584	-4.17302	3.00602e-05	1	0.000478065	380	477	35.5769	91	108	7.32277
RC.8367	Uncharacterized protein	-4.8584	-3.36811	0.000756871	1	0.00795363	265	265	23.1763	60	60	4.77036
RC.34825	Jasmonate O-methyltransferase AC235668.7 31031-26425 H EGN_Mt100125 20111014	-4.84694	-2.69421	0.00705569	1	0.0486558	114	141	14.8566	26	32	3.06515
RC.37095	GRAM domain-containing protein / ABA-responsive protein-related	-4.83523	-4.15799	3.21083e-05	1	0.000506976	400	400	35.4502	91	91	7.33164
RC.40272	White-brown-complex ABC transporter family	-4.8305	-3.55173	0.000382716	1	0.00445816	505	505	25.8858	115	115	5.35883
RC.494	Translation elongation factor EF-G	-4.82796	-15.3844	2.1039e-53	9.80313e-49	1.82554e-51	6111	6702	485.679	1407	1527	100.597
RC.31935	Protein of unknown function (DUF668)	-4.82507	-3.5692	0.00035809	1	0.00420918	579	579	26.1636	132	132	5.42243
RC.4071	MRNA-binding protein	-4.81762	-11.4414	2.60359e-30	1.21314e-25	1.96619e-28	2176	2619	269.118	502	598	55.8612
RC.6939	Similar to An01g09970	-4.81456	-3.31544	0.000915	1	0.00934555	604	604	22.6135	138	138	4.69691
RC.9653	Ribosomal protein L37	-4.79607	-2.90335	0.00369205	1	0.0292529	109	109	17.393	25	25	3.62651
RC.10847	Peptidyl-prolyl cis-trans isomerase	-4.79494	-2.78301	0.00538581	1	0.0394951	170	170	15.984	39	39	3.33351
RC.36257	NA	-4.79459	-9.10847	8.3648e-20	3.89758e-15	5.40579e-18	1434	1434	171.204	329	329	35.7078
RC.12853	ORF75b	-4.79292	-2.83525	0.00457899	1	0.0347263	122	122	16.5951	28	28	3.46242
RC.3083	Putative senescence-associated protein (Fragment)	-4.77884	-6.56308	5.27251e-11	2.45673e-06	2.02868e-09	479	921	89.1201	90	212	18.6489
RC.31165	DNA methyltransferase 1-associated protein	-4.77385	-5.63983	1.7025e-08	0.00079328	4.91195e-07	878	894	65.8647	206	206	13.797
RC.25470	WCRKC thioredoxin 1	-4.77184	-9.21391	3.14837e-20	1.46698e-15	2.04886e-18	2417	2490	175.838	556	574	36.849
RC.37058	DNA-3-methyladenine glycosylase	-4.76673	-3.40032	0.000673078	1	0.00721133	385	520	23.9707	110	120	5.02875
RC.7800	Uncharacterized protein	-4.76673	-2.84986	0.00437392	1	0.033448	52	52	16.838	12	12	3.53239
RC.45086	Receptor-like kinase	-4.76673	-2.97106	0.00296775	1	0.0245225	169	169	18.3007	39	39	3.83925
RC.35649	Soluble inorganic pyrophosphatase	-4.75711	-8.0608	7.5852e-16	3.53432e-11	4.35261e-14	1319	1319	134.909	305	305	28.3594
RC.34025	Peroxiredoxin Q	-4.75002	-18.3047	7.73152e-75	3.6025e-70	7.2485e-73	10519	10519	696.168	2436	2436	146.561
RC.39278	Auxin efflux carrier protein contig_107783 440-4177 E PREDN 20111014	-4.74858	-5.53093	3.1859e-08	0.00148447	8.84668e-07	2180	2180	63.6085	505	505	13.3953
RC.34245	photosystem II BY	-4.73905	-11.585	4.92584e-31	2.2952e-26	3.76262e-29	6277	6277	279.457	1457	1457	58.969
RC.37627	Flavonoid 3',5'-hydroxylase	-4.7353	-4.545	5.49406e-06	0.255996	0.000103307	452	452	43.0473	105	105	9.09072
RC.43624	2,3-bisphosphoglycerate-dependent phosphoglycerate mutase	-4.71299	-8.34213	7.3026e-17	3.40265e-12	4.42477e-15	1491	1491	145.549	348	348	30.8825
RC.562	membrane protein, putative	-4.70631	-6.0369	1.57145e-09	7.32216e-05	5.15282e-08	548	753	76.3122	130	176	16.2149
RC.42464	nodulin MtN21 /EamA-like transporter family protein	-4.70214	-4.35808	1.31215e-05	0.611399	0.000226864	825	825	39.7993	193	193	8.4641
RC.39863	Expansin	-4.69124	-4.57292	4.81012e-06	0.224128	9.18556e-05	580	580	43.9004	136	136	9.35796
RC.38797	NA	-4.68702	-3.19677	0.00138977	1	0.0133024	196	196	21.4696	46	46	4.58065
RC.38091	Serine/threonine protein kinase contig_78301 769-1656 E PREDN 20111014	-4.67894	-2.80282	0.00506593	1	0.037641	302	302	16.5267	71	71	3.53215
RC.4401	Apocytochrome f	-4.6733	-10.3229	5.56211e-25	2.59166e-20	3.96279e-23	1984	1984	224.359	467	467	48.0088
RC.34761	Momilactone A synthase	-4.67311	-4.55767	5.17293e-06	0.241033	9.79808e-05	599	599	43.7425	141	141	9.36045
RC.5845	Nudix hydrolase	-4.66531	-6.17953	6.43094e-10	2.9965e-05	2.20655e-08	598	598	80.5183	141	141	17.2589
RC.4478	NA	-4.66131	-9.1552	5.43219e-20	2.53113e-15	3.51546e-18	1356	1356	176.841	320	320	37.938
RC.5653	Elongation factor 1-alpha	-4.653	-3.71237	0.000205339	1	0.0026056	791	791	29.122	187	187	6.25875
RC.36729	Uncharacterized protein	-4.65215	-3.86876	0.000109394	1	0.00149347	203	203	31.632	48	48	6.79944
RC.31233	12-oxophytodienoate reductase	-4.647	-4.00988	6.07533e-05	1	0.000894308	136	207	34.0118	33	49	7.31908
RC.28705	NA	-4.6379	-3.33295	0.000859325	1	0.00886042	156	156	23.5349	37	37	5.07447
RC.34440	Granule-bound starch synthase contig_53004 4824-9040 F PREDN 20111014	-4.6376	-5.67857	1.3585e-08	0.000632994	3.97359e-07	1269	1269	68.3186	301	301	14.7314
RC.36050	Inositol monophosphatase family protein	-4.62923	-2.91443	0.00356341	1	0.0284332	202	202	18.0227	48	48	3.89323
RC.26212	NA	-4.62006	-3.04663	0.00231424	1	0.0201442	63	63	19.7263	15	15	4.2697
RC.30968	DnaJ/Hsp40 cysteine-rich domain superfamily protein	-4.6175	-6.9702	3.16615e-12	1.47527e-07	1.36095e-10	361	361	103.29	86	86	22.3693
RC.36935	Glyceraldehyde-3-phosphate dehydrogenase A	-4.60541	-33.4001	1.6841e-244	7.8472e-240	1.8334e-242	53837	54071	2372.28	12867	12915	515.107
RC.28046	NA	-4.60006	-2.72367	0.00645615	1	0.0454349	61	92	15.8213	18	22	3.43936
RC.2219	Sucrose-phosphate synthase	-4.59719	-10.1814	2.40631e-24	1.12122e-19	1.68605e-22	1163	1889	221.151	282	452	48.1058
RC.9154	Chlorophyll a/b-binding protein contig_58796 1271-2430 F PREDN 20111014	-4.59039	-32.5002	1.2788e-231	5.9585e-227	1.3793e-229	9840	9840	2252.36	2358	2358	490.668
RC.33093	Pterin-4-alpha-carbinolamine dehydratase contig_57679 536-3139 E PREDN 20111014	-4.58578	-7.19547	6.22732e-13	2.90162e-08	2.86721e-11	665	1284	110.692	164	308	24.138
RC.38227	NA	-4.5834	-2.99313	0.00276141	1	0.023157	125	125	19.163	30	30	4.18095
RC.4055	Thylakoid lumenal 19 kDa protein	-4.5834	-4.84878	1.24236e-06	0.0578876	2.64568e-05	550	550	50.2882	132	132	10.9718
RC.33805	Receptor protein kinase-like protein contig_51843 35-1722 H PREDN 20111014	-4.57707	-4.14544	3.39187e-05	1	0.000532673	351	362	36.799	84	87	8.03985
RC.4269	Uncharacterized protein (Fragment)	-4.57552	-5.43622	5.44307e-08	0.0025362	1.46601e-06	678	678	63.2995	163	163	13.8344
RC.33801	Uncharacterized protein	-4.57006	-3.82709	0.000129671	1	0.00173943	457	457	31.4036	110	110	6.87159
RC.551	unknown protein	-4.56879	-13.2796	3.05736e-40	1.42457e-35	2.49052e-38	3120	4847	378.08	857	1167	82.7529
RC.41478	unknown protein	-4.56774	-3.40194	0.00066911	1	0.00717541	681	681	24.8243	164	164	5.4347
RC.25244	PsbQ-like 2	-4.55266	-8.48457	2.16709e-17	1.00976e-12	1.33742e-15	1248	1432	154.816	313	346	34.0055
RC.31329	Auxin-induced protein-like protein	-4.55179	-2.85907	0.00424889	1	0.032648	120	120	17.5842	29	29	3.86315
RC.37248	S-adenosyl-L-methionine-dependent methyltransferases superfamily protein	-4.5448	-3.41539	0.000636915	1	0.00687924	785	785	25.1247	190	190	5.52824
RC.35710	TD and POZ domain-containing protein	-4.54354	-3.78181	0.000155696	1	0.00204299	285	285	30.8118	69	69	6.78145
RC.42073	NA	-4.54265	-4.47217	7.74357e-06	0.360812	0.000140503	446	446	43.0942	108	108	9.48656
RC.597	Photosystem I reaction center subunit V	-4.52437	-37.4004	5.3339e-306	2.4853e-301	5.9175e-304	32719	32719	3016.53	7955	7955	666.729
RC.25866	NA	-4.51464	-5.19195	2.0813e-07	0.00969784	5.10413e-06	197	197	58.3792	48	48	12.9311
RC.43026	Nitric oxide reductase FlRd-NAD(+) reductase contig_70973 472-2877 E PREDN 20111014	-4.5133	-4.3205	1.55689e-05	0.725431	0.00026524	558	558	40.437	136	136	8.95953
RC.33809	Carbonic anhydrase	-4.5087	-4.15777	3.21387e-05	1	0.000507284	269	332	37.4801	64	81	8.31284
RC.2412	photosystem I subunit O	-4.50321	-29.4256	2.9298e-190	1.3651e-185	3.1026e-188	15709	15716	1876.32	3835	3839	416.663
RC.34698	Elicitor-responsive protein	-4.49894	-3.80342	0.000142716	1	0.00189227	364	364	31.4207	89	89	6.98402
RC.44566	chlororespiratory reduction 6	-4.48468	-4.9265	8.37247e-07	0.0390115	1.84452e-05	541	848	52.8551	138	208	11.7857
RC.6758	Beta-ureidopropionase	-4.47339	-2.85265	0.00433572	1	0.0331946	61	61	17.7597	15	15	3.97007
RC.8541	NA	-4.46673	-3.29911	0.00096995	1	0.00981003	134	134	23.7834	33	33	5.32456
RC.32159	Aminotransferase 1	-4.46477	-2.69261	0.00708953	1	0.0488375	69	69	15.8486	17	17	3.54971
RC.6936	Uncharacterized protein	-4.44789	-3.43202	0.000599128	1	0.00652404	93	93	25.8301	23	23	5.80727
RC.43714	Receptor-like protein kinase contig_62347 4611-2415 F PREDN 20111014	-4.44157	-6.12151	9.27145e-10	4.32003e-05	3.11017e-08	642	642	82.2708	159	159	18.5229
RC.4781	Fructose-1 6-bisphosphatase class contig_55154 318-2903 E PREDN 20111014	-4.43935	-5.06725	4.03641e-07	0.0188077	9.38038e-06	226	226	56.3984	56	56	12.7042
RC.6462	NA	-4.43554	-3.23817	0.00120302	1	0.0117491	125	125	23.0488	31	31	5.19638
RC.4272	NADPH oxidase	-4.43323	-4.20061	2.66211e-05	1	0.000430997	802	802	38.8026	198	199	8.75267
RC.7450	Putative uncharacterized protein	-4.43241	-4.4586	8.25044e-06	0.384429	0.000148773	137	137	43.7217	34	34	9.8641
RC.4417	Cc-nbs-lrr resistance protein contig_78327 224-4292 E PREDN 20111014	-4.42947	-5.98912	2.11021e-09	9.83253e-05	6.81867e-08	3012	3012	78.9333	748	748	17.82
RC.557	Pentapeptide repeat protein contig_91552 429-2765 E PREDN 20111014	-4.42783	-10.6178	2.46696e-26	1.14948e-21	1.78768e-24	2548	3667	248.132	662	911	56.0391
RC.31693	adenylate kinase family protein	-4.41498	-6.88208	5.90092e-12	2.74953e-07	2.49161e-10	841	1184	104.514	240	295	23.6726
RC.39613	protein containing PDZ domain, a K-box domain, and a TPR region	-4.41021	-10.9215	9.1156e-28	4.24741e-23	6.72934e-26	7297	7389	263.419	1827	1843	59.7293
RC.44671	double-stranded RNA binding protein-related / DsRBD protein-related	-4.4046	-5.58957	2.27665e-08	0.00106081	6.44476e-07	1942	1942	69.0841	485	485	15.6845
RC.37219	Major facilitator superfamily protein	-4.4038	-6.57595	4.83593e-11	2.2533e-06	1.87463e-09	1177	1177	95.6301	294	294	21.7154
RC.31527	NA	-4.40006	-3.20676	0.0013424	1	0.0128994	141	144	22.759	32	36	5.17243
RC.40449	Actin	-4.40006	-3.42062	0.000624811	1	0.00676818	284	284	25.8957	71	71	5.8853
RC.31553	Cytochrome P450 contig_61830 2897-1101 E PREDN 20111014	-4.40006	-2.81472	0.00488201	1	0.0365543	112	112	17.5345	28	28	3.98505
RC.42822	FK506-binding protein	-4.40006	-2.97845	0.00289716	1	0.0240715	420	420	19.6337	105	105	4.46213
RC.44509	NA	-4.40006	-6.29962	2.98453e-10	1.39064e-05	1.06318e-08	676	688	87.8265	163	172	19.9603
RC.35843	UDP-glucosyltransferase contig_60344 870-2340 E PREDN 20111014	-4.40006	-2.93353	0.00335141	1	0.027125	68	68	19.0459	17	17	4.32855
RC.5255	Effector protein EC3	-4.40006	-3.69976	0.000215815	1	0.00271122	272	272	30.2944	68	68	6.88501
RC.8548	Uncharacterized protein	-4.40006	-3.356	0.000790814	1	0.00823971	92	92	24.9265	23	23	5.66505
RC.6384	30S ribosomal protein S17	-4.40006	-3.60776	0.000308865	1	0.00369867	92	92	28.8066	23	23	6.54687
RC.33937	Serine carboxypeptidase-like protein	-4.39695	-6.71392	1.89529e-11	8.83112e-07	7.65925e-10	2830	2830	99.8176	708	708	22.7015
RC.26110	Glycine cleavage system H protein	-4.39637	-29.2962	1.3093e-188	6.1008e-184	1.3834e-186	25993	26190	1897.93	6534	6553	431.704
RC.2753	NA	-4.38671	-7.69099	1.46085e-14	6.80682e-10	7.67398e-13	24	1643	131.243	13	412	29.9184
RC.2007	NA	-4.38631	-4.07019	4.6978e-05	1	0.000710234	307	319	36.7628	78	80	8.38126
RC.4057	MPF2-like-B	-4.38631	-4.90886	9.16156e-07	0.0426883	2.00603e-05	319	319	53.4732	80	80	12.1909
RC.30920	Alanine glyoxylate aminotransferase	-4.38314	-4.85121	1.22724e-06	0.0571835	2.61829e-05	259	259	52.257	65	65	11.9223
RC.39080	NA	-4.37256	-4.39112	1.12775e-05	0.525473	0.00019725	159	159	42.9044	40	40	9.8122
RC.2115	FK506-binding protein	-4.37185	-2.82333	0.00475282	1	0.0358056	151	155	17.7396	39	39	4.05769
RC.30764	Oxidoreductase zinc-binding dehydrogenase family contig_55085 3945-1696 E PREDN 20111014	-4.36753	-7.40416	1.32052e-13	6.15297e-09	6.44965e-12	1477	1477	122.097	372	372	27.9556
RC.39623	WRKY transcription factor contig_168934 1566-676 E PREDN 20111014	-4.36133	-4.26798	1.97265e-05	0.919157	0.000328975	563	563	40.622	142	142	9.31413
RC.31554	Uncharacterized protein	-4.35223	-3.35646	0.000789486	1	0.0082314	91	91	25.1693	23	23	5.78307
RC.34069	NAD(P)-binding Rossmann-fold superfamily protein	-4.34719	-6.59309	4.30919e-11	2.00787e-06	1.68022e-09	2138	2138	97.2065	541	541	22.3607
RC.40548	Phosphoribulokinase	-4.3409	-33.1548	5.8913e-241	2.745e-236	6.3987e-239	25678	25682	2456.46	6508	6508	565.887
RC.40581	NDH-dependent cyclic electron flow 1	-4.32435	-8.94633	3.67908e-19	1.71427e-14	2.34189e-17	1423	1942	179.792	352	494	41.5767
RC.35109	ureidoglycine aminohydrolase	-4.30644	-2.94749	0.0032037	1	0.0261247	368	368	19.5894	94	94	4.54887
RC.14377	Receptor-like kinase	-4.30577	-3.15938	0.00158107	1	0.0147695	137	137	22.5102	35	35	5.22791
RC.34024	NA	-4.3001	-17.9293	7.08889e-72	3.30307e-67	6.56674e-70	8858	8862	725.356	2267	2267	168.683
RC.25421	NA	-4.2953	-3.21511	0.00130395	1	0.0125766	82	82	23.3614	21	21	5.43883
RC.42107	Apospory-associated protein	-4.28924	-13.167	1.36607e-39	6.36521e-35	1.10699e-37	6812	6812	392.18	1747	1747	91.4335
RC.6383	Protein phosphatase 2C contig_14529 119-1796 E PREDN 20111014	-4.28427	-3.02016	0.00252644	1	0.0216039	296	296	20.661	76	76	4.82253
RC.40421	Nitrate reductase contig_50090 5343-9561 E PREDN 20111014	-4.28339	-2.87977	0.00397965	1	0.0309775	257	257	18.7883	66	66	4.38631
RC.33213	Trehalose 6-phosphate phosphatase contig_64638 1166-3461 E PREDN 20111014	-4.27677	-6.23316	4.57235e-10	2.13049e-05	1.59826e-08	2220	2220	88.1367	571	571	20.6083
RC.34321	NA	-4.27474	-3.13775	0.00170251	1	0.0156775	307	307	22.3452	79	79	5.22726
RC.36282	Uncharacterized protein	-4.27065	-3.95188	7.75438e-05	1	0.00111037	132	132	35.4746	34	34	8.30661
RC.38510	Transmembrane amino acid transporter family protein	-4.27065	-3.18191	0.00146313	1	0.0138453	132	132	22.998	34	34	5.38512
RC.4199	2-on-2 hemoglobin	-4.26591	-3.23156	0.0012312	1	0.0119716	318	318	23.7446	82	82	5.56614
RC.12110	Ribonuclease H	-4.26062	-2.97189	0.00295979	1	0.0244741	275	275	20.1042	71	71	4.71861
RC.42429	Hypersensitive-induced response protein	-4.25812	-4.54933	5.38202e-06	0.250775	0.000101282	720	720	47.1341	186	186	11.0692
RC.45083	Pectinesterase contig_10651 1971-1277 E PREDN 20111014	-4.25686	-5.4273	5.72224e-08	0.00266628	1.53588e-06	654	654	67.0986	169	169	15.7625
RC.8631	NA	-4.25658	-3.0934	0.0019788	1	0.0177107	89	89	21.8002	23	23	5.12154
RC.29906	NA	-4.25658	-6.84197	7.81401e-12	3.64094e-07	3.24794e-10	445	445	106.64	115	115	25.053
RC.16378	Macrophage migration inhibitory factor-like protein	-4.24513	-5.12702	2.944e-07	0.0137176	7.0095e-06	274	274	60.0272	71	71	14.1403
RC.10993	NA	-4.23297	-4.03634	5.42942e-05	1	0.000807739	304	304	37.3007	79	79	8.81194
RC.34559	Phosphoglycolate phosphatase	-4.22939	-18.7374	2.50171e-78	1.16567e-73	2.37407e-76	11796	11796	803.926	3068	3068	190.081
RC.5693	MLP-like protein 423	-4.21326	-5.01548	5.29072e-07	0.0246521	1.20666e-05	609	609	57.8336	159	159	13.7266
RC.823	PLANT CADMIUM RESISTANCE 2	-4.21202	-10.6142	2.56415e-26	1.19477e-21	1.85523e-24	2239	2240	259.046	585	585	61.5015
RC.31700	Photosystem I reaction center subunit psaK contig_63128 3475-2331 F PREDN 20111014	-4.2061	-38.5828	0	0	0	29970	29970	3418.25	7838	7838	812.688
RC.25270	Serine/threonine protein kinase	-4.20594	-4.01043	6.061e-05	1	0.000892863	130	130	37.0363	34	34	8.80572
RC.34850	Neutral cholesterol ester hydrolase	-4.20435	-3.61998	0.000294636	1	0.00355202	623	623	30.1862	163	163	7.17974
RC.7718	Cytochrome b5	-4.20363	-4.25227	2.11631e-05	0.986096	0.000349184	428	428	41.6581	112	112	9.91004
RC.7732	Tetratricopeptide repeat protein 7A contig_55759 4712-923 E PREDN 20111014	-4.20363	-3.38535	0.000710891	1	0.00755393	107	107	26.4041	28	28	6.28127
RC.31358	Putative uncharacterized protein	-4.20006	-2.75769	0.0058212	1	0.041942	84	84	17.5345	22	22	4.17482
RC.42428	unknown protein	-4.19625	-7.98599	1.3949e-15	6.49956e-11	7.87825e-14	1497	1503	147.153	393	394	35.0678
RC.45265	NA	-4.19381	-2.78162	0.00540892	1	0.0396263	183	183	17.8642	48	48	4.25965
RC.25221	Uncharacterized protein	-4.19164	-5.30257	1.14199e-07	0.00532111	2.92529e-06	362	362	64.9452	95	95	15.494
RC.32331	sequence-specific DNA binding transcription factors	-4.1909	-5.25464	1.48336e-07	0.00691172	3.72399e-06	541	541	63.7866	142	142	15.2202
RC.35973	uridylyltransferase-related	-4.19078	-16.8046	2.28899e-63	1.06655e-58	2.05898e-61	10710	11955	652.078	2757	3138	155.598
RC.6031	Protein of unknown function (DUF3464)	-4.18852	-5.30571	1.12252e-07	0.00523039	2.87859e-06	297	297	65.066	78	78	15.5344
RC.36028	Lipase	-4.18617	-11.4915	1.46061e-30	6.80569e-26	1.10842e-28	3836	3836	305.318	1008	1008	72.935
RC.30753	NDH-dependent cyclic electron flow 1	-4.17828	-6.17471	6.63033e-10	3.0894e-05	2.26828e-08	471	471	88.3198	124	124	21.1378
RC.33568	Nucleoside diphosphate kinase	-4.17687	-3.15915	0.00158232	1	0.0147781	262	262	23.1272	69	69	5.53698
RC.4607	Putative uncharacterized protein	-4.17149	-6.3686	1.90814e-10	8.89099e-06	6.94066e-09	292	292	94.0927	77	77	22.5562
RC.1521	Folylpolyglutamate synthase	-4.17039	-4.17198	3.01978e-05	1	0.000479737	177	345	40.3902	51	91	9.68501
RC.4084	Uncharacterized protein	-4.16585	-9.81144	1.00681e-22	4.69124e-18	6.90904e-21	1583	1583	223.575	418	418	53.6686
RC.35980	1-deoxy-D-xylulose 5-phosphate reductoisomerase contig_8781 81-2812 F PREDN 20111014	-4.16539	-2.89687	0.00376913	1	0.029691	107	284	19.4954	31	75	4.68033
RC.41922	DnaJ/Hsp40 cysteine-rich domain superfamily protein	-4.15878	-7.13697	9.54536e-13	4.44766e-08	4.31812e-11	1603	1603	118.494	424	424	28.4925
RC.6003	Cryptochrome DASH	-4.15561	-3.46486	0.000530526	1	0.00589925	136	136	27.9497	36	36	6.72577
RC.36851	Amidophosphoribosyltransferase	-4.1546	-2.7913	0.00524969	1	0.0386924	457	457	18.1435	121	121	4.36708
RC.34541	Cytochrome P450 contig_61830 2897-1101 E PREDN 20111014	-4.15277	-3.34935	0.000810039	1	0.00841834	476	487	26.1336	129	129	6.29306
RC.34487	4-coumarate CoA ligase	-4.14424	-3.28484	0.00102043	1	0.0102208	810	810	25.1842	215	215	6.0769
RC.11045	Uncharacterized protein	-4.13176	-2.93221	0.00336567	1	0.0272216	154	154	20.1232	41	41	4.87037
RC.44722	heat shock protein 21	-4.12606	-6.7748	1.24626e-11	5.80694e-07	5.09381e-10	1024	1024	107.553	273	273	26.0668
RC.29481	NA	-4.12087	-6.02094	1.73442e-09	8.08154e-05	5.66331e-08	490	738	85.05	146	197	20.6388
RC.7887	Protein kinase superfamily protein	-4.11866	-2.78261	0.00539244	1	0.0395251	161	161	18.1756	43	43	4.41299
RC.37353	Pectinesterase	-4.1172	-4.10751	3.99968e-05	1	0.000616899	262	262	39.6166	70	70	9.62222
RC.7415	Putative lysine decarboxylase family protein	-4.11589	-5.94538	2.75869e-09	0.000128541	8.81021e-08	449	449	83.0218	120	120	20.1711
RC.9084	Receptor protein kinase contig_49857 439-4311 E PREDN 20111014	-4.11535	-5.11103	3.20453e-07	0.0149315	7.5833e-06	318	318	61.3633	85	85	14.9108
RC.42678	Root phototropism protein	-4.10335	-3.45704	0.000546163	1	0.00605052	567	567	28.1509	152	152	6.86047
RC.4167	Cation transport regulator-like protein	-4.10241	-5.55931	2.70889e-08	0.00126221	7.60367e-07	317	317	72.8118	85	85	17.7485
RC.33629	Oxygen-evolving enhancer protein AC157372.2 27120-29314 F EGN_Mt100125 20111014	-4.10165	-2.98247	0.00285937	1	0.0238085	690	701	20.9607	187	188	5.1103
RC.320	D-ribulose-5-phosphate-3-epimerase	-4.10138	-10.4862	1.00147e-25	4.66635e-21	7.20115e-24	1480	2252	259.079	388	604	63.1688
RC.757	LRR receptor-like serine/threonine-protein kinase ERECTA	-4.10093	-3.34006	0.000837638	1	0.00866365	223	425	26.2924	65	114	6.41131
RC.30386	Mitogen-activated protein kinase	-4.09128	-3.31551	0.00091479	1	0.00934546	156	212	25.9643	43	57	6.34625
RC.25442	Major facilitator superfamily protein	-4.08833	-6.24387	4.26985e-10	1.98954e-05	1.49928e-08	469	1141	92.1413	79	307	22.5376
RC.2358	homolog of Synechocystis YCF37	-4.082	-11.5315	9.18007e-31	4.27745e-26	6.9893e-29	2631	2631	314.679	709	709	77.0895
RC.5647	Xyloglucan glycosyltransferase	-4.08029	-3.25313	0.00114143	1	0.0112489	319	319	25.0596	86	86	6.14163
RC.6060	NA	-4.07922	-3.10332	0.00191368	1	0.0172305	89	89	22.8103	24	24	5.59182
RC.34369	Cytochrome P450 85A1	-4.0775	-3.09805	0.00194804	1	0.0174858	493	493	22.7419	133	133	5.57741
RC.4015	Cytochrome c6	-4.07547	-3.54	0.00040014	1	0.00462758	98	226	29.7069	20	61	7.28921
RC.7286	GDSL esterase/lipase contig_99996 1012-559 H PREDN 20111014	-4.06672	-2.88365	0.00393101	1	0.0306861	122	122	19.7522	33	33	4.85704
RC.45235	Transparent testa 12 protein	-4.06626	-4.96124	7.00512e-07	0.0326404	1.56624e-05	1072	1072	58.4715	290	290	14.3797
RC.5801	Pectin lyase-like superfamily protein	-4.06496	-3.39795	0.000678939	1	0.00726744	558	558	27.4373	151	151	6.74971
RC.6320	NA	-4.06394	-5.00132	5.69459e-07	0.0265339	1.28868e-05	266	266	59.4519	72	72	14.6291
RC.31652	PGR5-LIKE A	-4.06251	-9.9765	1.93477e-23	9.01507e-19	1.33755e-21	2046	2046	236.611	554	554	58.2424
RC.39450	Photosystem I reaction center subunit III contig_83576 1562-44 F PREDN 20111014	-4.05782	-32.5735	1.1685e-232	5.4446e-228	1.2633e-230	52928	52928	2520.36	14348	14348	621.113
RC.42997	Aldose 1-epimerase	-4.05631	-3.59525	0.000324095	1	0.00385727	708	708	30.7776	192	192	7.58759
RC.44417	Receptor-like kinase	-4.04951	-3.60998	0.00030623	1	0.00367468	670	670	31.0796	182	182	7.67491
RC.32491	Xyloglucan endotransglycosylase hydrolase	-4.04899	-3.03702	0.00238935	1	0.0206629	173	173	21.9997	47	47	5.43337
RC.45616	Photosystem I assembly protein Ycf3	-4.04255	-3.59542	0.000323885	1	0.00385575	147	147	30.8795	40	40	7.63862
RC.44461	Phosphomethylpyrimidine synthase contig_75753 4573-843 E PREDN 20111014	-4.04108	-12.0937	1.14462e-33	5.33334e-29	8.9636e-32	11201	11201	349.402	3049	3049	86.4624
RC.39452	Fructose-bisphosphate aldolase	-4.041	-28.5846	1.1625e-179	5.4168e-175	1.2228e-177	49872	51511	1949.44	13727	14022	482.416
RC.42002	NDH-dependent cyclic electron flow 1	-4.03666	-3.24818	0.00116147	1	0.0114079	222	411	25.2381	68	112	6.25222
RC.8427	Putative uncharacterized protein	-4.03339	-2.70697	0.0067902	1	0.0472082	88	88	17.542	24	24	4.34919
RC.34273	thylakoid rhodanese-like	-4.03271	-10.8349	2.35666e-27	1.09809e-22	1.732e-25	7499	7959	281.022	1994	2171	69.6857
RC.836	GDSL esterase/lipase CPRD49	-4.03117	-7.70716	1.28722e-14	5.9978e-10	6.78821e-13	914	1213	142.261	242	331	35.2901
RC.36982	PsbP-like protein 1	-4.0257	-10.9495	6.69693e-28	3.12043e-23	4.96095e-26	5194	5409	287.472	1441	1478	71.4091
RC.11181	Serine/threonine protein kinase	-4.02193	-2.79556	0.00518112	1	0.0383136	117	117	18.7597	32	32	4.66435
RC.42435	NA	-4.01018	-3.57332	0.000352499	1	0.00414975	288	288	30.7356	79	79	7.6644
RC.40627	Zeaxanthin epoxidase CU571152.5 100554-94852 E EGN_Mt100125 20111014	-4.00977	-16.1094	2.21575e-58	1.03243e-53	1.95536e-56	7582	7582	624.438	2080	2080	155.729
RC.35671	U-box domain-containing protein	-4.00115	-3.4341	0.00059455	1	0.0064865	993	993	28.4488	273	273	7.11014
RC.41720	Photosystem I reaction center subunit IV A contig_164399 494-2607 F PREDN 20111014	-3.99902	-20.0136	4.30472e-89	2.00579e-84	4.16138e-87	9328	9852	965.998	2597	2710	241.559
RC.36498	Phosphoribulokinase	-3.98804	-10.9214	9.12747e-28	4.25294e-23	6.72934e-26	3078	3078	288.586	849	849	72.3629
RC.44489	Mitochondrial carrier protein contig_84308 267-3958 E PREDN 20111014	-3.98755	-8.17233	3.0271e-16	1.41048e-11	1.77196e-14	3567	3567	161.624	984	984	40.5321
RC.43028	Protein kinase superfamily protein	-3.98233	-4.72106	2.34635e-06	0.109328	4.76376e-05	572	572	54.0108	158	158	13.5626
RC.32608	Transmembrane protein AC235668.7 33400-36109 E EGN_Mt100125 20111014	-3.98205	-3.28649	0.00101445	1	0.0101674	181	181	26.1762	50	50	6.57354
RC.8706	Receptor-like protein kinase	-3.98101	-2.69283	0.00708491	1	0.0488201	71	76	17.5781	21	21	4.41549
RC.35936	Apolipoprotein D	-3.97754	-6.39771	1.57768e-10	7.35121e-06	5.81123e-09	1092	1092	99.2979	302	302	24.9647
RC.37662	Endo-beta-1 4-glucanase contig_50247 7719-5651 F PREDN 20111014	-3.97566	-4.83489	1.33232e-06	0.0620794	2.82564e-05	1058	1630	56.7384	360	451	14.2714
RC.45151	Laccase-15	-3.9736	-5.60649	2.06502e-08	0.000962195	5.8958e-07	2171	2171	76.3305	601	601	19.2094
RC.31678	photosystem II subunit R	-3.96596	-16.8013	2.41979e-63	1.1275e-58	2.17245e-61	6980	6980	686.423	1936	1936	173.079
RC.9065	Putative uncharacterized protein (Fragment)	-3.96584	-4.65492	3.24126e-06	0.151026	6.40485e-05	274	274	52.7196	76	76	13.2934
RC.5473	Glutathione S-transferase	-3.95845	-4.87908	1.06592e-06	0.0496667	2.30652e-05	493	493	58.0241	137	137	14.6583
RC.771	Magnesium-protoporphyrin O-methyltransferase	-3.95809	-7.3528	1.94197e-13	9.04862e-09	9.31887e-12	834	1209	131.78	223	336	33.2938
RC.873	PsbQ-like 1	-3.95669	-5.40062	6.64194e-08	0.00309481	1.76644e-06	377	705	71.1219	117	196	17.9751
RC.37541	NDH-dependent cyclic electron flow 1	-3.95436	-4.72576	2.2928e-06	0.106833	4.66928e-05	417	417	54.4895	116	116	13.7796
RC.25355	Cinnamyl alcohol dehydrogenase	-3.95265	-10.3382	4.74116e-25	2.20915e-20	3.38307e-23	2552	2562	260.839	710	713	65.9908
RC.41533	BURP domain-containing protein	-3.94753	-8.98646	2.55599e-19	1.19096e-14	1.63594e-17	3335	3847	197.346	977	1072	49.9922
RC.25912	unknown protein	-3.94711	-3.43375	0.000595309	1	0.00649155	233	244	28.82	64	68	7.30154
RC.33217	Catalase contig_165461 575-2626 E PREDN 20111014	-3.94313	-2.91682	0.00353623	1	0.0283031	194	233	20.8165	52	65	5.27918
RC.33365	PsbQ-like 3	-3.93851	-3.9821	6.83133e-05	1	0.000989756	512	512	38.8421	143	143	9.86211
RC.44306	lipoyltransferase 2	-3.93773	-4.13185	3.59873e-05	1	0.000562128	494	494	41.8265	138	138	10.622
RC.699	Sorbitol-like transporter	-3.93255	-3.82123	0.000132794	1	0.00177771	338	429	35.8204	97	120	9.10869
RC.36357	Mitogen-activated protein kinase	-3.92762	-3.89549	9.8004e-05	1	0.00136151	557	557	37.2721	156	156	9.48975
RC.41528	Pyruvate, phosphate dikinase regulatory protein contig_49735 6447-4014 F PREDN 20111014	-3.9183	-3.3252	0.000883571	1	0.00907427	443	488	27.2216	118	137	6.94729
RC.8922	2,3-bisphosphoglycerate-dependent phosphoglycerate mutase	-3.9176	-4.22551	2.38418e-05	1	0.000389383	406	406	43.9649	114	114	11.2224
RC.8709	Gibberellin 20 oxidase	-3.91351	-2.95643	0.00311231	1	0.0254954	185	185	21.5445	52	52	5.50516
RC.37334	Ethylene-responsive transcription factor	-3.90585	-4.16836	3.06814e-05	1	0.000486589	245	245	42.9109	69	69	10.9863
RC.43665	50S ribosomal protein L28 contig_70003 90-2093 F PREDN 20111014	-3.89318	-9.35676	8.23252e-21	3.83594e-16	5.43335e-19	2934	2934	216.882	829	829	55.7083
RC.43507	Uncharacterized protein	-3.88324	-6.89057	5.55884e-12	2.59014e-07	2.35254e-10	819	819	117.93	232	232	30.3689
RC.44617	photosystem II 11 kDa protein-related	-3.87367	-5.09272	3.53005e-07	0.0164482	8.29045e-06	1148	1148	64.5803	326	326	16.6716
RC.1404	Uncharacterized protein	-3.86492	-3.46495	0.000530338	1	0.00589925	245	260	29.9634	71	74	7.75266
RC.41014	DnaJ/Hsp40 cysteine-rich domain superfamily protein	-3.86079	-9.39071	5.96754e-21	2.78058e-16	3.96658e-19	3291	3594	220.288	963	1024	57.0576
RC.39686	Amino acid permease	-3.85897	-3.07816	0.00208285	1	0.0184788	649	649	23.6838	185	185	6.13735
RC.37704	flavin-dependent monooxygenase 1	-3.85005	-3.03486	0.00240651	1	0.0207882	154	154	23.0758	44	44	5.99364
RC.16786	Putative uncharacterized protein	-3.85005	-3.45216	0.000556136	1	0.00614221	112	112	29.8579	32	32	7.75519
RC.5085	Uncharacterized protein	-3.85005	-2.82738	0.00469308	1	0.035407	70	70	20.0286	20	20	5.20216
RC.39856	Glutathione S-transferase contig_136681 605-3194 F PREDN 20111014	-3.84625	-9.05848	1.3242e-19	6.17012e-15	8.52227e-18	2019	2021	205.759	578	578	53.4961
RC.41910	Glycosyltransferase CAZy family GT8	-3.84471	-3.37473	0.000738902	1	0.00779821	1080	1080	28.5735	309	309	7.43189
RC.41883	6-phosphofructo-2-kinase/fructose-2,6-biphosphatase	-3.8404	-5.14606	2.6604e-07	0.0123961	6.38647e-06	995	995	66.5142	285	285	17.3196
RC.5682	NBS-containing resistance-like protein	-3.83109	-3.18792	0.00143303	1	0.0136396	101	101	25.5894	29	29	6.67941
RC.44667	Receptor protein kinase-like protein AC233100.9 181122-183233 E EGN_Mt100125 20111014	-3.82774	-5.36555	8.0715e-08	0.00376092	2.11883e-06	1458	1458	72.5508	419	419	18.954
RC.43956	NA	-3.81892	-3.43411	0.000594522	1	0.0064865	184	184	29.7903	53	53	7.8007
RC.30878	Photosystem I reaction center subunit IV A contig_164399 494-2607 F PREDN 20111014	-3.81863	-26.1338	1.6218e-150	7.5567e-146	1.6608e-148	17950	24970	1722.99	4877	7193	451.208
RC.29889	Putative secreted protein	-3.80774	-2.89678	0.00377023	1	0.0296947	90	90	21.2606	26	26	5.58353
RC.980	Homeobox-leucine zipper protein contig_60344 7551-4784 F PREDN 20111014	-3.80058	-5.44483	5.1864e-08	0.0024166	1.40174e-06	591	653	75.2542	149	189	19.8007
RC.35539	Pathogenesis-related (PR)-10-related norcoclaurine synthase-like protein contig_78557 1390-148 F PREDN 20111014	-3.80032	-10.899	1.16851e-27	5.44468e-23	8.6014e-26	2598	2598	301.497	752	752	79.3348
RC.43619	Uncharacterized protein	-3.79505	-2.73698	0.00620066	1	0.0440563	138	138	19.0447	40	40	5.0183
RC.264	Chlorophyll a/b-binding protein	-3.79087	-30.0251	5.2493e-198	2.4459e-193	5.5716e-196	8936	8936	2290.25	2593	2593	604.15
RC.35684	Mannan endo-1,4-beta-mannosidase	-3.78894	-4.26619	1.98854e-05	0.92656	0.000330973	310	310	46.3467	90	90	12.2321
RC.41944	CONSTANS-like zinc finger protein	-3.78709	-6.11142	9.8772e-10	4.60228e-05	3.30386e-08	1337	1594	95.1533	378	463	25.1257
RC.34500	ATPase, F0 complex, subunit B/B', bacterial/chloroplast	-3.77183	-27.9416	9.1785e-172	4.2767e-167	9.5891e-170	31875	31875	1994.23	9296	9296	528.716
RC.4499	Cytochrome P450 like_TBP	-3.77148	-2.81334	0.00490299	1	0.0366814	72	72	20.2517	21	21	5.36969
RC.8500	Receptor-like protein kinase	-3.76814	-3.34932	0.000810127	1	0.00841834	161	161	28.7292	47	47	7.62424
RC.43131	HVA22-like protein c contig_61383 3567-436 H PREDN 20111014	-3.75412	-4.16669	3.09077e-05	1	0.000490012	587	587	44.6338	172	172	11.8893
RC.45058	Lysine/histidine transporter	-3.75402	-3.21815	0.00129023	1	0.0124687	215	215	26.6265	63	63	7.0928
RC.8540	NA	-3.75299	-3.14092	0.0016842	1	0.015552	232	232	25.3711	68	68	6.76024
RC.5988	NA	-3.75075	-5.15301	2.56362e-07	0.0119452	6.17004e-06	491	491	68.3287	144	144	18.2174
RC.906	12-oxophytodienoate reductase	-3.7345	-3.60111	0.000316872	1	0.00378	395	404	33.5221	114	119	8.97633
RC.9303	Uncharacterized protein	-3.73426	-3.96215	7.42818e-05	1	0.00106991	129	129	40.5833	38	38	10.8678
RC.33190	Photosystem II CP47 chlorophyll apoprotein	-3.73119	-3.77849	0.00015779	1	0.00206639	858	926	36.9401	265	273	9.90036
RC.41821	NA	-3.73098	-2.77883	0.00545564	1	0.0398691	329	329	19.9809	97	97	5.35542
RC.738	50S ribosomal protein L35	-3.72783	-12.8079	1.48704e-37	6.92886e-33	1.18848e-35	5368	5368	424.708	1584	1584	113.929
RC.7155	NA	-3.7191	-2.8033	0.00505829	1	0.0376023	71	71	20.4027	21	21	5.48591
RC.31272	Calreticulin-3	-3.71803	-6.10826	1.0075e-09	4.69442e-05	3.36277e-08	3309	3309	96.8915	979	979	26.0599
RC.36834	NA	-3.71729	-2.70506	0.00682929	1	0.0474194	392	392	19.0074	116	116	5.11324
RC.7431	Putative uncharacterized protein	-3.71704	-5.91197	3.38105e-09	0.00015754	1.06734e-07	386	517	90.7902	131	153	24.4254
RC.6108	Uncharacterized protein (Fragment)	-3.71358	-6.05162	1.43426e-09	6.68292e-05	4.7296e-08	449	449	95.2231	133	133	25.6418
RC.4600	NA	-3.70572	-7.55481	4.19679e-14	1.9555e-09	2.13715e-12	475	475	148.73	141	141	40.1352
RC.32932	NAD(P)H-quinone oxidoreductase subunit 2 A	-3.70503	-3.79992	0.00014475	1	0.00191526	677	677	37.6378	201	201	10.1586
RC.3191	NA	-3.70098	-3.88729	0.000101375	1	0.0014004	77	360	39.4339	33	107	10.655
RC.40232	Dual-specificity protein-like phosphatase contig_54810 572-3542 E PREDN 20111014	-3.69191	-4.48991	7.12592e-06	0.332032	0.000130601	1319	1319	52.7445	393	393	14.2865
RC.43306	Hypersensitive reaction associated Ca2+-binding protein	-3.69005	-3.52271	0.00042717	1	0.00489402	369	369	32.4859	110	110	8.80366
RC.33060	Alanine glyoxylate aminotransferase	-3.69005	-3.63023	0.000283181	1	0.00343258	302	369	34.4991	92	110	9.34923
RC.34513	unknown protein	-3.68924	-5.80766	6.33636e-09	0.000295243	1.93729e-07	1365	1365	88.3132	407	407	23.938
RC.6705	Putative uncharacterized protein	-3.68562	-5.86847	4.3992e-09	0.000204981	1.37111e-07	325	325	90.2663	97	97	24.4915
RC.41411	WRKY family transcription factor	-3.68266	-2.70808	0.00676752	1	0.0470857	231	231	19.2395	69	69	5.22435
RC.4303	NA	-3.68005	-4.77553	1.79255e-06	0.0835237	3.72874e-05	173	184	59.8726	51	55	16.2695
RC.42385	Putative uncharacterized protein	-3.67719	-3.8735	0.000107287	1	0.00147031	573	585	39.4239	174	175	10.7212
RC.40376	50S ribosomal protein L4, putative	-3.67514	-7.40831	1.27983e-13	5.96336e-09	6.27722e-12	1883	1891	144.282	560	566	39.259
RC.30639	Uncharacterized protein	-3.66765	-16.3329	5.82484e-60	2.71409e-55	5.17955e-58	2605	2614	702.504	780	784	191.541
RC.34232	FUNCTIONS IN: molecular_function unknown	-3.66294	-5.06312	4.1249e-07	0.01922	9.56694e-06	646	646	67.6369	194	194	18.4652
RC.338	Triose phosphate/phosphate translocator contig_237524 130-2235 F PREDN 20111014	-3.66259	-22.851	1.4924e-115	6.9538e-111	1.4858e-113	21758	31641	1376.37	6016	9503	375.792
RC.44960	Phosphoadenosine phosphosulfate reductase contig_55944 450-3244 F PREDN 20111014	-3.65543	-4.43373	9.2621e-06	0.431568	0.000165605	1296	1296	51.9813	390	390	14.2203
RC.433	Pterin-4-alpha-carbinolamine dehydratase contig_57679 536-3139 E PREDN 20111014	-3.65485	-9.37764	6.75527e-21	3.14762e-16	4.48379e-19	1102	3286	232.544	339	989	63.6261
RC.45216	S-adenosyl-L-methionine-dependent methyltransferases superfamily protein	-3.65413	-5.04869	4.44908e-07	0.0207305	1.02677e-05	774	774	67.4258	233	233	18.452
RC.4264	(+)-neomenthol dehydrogenase	-3.65326	-3.74073	0.000183492	1	0.00236248	198	362	37.0258	54	109	10.135
RC.34420	Leucine-rich repeat transmembrane protein kinase protein	-3.64946	-3.12633	0.00177006	1	0.0161464	282	282	25.8911	85	85	7.09451
RC.27666	Uncharacterized protein	-3.64926	-3.32743	0.000876517	1	0.00901375	90	209	29.3309	32	63	8.0375
RC.44189	Acyl-CoA N-acyltransferases (NAT) superfamily protein	-3.64883	-3.3479	0.000814286	1	0.00845591	358	408	29.6965	112	123	8.13864
RC.42801	Receptor protein kinase contig_49857 439-4311 E PREDN 20111014	-3.64829	-5.93748	2.89502e-09	0.000134894	9.21404e-08	660	660	93.4139	199	199	25.6048
RC.34244	enzyme binding	-3.64617	-9.44095	3.6989e-21	1.7235e-16	2.46567e-19	4140	4140	236.298	1249	1249	64.8074
RC.44994	photosystem I subunit O	-3.63586	-10.1588	3.0336e-24	1.4135e-19	2.12238e-22	4003	4006	274.427	1210	1212	75.478
RC.41835	Thioredoxin-like protein	-3.63544	-6.3871	1.69104e-10	7.87942e-06	6.19451e-09	1821	1821	108.509	551	551	29.8475
RC.37230	Chloroplast photosystem II PsbR	-3.62505	-2.82812	0.00468228	1	0.0353427	145	145	21.3418	44	44	5.88732
RC.9026	Beta-ureidopropionase	-3.62175	-3.76775	0.000164731	1	0.00214703	349	349	37.9162	106	106	10.469
RC.1268	Putative uncharacterized protein	-3.61889	-3.11746	0.00182422	1	0.0165821	208	227	25.9799	62	69	7.17898
RC.42975	N-acetyltransferase, putative	-3.61279	-4.55333	5.2808e-06	0.246059	9.96191e-05	670	670	55.5242	204	204	15.3688
RC.44385	Chlorophyll a-b binding protein	-3.60282	-34.0238	1.2201e-253	5.6852e-249	1.3314e-251	60140	60140	3101.88	18362	18362	860.96
RC.36540	Macrophage migration inhibitory factor-like protein	-3.60005	-2.95561	0.00312057	1	0.0255497	144	144	23.486	44	44	6.52379
RC.4089	CONSTANS-like zinc finger protein	-3.58701	-2.81957	0.00480882	1	0.0361223	75	75	21.4592	23	23	5.98248
RC.44168	plastid transcriptionally active 16	-3.58528	-9.94959	2.53629e-23	1.18179e-18	1.7482e-21	6310	6310	267.301	1936	1936	74.5552
RC.15055	Uncharacterized protein	-3.5821	-2.69929	0.00694892	1	0.0480397	127	127	19.697	39	39	5.49873
RC.4051	Cytokinin-O-glucosyltransferase	-3.57971	-4.729	2.25653e-06	0.105143	4.60144e-05	576	576	60.4987	177	177	16.9004
RC.27949	Disease resistance protein contig_64350 284-2680 H PREDN 20111014	-3.57915	-4.52674	5.99036e-06	0.279121	0.000111738	218	218	55.4442	67	67	15.4909
RC.1597	Oligopeptide transporter contig_54432 8058-3821 E PREDN 20111014	-3.57033	-4.91191	9.0203e-07	0.0420301	1.98068e-05	371	568	65.4585	131	175	18.334
RC.31565	Glyceraldehyde-3-phosphate dehydrogenase	-3.56955	-27.2884	6.3498e-164	2.9587e-159	6.5603e-162	48683	52066	2017.61	14588	16045	565.229
RC.4545	thylakoid lumen 18.3 kDa protein	-3.56812	-4.96401	6.90608e-07	0.0321789	1.54632e-05	384	386	66.9004	119	119	18.7495
RC.35577	Pollen-specific C2 domain containing protein contig_54874 1103-609 H PREDN 20111014	-3.56107	-3.32683	0.000878423	1	0.00902737	191	191	30.1156	59	59	8.45691
RC.36123	NA	-3.56107	-3.01085	0.00260522	1	0.0221152	191	191	24.6667	59	59	6.92677
RC.12250	Uncharacterized protein (Fragment)	-3.55621	-4.26522	1.99717e-05	0.930583	0.000332114	236	236	49.5753	73	73	13.9405
RC.39248	ATP synthase gamma chain	-3.55546	-18.2514	2.05062e-74	9.55486e-70	1.9148e-72	25725	25725	907.353	7959	7959	255.2
RC.6058	unknown protein	-3.55123	-2.92434	0.00345194	1	0.0277795	351	410	23.3413	111	127	6.57275
RC.41893	Elongation factor Tu	-3.55093	-13.9431	3.48516e-44	1.62391e-39	2.88952e-42	9674	14536	530.46	2719	4503	149.386
RC.40786	Vacuolar sorting receptor contig_54557 654-7340 E PREDN 20111014	-3.54938	-2.99977	0.00270184	1	0.0227488	726	726	24.5753	225	225	6.92383
RC.43617	Uncharacterized protein	-3.54488	-8.48786	2.10645e-17	9.81502e-13	1.30173e-15	2027	2027	197.003	629	629	55.574
RC.33716	Glucose-1-phosphate adenylyltransferase	-3.54057	-14.4945	1.32093e-47	6.15485e-43	1.11501e-45	7728	7728	575.099	2401	2401	162.431
RC.39585	Telomere repeat-binding protein contig_83895 85-2462 E PREDN 20111014	-3.53931	-3.69165	0.000222807	1	0.00278704	1139	1139	37.337	354	354	10.5492
RC.1645	Multidrug resistance protein ABC transporter family AC151738.84 191140-196816 E EGN_Mt100125 20111014	-3.53789	-3.19119	0.00141693	1	0.013518	196	238	27.9126	60	74	7.88964
RC.44353	Sucrose transporter contig_79312 2249-74 H PREDN 20111014	-3.531	-10.3095	6.39337e-25	2.97899e-20	4.54808e-23	6240	6253	291.897	1948	1948	82.6668
RC.25587	NA	-3.52763	-2.80661	0.00500662	1	0.0373194	93	93	21.661	29	29	6.14037
RC.10131	plastid transcriptionally active 17	-3.52569	-2.85485	0.00430582	1	0.0329983	125	125	22.4258	39	39	6.3607
RC.43676	NDH dependent flow 6	-3.52414	-10.6379	1.98959e-26	9.2705e-22	1.44626e-24	3162	3444	311.464	1005	1075	88.38
RC.25388	small subunit ribosomal protein 16	-3.5237	-7.97062	1.57976e-15	7.3609e-11	8.90073e-14	763	772	174.9	236	241	49.6354
RC.41388	Auxin-induced SAUR-like protein	-3.52124	-9.32853	1.07474e-20	5.00773e-16	7.08307e-19	4139	4139	239.746	1293	1293	68.0857
RC.31847	Ribulose bisphosphate carboxylase/oxygenase activase AC233655.2 167785-171989 E EGN_Mt100125 20111014	-3.52005	-4.58629	4.51217e-06	0.210245	8.64848e-05	1408	1408	57.98	440	440	16.4714
RC.1372	Oxygen evolving enhancer protein	-3.50911	-40.7215	0	0	0	32324	39863	4570.16	10773	12496	1302.37
RC.45190	Lysosomal Pro-X carboxypeptidase	-3.50816	-3.18527	0.00144623	1	0.0137272	236	236	28.0749	74	74	8.00275
RC.44590	Chloroplast ribose-5-phosphate isomerase	-3.50515	-13.3284	1.59017e-40	7.40942e-36	1.2999e-38	9929	9929	491.859	3116	3116	140.325
RC.6929	12-oxophytodienoate reductase	-3.50513	-3.66736	0.00024508	1	0.00302744	376	376	37.2523	118	118	10.6279
RC.39266	Zinc finger CCCH domain-containing protein	-3.50119	-3.70637	0.000210256	1	0.00265426	1114	1114	38.0978	350	350	10.8814
RC.43965	NA	-3.49648	-2.73906	0.00616152	1	0.0438413	178	178	20.839	56	56	5.96001
RC.263	Cytochrome b6-f complex iron-sulfur subunit	-3.48872	-26.019	3.238e-149	1.5087e-144	3.3086e-147	17020	17326	1882.34	5381	5463	539.55
RC.37489	Aldehyde dehydrogenase	-3.48576	-3.58949	0.000331332	1	0.00392935	488	488	35.9132	154	154	10.3028
RC.31236	photosystem II BY	-3.48514	-32.4152	1.9909e-230	9.2765e-226	2.1424e-228	41913	41913	2922.48	13229	13229	838.555
RC.11649	Nitric oxide reductase FlRd-NAD(+) reductase contig_70973 472-2877 E PREDN 20111014	-3.48338	-3.14883	0.00163926	1	0.0152033	190	190	27.6585	60	60	7.94014
RC.4039	Ycf1 protein	-3.47789	-3.93011	8.49092e-05	1	0.00120206	528	528	43.1637	167	167	12.4109
RC.2364	50S ribosomal protein	-3.47674	-7.70368	1.32281e-14	6.16362e-10	6.96455e-13	1116	1397	165.892	354	442	47.7147
RC.35363	ATP synthase	-3.47649	-19.8688	7.77018e-88	3.62051e-83	7.4804e-86	14457	21181	1102.75	4847	6702	317.202
RC.34539	Thioredoxin m contig_75385 355-2116 F PREDN 20111014	-3.47148	-21.4715	2.9748e-102	1.38612e-97	2.9059e-100	14590	15369	1289.76	4707	4870	371.53
RC.266	Chlorophyll a/b binding protein contig_81211 1772-990 F PREDN 20111014	-3.47071	-40.9613	0	0	0	78320	86123	4682.13	25296	27296	1349.04
RC.44937	Endo-beta-1 3-glucanase	-3.46979	-5.85688	4.71739e-09	0.000219807	1.46538e-07	2085	2085	96.1134	661	661	27.7001
RC.4048	NA	-3.46928	-3.00794	0.00263026	1	0.0222831	123	123	25.3565	39	39	7.30887
RC.35049	Cytochrome P450 contig_175069 504-1278 H PREDN 20111014	-3.46784	-3.97997	6.89282e-05	1	0.000998046	186	186	44.4128	59	59	12.807
RC.36119	Receptor-like protein kinase contig_56443 5664-3200 F PREDN 20111014	-3.46505	-5.3911	7.00379e-08	0.00326342	1.85844e-06	693	693	81.5632	220	220	23.5389
RC.31284	Protein of unknown function (DUF819)	-3.45534	-2.73262	0.00628339	1	0.0444708	267	267	21.0244	85	85	6.08461
RC.45200	Glutathione synthetase	-3.4553	-4.19852	2.68679e-05	1	0.000434351	1046	1046	49.6311	333	333	14.3638
RC.8710	Glyceraldehyde-3-phosphate dehydrogenase (Fragment)	-3.45073	-3.37949	0.000726234	1	0.00769066	229	229	32.2058	73	73	9.33303
RC.678	unknown protein	-3.4492	-3.84774	0.000119216	1	0.00161057	252	370	41.77	82	118	12.1101
RC.45478	Sedoheptulose-1 7-bisphosphatase	-3.44739	-22.2913	4.6628e-110	2.1726e-105	4.6031e-108	34900	35843	1401.22	11277	11437	406.458
RC.5416	Putative uncharacterized protein	-3.44198	-3.15306	0.00161572	1	0.0150359	97	97	28.1175	31	31	8.16898
RC.37251	UDP-glucuronosyltransferase 1-1	-3.43929	-2.87036	0.00410011	1	0.0317139	247	247	23.3229	79	79	6.78131
RC.44531	50S ribosomal protein L18	-3.43713	-17.681	5.95967e-70	2.77691e-65	5.49883e-68	6795	7146	884.99	2178	2287	257.48
RC.1951	dehydroascorbate reductase 1	-3.43613	-4.97738	6.44576e-07	0.030034	1.45092e-05	602	606	70.2034	193	194	20.431
RC.33770	Aquaporin PIP2-7	-3.43315	-11.854	2.05837e-32	9.59097e-28	1.59318e-30	4912	7996	398.482	1886	2562	116.069
RC.42342	FK506-binding protein 16-2	-3.42457	-3.16772	0.00153644	1	0.0144278	494	495	28.5476	159	159	8.33611
RC.31432	Putative uncharacterized protein	-3.42415	-5.79982	6.63967e-09	0.000309375	2.02187e-07	607	607	95.7077	195	195	27.9508
RC.5324	Glutathione-regulated potassium-efflux system protein contig_51234 9074-577 E PREDN 20111014	-3.42341	-4.61292	3.97074e-06	0.185017	7.68661e-05	328	333	60.5608	105	107	17.6902
RC.31759	Glutathione S-transferase family protein	-3.41925	-9.73943	2.04982e-22	9.55116e-18	1.39841e-20	2924	3901	270.303	896	1255	79.0533
RC.36934	Carboxymethylenebutenolidase-like protein	-3.41752	-3.21637	0.00129825	1	0.0125294	320	320	29.5024	103	103	8.6327
RC.31138	Ribosome-recycling factor	-3.41749	-8.77924	1.64738e-18	7.67597e-14	1.0331e-16	2907	3579	219.774	942	1152	64.3085
RC.45143	1-aminocyclopropane-1-carboxylate oxidase	-3.41707	-3.95934	7.51594e-05	1	0.00108121	584	584	44.713	188	188	13.0852
RC.1078	Putative uncharacterized protein	-3.41144	-3.17087	0.00151987	1	0.0142866	241	245	28.7336	75	79	8.42272
RC.1036	Mitogen-activated protein kinase	-3.40665	-5.38597	7.20647e-08	0.00335785	1.90787e-06	522	703	83.0346	181	227	24.3742
RC.7898	NA	-3.40382	-3.38287	0.000717336	1	0.00760853	164	164	32.7904	53	53	9.6334
RC.1956	Chalcone synthase	-3.3971	-2.90284	0.00369795	1	0.0292799	189	210	24.2012	59	68	7.12407
RC.42033	4,5-DOPA dioxygenase extradiol-like protein	-3.396	-5.53831	3.05456e-08	0.00142327	8.51239e-07	1451	1451	88.1226	470	470	25.9489
RC.4742	Glutamyl-tRNA reductase	-3.3957	-5.76621	8.10877e-09	0.000377828	2.44075e-07	204	852	95.534	70	276	28.1338
RC.31543	Phosphoglycerate kinase	-3.39466	-26.7872	4.9255e-158	2.295e-153	5.0775e-156	52919	52922	2059.2	17149	17149	606.599
RC.41832	rotamase CYP 3	-3.39287	-3.47138	0.000517809	1	0.00577761	624	731	34.6601	204	237	10.2156
RC.466	ATP-dependent Clp protease proteolytic subunit	-3.3885	-8.89898	5.64167e-19	2.62873e-14	3.5668e-17	3467	3601	228.088	1133	1169	67.3124
RC.42059	Glycosyl hydrolase family 85	-3.38501	-3.27843	0.00104389	1	0.0104244	757	757	30.9994	246	246	9.15786
RC.39461	Plastocyanin	-3.38473	-24.3056	1.8063e-130	8.4165e-126	1.8178e-128	31948	32096	1701.72	10417	10431	502.763
RC.341	photosystem I subunit H2	-3.38456	-45.762	0	0	0	65039	66201	6011.56	21175	21516	1776.18
RC.42744	Protein kinase 2B	-3.38053	-2.7936	0.00521248	1	0.0385027	630	630	22.5443	205	205	6.66886
RC.7048	NA	-3.38025	-3.18544	0.00144537	1	0.013724	291	295	29.3147	94	96	8.67234
RC.13470	Putative uncharacterized protein	-3.3789	-2.95302	0.00314683	1	0.025733	855	857	25.2052	278	279	7.45958
RC.39464	Vacuolar processing enzyme	-3.37643	-4.4292	9.45905e-06	0.440744	0.000168868	358	442	56.7508	128	144	16.8079
RC.43021	Sodium-coupled neutral amino acid transporter	-3.37371	-3.35278	0.00080006	1	0.00832353	687	687	32.5506	224	224	9.64832
RC.31077	Putative uncharacterized protein	-3.37257	-2.81464	0.00488329	1	0.036558	279	279	22.9494	91	91	6.80471
RC.39755	12-oxophytodienoate reductase	-3.3688	-3.35422	0.000795911	1	0.00828911	255	294	32.6352	81	96	9.6875
RC.1769	Phosphoribulokinase	-3.36611	-18.4148	1.01694e-75	4.73845e-71	9.57262e-74	5406	8611	983.825	1869	2814	292.274
RC.44429	Ferredoxin I	-3.35959	-27.3345	1.7991e-164	8.3828e-160	1.8628e-162	35153	35153	2170.67	11510	11510	646.113
RC.34176	Beta-amylase	-3.35566	-4.68294	2.82811e-06	0.131776	5.64592e-05	1629	1629	63.9089	534	534	19.0451
RC.701	Photosystem I reaction center subunit IV A	-3.35475	-13.3353	1.45008e-40	6.75663e-36	1.18746e-38	3704	5090	518.216	1209	1669	154.472
RC.44414	NA	-3.35243	-2.92949	0.00339528	1	0.0274087	129	192	25.0394	49	63	7.46903
RC.45410	Arogenate dehydratase/prephenate dehydratase	-3.35033	-3.14637	0.00165313	1	0.0153228	533	533	28.9059	175	175	8.62777
RC.460	Alpha amylase 2 (IC) contig_60669 114-4916 E PREDN 20111014	-3.34972	-5.59274	2.2355e-08	0.00104163	6.33981e-07	631	944	91.3457	212	310	27.2696
RC.44182	Protochlorophyllide reductase contig_164013 2281-496 F PREDN 20111014	-3.34572	-16.4631	6.82974e-61	3.18232e-56	6.0964e-59	15866	18021	792.213	5151	5925	236.784
RC.38247	NA	-3.34405	-2.69698	0.00699729	1	0.0483307	76	76	21.2866	25	25	6.36551
RC.42793	Uncharacterized protein	-3.34268	-3.86155	0.000112675	1	0.00153332	392	392	43.6596	129	129	13.0613
RC.933	Chloride intracellular channel contig_60399 1287-5166 F PREDN 20111014	-3.33582	-3.79086	0.000150134	1	0.00198172	326	373	42.1804	118	123	12.6447
RC.447	Glutamyl-tRNA reductase	-3.33164	-6.50976	7.52925e-11	3.50825e-06	2.85456e-09	509	1687	124.565	193	557	37.3884
RC.43506	Plastid-lipid associated protein PAP / fibrillin family protein	-3.32575	-4.73958	2.14178e-06	0.099796	4.3963e-05	701	1294	66.1759	246	428	19.8981
RC.4064	Omega-3 fatty acid desaturase	-3.32537	-7.40622	1.30009e-13	6.05775e-09	6.35651e-12	1805	1838	161.599	589	608	48.5958
RC.43655	Spermidine synthase contig_57535 630-6329 E PREDN 20111014	-3.32351	-3.84102	0.00012253	1	0.00165055	1133	1133	43.4986	375	375	13.0881
RC.35679	UDP-glucosyltransferase contig_60344 870-2340 E PREDN 20111014	-3.3219	-2.77541	0.00551325	1	0.0401704	456	456	22.7248	151	151	6.84092
RC.42516	Putative lysine decarboxylase family protein	-3.32088	-3.90266	9.51452e-05	1	0.00132892	797	797	44.9492	264	264	13.5353
RC.5555	Long-chain-fatty-acid CoA ligase	-3.31576	-3.28862	0.00100683	1	0.0101187	211	211	31.9778	70	70	9.64419
RC.1122	Plastid-lipid associated protein PAP / fibrillin family protein	-3.30929	-3.71809	0.000200738	1	0.00255139	126	358	40.9728	48	119	12.3811
RC.5166	Somatic embryogenesis receptor-like kinase	-3.30663	-2.81841	0.00482633	1	0.0361937	502	502	23.5665	167	167	7.12703
RC.2482	12-oxophytodienoate reductase	-3.30412	-5.59092	2.25912e-08	0.00105263	6.399e-07	592	811	92.8182	221	270	28.0917
RC.40740	Translation initiation factor	-3.30004	-5.83162	5.49021e-09	0.000255816	1.69079e-07	873	873	101.135	291	291	30.6464
RC.31278	NA	-3.30004	-2.73305	0.00627506	1	0.0444517	84	84	22.215	28	28	6.73172
RC.4042	NA	-3.29001	-7.26156	3.82823e-13	1.78376e-08	1.79273e-11	984	984	157.394	329	329	47.8398
RC.34663	Serine/threonine protein kinase contig_239996 942-5236 F PREDN 20111014	-3.28912	-4.00731	6.14168e-05	1	0.00090218	903	903	47.9532	302	302	14.5794
RC.33499	unknown protein	-3.28804	-3.73379	0.00018863	1	0.00241994	1369	1369	41.6475	458	458	12.6664
RC.33204	Methyltransferase contig_81860 2274-3877 E PREDN 20111014	-3.28427	-3.61548	0.000299805	1	0.00360596	833	833	39.1053	279	279	11.9068
RC.4523	Peptidyl-prolyl cis-trans isomerase, chloroplastic	-3.27955	-6.6012	4.07967e-11	1.90092e-06	1.59741e-09	480	480	130.585	161	161	39.8178
RC.42674	NA	-3.27453	-4.82901	1.37223e-06	0.063939	2.90104e-05	1155	1155	70.0178	388	388	21.3825
RC.28949	30S ribosomal protein S17	-3.27385	-3.67106	0.000241551	1	0.00298939	125	125	40.4759	42	42	12.3634
RC.490	Ferredoxin-NADP reductase	-3.27373	-38.7404	0	0	0	44793	44793	4491.51	15051	15051	1371.98
RC.43941	Auxin-induced SAUR-like protein	-3.2711	-5.23041	1.69153e-07	0.00788168	4.20805e-06	565	565	82.2477	190	190	25.1438
RC.44233	Phytochrome A-associated F-box protein	-3.27099	-3.60186	0.000315964	1	0.00377012	772	788	39.0066	261	265	11.925
RC.41960	ascorbate peroxidase 4	-3.26767	-8.40913	4.13369e-17	1.92609e-12	2.531e-15	7458	7468	212.851	2514	2514	65.1385
RC.30785	Tir-nbs-lrr resistance protein	-3.26671	-2.72451	0.00643981	1	0.045361	98	98	22.3549	33	33	6.84325
RC.4386	unknown protein	-3.2662	-3.82309	0.000131792	1	0.00176512	193	193	44.0255	65	65	13.4791
RC.31266	Dihydroflavonol-4-reductase	-3.26472	-5.91473	3.32492e-09	0.000154925	1.05105e-07	2031	2033	105.431	685	685	32.294
RC.44646	Tetratricopeptide repeat (TPR)-like superfamily protein	-3.25923	-7.84774	4.2384e-15	1.97488e-10	2.29905e-13	1597	1597	185.982	539	539	57.0631
RC.35757	Putative uncharacterized protein	-3.25626	-4.48985	7.12774e-06	0.332117	0.000130601	595	595	60.9512	201	201	18.7181
RC.41164	Aldehyde dehydrogenase	-3.25569	-2.98014	0.00288121	1	0.0239476	367	367	26.8596	124	124	8.25004
RC.1735	Mrp-like protein	-3.25491	-8.69634	3.43078e-18	1.59857e-13	2.14286e-16	1947	1947	228.748	658	658	70.278
RC.44798	Adenine phosphoribosyltransferase-like protein	-3.25273	-2.8486	0.0043912	1	0.0335423	275	275	24.5688	93	93	7.55328
RC.45199	NA	-3.25004	-2.78152	0.00541048	1	0.0396263	223	260	23.4496	77	88	7.21517
RC.44564	Beta-ureidopropionase	-3.24724	-3.18363	0.00145445	1	0.0137897	738	738	30.7525	250	250	9.47035
RC.34154	Protein of unknown function (DUF567)	-3.24612	-4.37756	1.2002e-05	0.559235	0.000209138	578	602	58.1675	198	204	17.9191
RC.31063	NA	-3.24585	-23.9338	1.4323e-126	6.6739e-122	1.4322e-124	6828	6828	1736.57	2314	2314	535.013
RC.45027	PLANT CADMIUM RESISTANCE 2	-3.23893	-3.77747	0.000158438	1	0.00207371	265	265	43.4341	90	90	13.41
RC.5177	Ethylene-responsive transcription factor	-3.23581	-4.92431	8.46686e-07	0.0394513	1.86355e-05	403	403	73.8987	137	137	22.8378
RC.2380	NA	-3.23577	-7.12294	1.05688e-12	4.92454e-08	4.74883e-11	356	1309	154.612	153	445	47.7821
RC.43776	Ultraviolet-B-repressible protein	-3.23478	-12.8031	1.58247e-37	7.37353e-33	1.26259e-35	3382	4064	499.574	1183	1382	154.439
RC.34759	unknown protein	-3.22845	-3.90898	9.26886e-05	1	0.00129929	496	496	46.7017	169	169	14.4657
RC.37329	NA	-3.22304	-6.10595	1.02212e-09	4.76257e-05	3.40914e-08	879	879	114.185	300	300	35.4276
RC.33742	RNA polymerase sigma factor rpoD	-3.22125	-6.4303	1.27383e-10	5.93542e-06	4.71814e-09	3021	3066	126.726	1034	1047	39.3408
RC.31158	Amino acid permease	-3.21956	-3.16256	0.00156389	1	0.014636	360	360	30.6765	123	123	9.52817
RC.36478	unknown protein	-3.21248	-6.45579	1.07686e-10	5.01763e-06	4.02054e-09	1174	1174	128.175	402	402	39.8992
RC.33854	2-Cys peroxiredoxin BAS1	-3.20998	-15.7088	1.3282e-55	6.18876e-51	1.15894e-53	15396	15396	759.282	5276	5276	236.538
RC.4638	Indole-3-acetic acid-induced protein ARG2	-3.20643	-3.73895	0.000184799	1	0.00237733	137	137	43.1001	47	47	13.4418
RC.1980	uridylyltransferase-related	-3.20638	-7.78758	6.83431e-15	3.18445e-10	3.66028e-13	1335	1335	186.958	458	458	58.3081
RC.336	NA	-3.20439	-10.1859	2.29679e-24	1.07019e-19	1.61173e-22	2208	3216	320.059	781	1104	99.8815
RC.45306	NA	-3.20117	-3.54423	0.000393766	1	0.00456861	416	518	38.8093	118	178	12.1235
RC.33230	protein containing PDZ domain, a K-box domain, and a TPR region	-3.20078	-6.37137	1.87391e-10	8.73148e-06	6.82146e-09	1915	1967	125.428	670	676	39.1866
RC.37349	DNA-directed RNA polymerase beta' subunit	-3.19923	-3.68384	0.00022975	1	0.00286542	1033	1079	41.9593	356	371	13.1154
RC.25474	Cell division protease ftsH homolog contig_63945 956-4531 F PREDN 20111014	-3.19456	-3.86574	0.000110756	1	0.0015103	176	212	46.2916	66	73	14.4908
RC.37679	Protein cbbY AC235753.2 74331-77596 F EGN_Mt100125 20111014	-3.19021	-9.21886	3.00613e-20	1.40071e-15	1.95903e-18	1859	1859	263.678	641	641	82.6521
RC.39065	Glyoxylate/hydroxypyruvate reductase B contig_52712 3911-601 E PREDN 20111014	-3.18351	-10.931	8.20759e-28	3.82433e-23	6.07036e-26	1803	1803	371.689	623	623	116.755
RC.14	Uncharacterized protein (Fragment)	-3.18205	-4.17829	2.9373e-05	1	0.000468871	501	836	54.3527	162	289	17.081
RC.42485	alpha/beta-Hydrolases superfamily protein	-3.17826	-5.10794	3.25718e-07	0.0151768	7.68837e-06	1592	1592	81.3531	551	551	25.5967
RC.42936	Sodium Bile acid symporter family	-3.17782	-4.13885	3.49072e-05	1	0.000546723	1274	1274	53.4231	441	441	16.8112
RC.4026	Uncharacterized protein	-3.17063	-3.02688	0.00247097	1	0.021223	98	98	28.6576	34	34	9.03847
RC.684	Glutamyl-tRNA(Gln) amidotransferase subunit A	-3.17035	-4.89715	9.72449e-07	0.0453113	2.11933e-05	514	660	75.019	181	229	23.6627
RC.35054	NA	-3.16967	-4.91704	8.78718e-07	0.0409438	1.93222e-05	1167	1167	75.6504	405	405	23.8669
RC.31409	50S ribosomal protein L11	-3.16926	-4.6538	3.25899e-06	0.151853	6.43635e-05	2181	2181	67.7789	757	757	21.3863
RC.36339	Exostosin family protein	-3.16647	-2.80003	0.00510978	1	0.0378883	403	403	24.565	140	140	7.75786
RC.1490	Peptidyl-prolyl cis-trans isomerase cyclophilin-type contig_50352 10170-6347 F PREDN 20111014	-3.16507	-10.1896	2.20922e-24	1.02939e-19	1.55262e-22	1753	2814	325.426	639	978	102.818
RC.6923	Uncharacterized protein	-3.16254	-4.73432	2.19804e-06	0.102418	4.49595e-05	391	391	70.3381	136	136	22.241
RC.42493	Trypsin protein inhibitor contig_239404 1175-368 F PREDN 20111014	-3.16254	-2.88377	0.00392947	1	0.0306793	230	230	26.0983	80	80	8.25232
RC.28373	Rubredoxin-like superfamily protein	-3.16087	-8.31049	9.53786e-17	4.44417e-12	5.77165e-15	1549	1885	216.858	551	656	68.6072
RC.34770	Magnesium chelatase subunit contig_130635 3920-404 E PREDN 20111014	-3.1605	-6.90025	5.19295e-12	2.41965e-07	2.19969e-10	2187	2514	149.534	736	875	47.3136
RC.33280	Pentatricopeptide repeat-containing protein	-3.1562	-2.80099	0.00509471	1	0.0378213	373	373	24.6859	130	130	7.82139
RC.42683	NA	-3.15165	-7.20554	5.78407e-13	2.69509e-08	2.6684e-11	1365	2315	163.654	526	808	51.9263
RC.39130	Plastid-lipid associated protein PAP / fibrillin family protein	-3.14483	-3.00305	0.00267292	1	0.0225444	466	466	28.51	163	163	9.06566
RC.4735	NA	-3.14083	-3.19364	0.00140494	1	0.0134201	208	217	32.2972	75	76	10.283
RC.40954	30S ribosomal protein S17	-3.14011	-10.5712	4.06069e-26	1.89208e-21	2.92892e-24	1610	1610	353.883	564	564	112.697
RC.31097	L-lactate dehydrogenase contig_8004 4481-643 F PREDN 20111014	-3.13731	-27.8243	2.412e-170	1.1239e-165	2.5143e-168	53588	53673	2450.37	18802	18819	781.041
RC.36704	Mog1/PsbP/DUF1795-like photosystem II reaction center PsbP family protein	-3.13659	-5.01397	5.33238e-07	0.0248462	1.21557e-05	695	710	79.7464	248	249	25.4246
RC.41680	NAD(P)-binding Rossmann-fold superfamily protein	-3.13626	-9.61635	6.82981e-22	3.18235e-17	4.62551e-20	5802	5802	293.328	2035	2035	93.5279
RC.36109	50S ribosomal protein L6 contig_61193 3199-831 F PREDN 20111014	-3.13556	-11.123	9.721e-29	4.5295e-24	7.2472e-27	5795	5795	392.525	2033	2033	125.185
RC.34529	50S ribosomal protein L13 contig_60967 6686-3938 F PREDN 20111014	-3.13322	-9.4318	4.03587e-21	1.88051e-16	2.68644e-19	6010	6010	282.54	2110	2110	90.1757
RC.25622	Uncharacterized protein	-3.13199	-5.07867	3.80121e-07	0.0177118	8.87807e-06	820	820	81.9759	287	288	26.1738
RC.43628	Zeaxanthin epoxidase CU571152.5 100554-94852 E EGN_Mt100125 20111014	-3.12486	-5.46895	4.52767e-08	0.00210967	1.23589e-06	767	767	95.3442	270	270	30.5115
RC.42638	Glycerophosphodiesterase-like protein	-3.12344	-2.80515	0.00502945	1	0.0374476	619	619	25.1005	218	218	8.03618
RC.43564	HMP-PP phosphatase	-3.12309	-3.76403	0.000167203	1	0.00217561	653	653	45.1996	230	230	14.4727
RC.44484	NA	-3.12178	-3.48271	0.000496372	1	0.00557849	708	718	38.7174	251	253	12.4024
RC.4454	Uncharacterized protein	-3.11918	-4.55991	5.11789e-06	0.238468	9.707e-05	970	1052	66.4436	236	371	21.3016
RC.25166	50S ribosomal protein L24	-3.11644	-11.8656	1.79155e-32	8.34771e-28	1.39361e-30	3439	3853	450.289	1225	1360	144.488
RC.1137	NBS-LRR disease-resistance protein scn3r1	-3.11478	-3.17006	0.00152411	1	0.0143235	269	269	32.1736	95	95	10.3293
RC.37250	NA	-3.10889	-4.44332	8.85877e-06	0.412775	0.000159188	861	862	63.3665	305	305	20.3823
RC.40852	S-adenosyl-L-methionine-dependent methyltransferases superfamily protein	-3.10155	-3.47564	0.000509654	1	0.0056989	375	375	38.8948	133	133	12.5405
RC.34029	Early nodulin	-3.09945	-2.74332	0.00608214	1	0.0434059	288	479	24.2534	95	170	7.82506
RC.41849	Beta-glucosidase	-3.09668	-2.78748	0.00531205	1	0.039071	670	670	25.0704	238	238	8.0959
RC.33085	Chalcone-flavanone isomerase family protein	-3.09576	-4.59761	4.27405e-06	0.199149	8.23612e-05	1182	1182	68.2276	420	420	22.0391
RC.467	unknown protein	-3.09385	-9.0029	2.20048e-19	1.02531e-14	1.41033e-17	2778	3226	261.789	964	1147	84.6159
RC.1389	Receptor-like protein kinase	-3.08908	-2.73249	0.00628575	1	0.0444708	180	205	24.1705	52	73	7.82449
RC.37116	YELLOW STRIPE like 1	-3.08817	-4.03134	5.54616e-05	1	0.000823004	1064	1064	52.6295	379	379	17.0423
RC.42774	50S ribosomal protein L34	-3.08733	-7.75169	9.07259e-15	4.22737e-10	4.83681e-13	2032	2032	194.639	724	724	63.0445
RC.1882	UbiA prenyltransferase family protein	-3.0851	-2.94728	0.00320584	1	0.0261376	202	244	28.1684	66	87	9.13047
RC.768	Thioredoxin h2	-3.08169	-9.61005	7.26109e-22	3.38331e-17	4.90334e-20	1617	2611	299.861	598	932	97.3038
RC.41455	NAD(P)-binding Rossmann-fold superfamily protein	-3.07843	-4.14645	3.37689e-05	1	0.000530679	2292	2292	55.9147	819	819	18.1634
RC.41677	Glyceraldehyde-3-phosphate dehydrogenase	-3.07567	-8.0489	8.35973e-16	3.89522e-11	4.78528e-14	2751	3098	210.92	950	1108	68.5767
RC.45113	Heavy metal transport/detoxification superfamily protein	-3.07246	-3.05365	0.00226077	1	0.0197807	454	486	30.4061	171	174	9.89636
RC.4918	Uncharacterized protein	-3.07133	-5.17821	2.24056e-07	0.0104399	5.46877e-06	282	282	87.4733	101	101	28.4806
RC.36111	Limonoid UDP-glucosyltransferase	-3.07055	-3.88088	0.000104083	1	0.0014323	388	388	49.1519	139	139	16.0076
RC.30582	Domain of unknown function (DUF1995)	-3.06324	-3.20395	0.00135559	1	0.0130047	401	401	33.6093	144	144	10.9718
RC.8786	Uncharacterized protein	-3.05804	-2.68503	0.00725247	1	0.0496589	139	139	23.6587	50	50	7.73655
RC.34394	unknown protein	-3.05739	-2.73752	0.00619054	1	0.0440124	186	189	24.5998	68	68	8.04601
RC.34159	Pectinesterase	-3.05285	-4.03283	5.51125e-05	1	0.000818867	494	494	53.4942	178	178	17.5227
RC.25489	Carbonic anhydrase contig_92527 1054-211 H PREDN 20111014	-3.05145	-4.26661	1.98475e-05	0.924793	0.000330519	425	491	59.9133	159	177	19.6343
RC.34317	unknown protein	-3.05062	-2.99375	0.00275578	1	0.0231284	477	477	29.5093	172	172	9.67321
RC.958	LRR receptor-like serine/threonine-protein kinase FLS2	-3.05004	-3.84883	0.000118688	1	0.00160438	425	427	48.7856	153	154	15.9951
RC.39674	Protease Do-like protein	-3.04941	-2.78608	0.005335	1	0.0391965	438	438	25.5714	158	158	8.38568
RC.33543	HXXXD-type acyl-transferase family protein	-3.04796	-3.15096	0.0016274	1	0.0151204	532	532	32.7288	192	192	10.738
RC.25150	UDP-glucose glucosyltransferase	-3.04775	-2.78675	0.00532401	1	0.0391466	302	302	25.6027	109	109	8.40053
RC.29120	Phytoene synthase protein contig_85152 2290-1403 E PREDN 20111014	-3.04407	-5.72368	1.04258e-08	0.00048579	3.09421e-07	878	880	108.176	318	318	35.5365
RC.11299	WRKY transcription factor WRKY100630	-3.04122	-3.40888	0.000652328	1	0.00701968	235	235	38.4222	85	85	12.6338
RC.44571	Ycf1 protein	-3.03934	-8.45546	2.782e-17	1.29627e-12	1.71238e-15	3136	3136	236.556	1135	1135	77.8314
RC.41442	Rhodanese/Cell cycle control phosphatase superfamily protein	-3.03914	-3.5092	0.000449476	1	0.00512187	431	431	40.755	156	156	13.41
RC.525	50S ribosomal protein L9	-3.0342	-11.6419	2.53003e-31	1.17887e-26	1.93574e-29	5193	6540	449.408	1856	2371	148.114
RC.5041	Cytochrome P450	-3.03337	-3.58053	0.000342906	1	0.00405012	182	182	42.5396	66	66	14.0239
RC.42114	Heavy metal transport/detoxification superfamily protein	-3.03209	-4.74823	2.05217e-06	0.0956211	4.22541e-05	582	645	74.8521	225	234	24.6866
RC.44586	WRKY transcription factor WRKY100630 contig_64381 2331-47 F PREDN 20111014	-3.03144	-3.0935	0.00197816	1	0.0177084	474	474	31.7822	171	172	10.4842
RC.2665	Aquaporin contig_129758 1504-171 F PREDN 20111014	-3.02992	-4.68564	2.79107e-06	0.13005	5.58394e-05	469	931	72.9637	72	338	24.081
RC.39503	Protein phosphatase	-3.02915	-3.88959	0.000100418	1	0.00139103	1106	1107	50.2965	402	402	16.6042
RC.37792	NA	-3.02881	-3.57482	0.000350485	1	0.00413125	201	201	42.492	73	73	14.0293
RC.39232	Glutamate receptor 3.6	-3.02418	-4.71899	2.37033e-06	0.110445	4.80615e-05	1765	1765	74.1998	642	642	24.5355
RC.4412	Cellulose synthase-like protein contig_71254 242-808 E PREDN 20111014	-3.01965	-3.66241	0.000249859	1	0.00307912	280	280	44.7868	102	102	14.8318
RC.32237	NA	-3.01817	-3.16436	0.00155428	1	0.014571	392	439	33.457	149	160	11.0852
RC.28222	Protein of unknown function (DUF607)	-3.01139	-2.79011	0.00526901	1	0.0388035	308	386	26.0925	119	141	8.66462
RC.45187	Aldo-keto reductase/ oxidoreductase	-3.0104	-4.65649	3.21674e-06	0.149884	6.36181e-05	977	977	72.706	357	357	24.1516
RC.514	Rhodanese/Cell cycle control phosphatase superfamily protein	-3.00442	-2.95194	0.00315792	1	0.0258101	142	437	29.3013	53	160	9.75274
RC.42405	NA	-3.00363	-4.04493	5.23418e-05	1	0.000782189	456	456	55.0354	166	167	18.323
RC.44422	shikimate kinase like 2	-2.9992	-5.43939	5.34694e-08	0.00249141	1.44208e-06	1944	1944	99.7246	713	713	33.2504
RC.35741	Translation elongation factor EF-G	-2.99873	-8.43133	3.42017e-17	1.59363e-12	2.09964e-15	5523	5812	239.629	2035	2132	79.9104
RC.33163	Rhodanese/Cell cycle control phosphatase superfamily protein	-2.99806	-8.85906	8.07677e-19	3.76337e-14	5.09252e-17	1354	3584	264.636	535	1315	88.2689
RC.35986	NA	-2.99522	-3.1811	0.00146721	1	0.013866	226	226	34.1731	83	83	11.4092
RC.7221	Cc-nbs resistance protein	-2.99449	-3.01862	0.00253932	1	0.0216714	147	147	30.7821	54	54	10.2796
RC.28688	Cytokinin-O-glucosyltransferase	-2.99251	-3.32967	0.000869497	1	0.00895144	253	253	37.4872	93	93	12.527
RC.35296	Protochlorophyllide reductase contig_164013 2281-496 F PREDN 20111014	-2.99083	-8.69743	3.39768e-18	1.58315e-13	2.12503e-16	2224	2776	255.934	779	1021	85.5726
RC.33362	Peptidyl-prolyl cis-trans isomerase cyclophilin-type contig_80595 961-3457 E PREDN 20111014	-2.99038	-4.30716	1.65371e-05	0.770545	0.000279995	647	647	62.7897	238	238	20.9973
RC.41669	Leucine-rich repeat receptor-like protein kinase	-2.98893	-3.05829	0.00222605	1	0.0195188	1614	1614	31.6789	594	594	10.5987
RC.35732	Carbonic anhydrase contig_116756 2128-1375 E PREDN 20111014	-2.98886	-2.7581	0.00581391	1	0.0419089	407	413	25.7661	151	152	8.62072
RC.44236	Leucine-rich repeat protein kinase family protein	-2.98248	-2.77172	0.0055761	1	0.040527	911	911	26.0995	336	336	8.75095
RC.18166	NA	-2.97545	-2.72729	0.00638583	1	0.0450284	165	165	25.3536	61	61	8.52095
RC.31405	unknown protein	-2.97513	-4.12667	3.68066e-05	1	0.000573387	760	760	58.0543	281	281	19.5132
RC.34588	Thioredoxin H-type 3	-2.97142	-3.48341	0.000495078	1	0.00557108	854	859	41.4395	317	318	13.946
RC.4419	NA	-2.96637	-8.56667	1.06604e-17	4.96722e-13	6.59658e-16	3582	3716	251.191	1329	1378	84.6797
RC.45791	Disease resistance-responsive (dirigent-like protein) family protein	-2.96526	-2.83498	0.00458284	1	0.0347441	248	248	27.529	92	92	9.28386
RC.4344	30S ribosomal protein S9	-2.96393	-2.71961	0.00653605	1	0.0457966	93	97	25.35	34	36	8.55284
RC.6078	Glucose-1-phosphate adenylyltransferase	-2.9631	-8.26927	1.34883e-16	6.28488e-12	8.08865e-15	1794	1794	234.422	666	666	79.1138
RC.5574	Glyoxylate/hydroxypyruvate reductase B contig_52712 3911-601 E PREDN 20111014	-2.96047	-9.46266	3.00568e-21	1.4005e-16	2.00932e-19	1639	1639	307.338	609	609	103.814
RC.707	Protein of unknown function (DUF567)	-2.95908	-4.65888	3.17962e-06	0.148155	6.29641e-05	664	729	74.563	249	271	25.198
RC.31507	Glutathione-regulated potassium-efflux system protein contig_51234 9074-577 E PREDN 20111014	-2.95294	-3.6611	0.000251138	1	0.00309407	1157	1157	46.1829	431	431	15.6396
RC.37488	D-glycerate 3-kinase	-2.94184	-7.83012	4.87676e-15	2.27233e-10	2.63001e-13	5440	5445	212.363	2035	2036	72.1872
RC.35084	Ribosome-recycling factor	-2.94182	-4.62597	3.72883e-06	0.173745	7.25146e-05	638	813	74.1309	244	304	25.199
RC.27698	NA	-2.93938	-4.89252	9.95628e-07	0.0463913	2.16478e-05	486	489	83.018	180	183	28.2433
RC.31819	Heavy metal transport/detoxification superfamily protein	-2.93924	-8.87319	7.11487e-19	3.31518e-14	4.49211e-17	1670	1670	273.043	625	625	92.8957
RC.36401	MADS-box transcription factor	-2.93704	-3.16049	0.00157509	1	0.0147253	267	267	34.6841	100	100	11.8092
RC.33762	Carboxyl-terminal-processing protease	-2.92977	-3.33729	0.000846027	1	0.00874071	1084	1084	38.8114	407	407	13.2473
RC.39758	Protein of unknown function (DUF3411)	-2.92953	-5.81309	6.13428e-09	0.000285827	1.8792e-07	2285	2285	117.763	858	858	40.1988
RC.34842	unknown protein.	-2.925	-5.41399	6.16426e-08	0.00287223	1.64976e-06	1513	1513	102.379	569	569	35.0014
RC.35835	unknown protein	-2.92443	-2.81139	0.00493281	1	0.0368458	109	109	27.6163	41	41	9.44331
RC.39426	Exostosin family protein	-2.9173	-4.09658	4.1931e-05	1	0.000642477	968	968	58.8428	365	365	20.1703
RC.35937	50S ribosomal protein L14	-2.91664	-9.29774	1.43624e-20	6.69217e-16	9.45221e-19	2731	2731	303.152	1030	1030	103.939
RC.8029	Uncharacterized protein	-2.91407	-4.41636	1.00381e-05	0.467726	0.000177775	453	453	68.4974	171	171	23.5057
RC.273	Chlorophyll a-b binding protein 6A contig_54934 7683-5058 F PREDN 20111014	-2.9091	-34.6052	2.6093e-262	1.2158e-257	2.854e-260	37772	68556	4202.01	16731	25923	1444.44
RC.41628	Protein of unknown function, DUF642	-2.90592	-3.06789	0.00215579	1	0.0190293	492	494	33.1902	186	187	11.4216
RC.36480	Alpha-D-xylosidase	-2.90176	-3.35282	0.000799953	1	0.00832353	374	459	39.7244	148	174	13.6898
RC.40439	hypothetical protein	-2.89862	-6.78174	1.18772e-11	5.53418e-07	4.86735e-10	2224	2224	162.768	844	844	56.1535
RC.29054	Receptor-like kinase contig_164550 93-1691 H PREDN 20111014	-2.89505	-5.18029	2.21572e-07	0.0103242	5.41098e-06	1107	1108	95.1482	419	421	32.8658
RC.31024	Subtilisin-like serine protease	-2.89446	-3.15253	0.00161863	1	0.0150539	1463	1463	35.2503	556	556	12.1785
RC.108	Triosephosphate isomerase contig_63724 273-3954 E PREDN 20111014	-2.89417	-11.0681	1.79589e-28	8.36797e-24	1.33674e-26	6859	8835	434.423	2481	3358	150.103
RC.43533	NA	-2.89231	-7.09019	1.33981e-12	6.24283e-08	5.92861e-11	1667	1667	178.478	634	634	61.7077
RC.36886	Oxygen-evolving enhancer protein AC157372.2 27120-29314 F EGN_Mt100125 20111014	-2.89055	-22.5372	1.8632e-112	8.6815e-108	1.8471e-110	41183	43828	1802.55	15919	16679	623.603
RC.40572	Transketolase	-2.8886	-20.7239	2.16827e-95	1.01031e-90	2.1048e-93	39518	39610	1526.02	15065	15084	528.291
RC.39174	Chlorophyll A/B binding protein, putative	-2.88754	-2.86305	0.00419593	1	0.0323316	189	189	29.1765	72	72	10.1043
RC.5990	Maf-like protein	-2.88337	-2.7954	0.00518368	1	0.0383204	173	173	27.8734	66	66	9.66693
RC.2277	Multidrug resistance protein ABC transporter family AC151738.84 191140-196816 E EGN_Mt100125 20111014	-2.8832	-4.93403	8.05569e-07	0.0375355	1.77809e-05	636	747	86.841	236	285	30.1197
RC.29021	50S ribosomal protein L14	-2.88245	-6.62355	3.50772e-11	1.63442e-06	1.38159e-09	739	849	156.547	290	324	54.3106
RC.6377	RNA polymerase sigma factor rpoD	-2.87086	-4.82589	1.39394e-06	0.0649504	2.94293e-05	774	796	83.6058	295	305	29.1222
RC.45699	Granule-bound starch synthase contig_53004 4824-9040 F PREDN 20111014	-2.8696	-3.01828	0.00254218	1	0.0216827	600	600	32.7266	230	230	11.4046
RC.35877	Uncharacterized protein	-2.86887	-3.80512	0.00014174	1	0.00188052	845	845	52.0329	324	324	18.1371
RC.42492	Uncharacterized protein	-2.8677	-4.53669	5.71491e-06	0.266286	0.000106942	1048	1048	74.0072	402	402	25.8071
RC.35297	GTPase obg contig_54749 616-4821 E PREDN 20111014	-2.86756	-4.39728	1.09621e-05	0.510778	0.000192456	1830	1830	69.5342	702	702	24.2486
RC.33206	unknown protein	-2.86436	-5.32711	9.97986e-08	0.00465011	2.58053e-06	1854	1854	102.217	712	712	35.6858
RC.39460	Unknown protein contig_177398 1336-670 E PREDN 20111014	-2.86131	-2.86028	0.00423278	1	0.0325575	450	450	29.517	173	173	10.3159
RC.35470	Protein kinase superfamily protein	-2.86076	-5.88504	3.98033e-09	0.000185463	1.24581e-07	3165	3165	124.982	1217	1217	43.6882
RC.41603	Salt-tolerance protein	-2.85946	-4.85306	1.21581e-06	0.0566505	2.59865e-05	992	993	85.0526	382	382	29.7443
RC.40995	unknown protein	-2.85865	-22.2765	6.4795e-110	3.0191e-105	6.383e-108	24782	25083	1790.35	9622	9652	626.291
RC.9220	Cc-nbs-lrr resistance protein AC225526.13 40506-28730 E EGN_Mt100125 20111014	-2.85676	-3.14448	0.00166384	1	0.0153945	348	348	35.7591	134	134	12.5174
RC.31928	Glutathione peroxidase	-2.85603	-8.14921	3.66554e-16	1.70796e-11	2.14299e-14	3900	3988	240.223	1501	1536	84.1107
RC.25748	Malate dehydrogenase	-2.85386	-17.3085	4.11026e-67	1.91518e-62	3.75525e-65	20903	22719	1084.18	7887	8757	379.901
RC.30911	Thioredoxin	-2.85258	-3.05877	0.00222251	1	0.0195049	306	306	33.9106	118	118	11.8877
RC.36580	50S ribosomal protein L31 AC235668.7 23359-23845 F EGN_Mt100125 20111014	-2.84408	-11.4964	1.37893e-30	6.42514e-26	1.04815e-28	4884	4884	481.012	1889	1889	169.127
RC.2511	chlororespiratory reduction 7	-2.84312	-4.03906	5.36691e-05	1	0.000799205	502	504	59.4241	193	195	20.901
RC.37548	ABC transporter B family member	-2.83993	-2.88085	0.00396614	1	0.0308842	932	932	30.2822	361	361	10.663
RC.26316	MYB transcription factor	-2.83912	-8.40782	4.18016e-17	1.94774e-12	2.55609e-15	4468	4940	258.001	1758	1914	90.8737
RC.41804	Indoleacetic acid-induced-like protein	-2.83905	-7.53571	4.85925e-14	2.26417e-09	2.46641e-12	4003	4003	207.271	1545	1551	73.0072
RC.46005	Cinnamyl alcohol dehydrogenase	-2.83794	-3.72502	0.000195308	1	0.00249462	562	565	50.6824	214	219	17.8589
RC.423	Glutathione S-transferase contig_136681 605-3194 F PREDN 20111014	-2.83564	-13.4337	3.85834e-41	1.7978e-36	3.16513e-39	10092	10136	659.64	3926	3932	232.624
RC.695	Rubredoxin-like superfamily protein	-2.83383	-13.3099	2.03801e-40	9.4961e-36	1.66307e-38	5068	6054	648.173	2027	2350	228.727
RC.6376	NA	-2.81802	-3.47747	0.000506188	1	0.00567376	228	228	44.6453	89	89	15.8428
RC.38000	Alpha-tubulin	-2.81279	-3.51781	0.000435134	1	0.00497547	381	381	45.817	149	149	16.2888
RC.7865	Dihydrodipicolinate reductase	-2.81115	-3.05504	0.00225032	1	0.0197056	161	161	34.5866	63	63	12.3034
RC.919	unknown protein	-2.81099	-7.8646	3.70495e-15	1.72632e-10	2.01909e-13	2006	2006	229.19	785	785	81.5333
RC.13279	Progesterone 5-beta-reductase AC235748.8 20091-18838 H EGN_Mt100125 20111014	-2.80968	-3.21986	0.00128255	1	0.0124113	175	212	38.4499	66	83	13.6848
RC.28041	Sua5, putative	-2.80855	-3.72137	0.000198149	1	0.00252537	240	240	51.3913	94	94	18.2982
RC.39512	Polyadenylate-binding protein contig_52130 6380-4527 E PREDN 20111014	-2.80769	-3.27275	0.00106509	1	0.0106088	901	901	39.7665	353	353	14.1634
RC.43550	Phosphoglycolate phosphatase	-2.80491	-3.23218	0.00122853	1	0.0119556	1099	1099	38.8457	431	431	13.8492
RC.33126	Pyrimidine 5'-nucleotidase contig_51299 132-1222 F PREDN 20111014	-2.80221	-16.1162	1.98122e-58	9.23152e-54	1.75504e-56	28697	28814	966.492	11266	11311	344.903
RC.42151	Auxin response factor	-2.79639	-3.10739	0.00188749	1	0.0170309	2021	2021	36.0728	795	795	12.8998
RC.30758	NA	-2.78841	-2.8054	0.00502544	1	0.0374343	109	109	29.5325	42	43	10.5912
RC.44985	Cytochrome P450	-2.78361	-3.14244	0.00167552	1	0.0154933	539	539	37.1538	213	213	13.3473
RC.39024	Serine/threonine protein kinase	-2.78239	-5.72593	1.02885e-08	0.000479392	3.05735e-07	1032	1032	123.432	408	408	44.3618
RC.2880	NA	-2.78239	-2.73299	0.00627637	1	0.0444517	168	172	28.1218	68	68	10.1071
RC.8242	Protein vip1	-2.78099	-3.79071	0.000150223	1	0.00198233	584	584	54.1427	231	231	19.4689
RC.44355	Unknown protein contig_80610 11702-155 E PREDN 20111014	-2.77943	-7.30593	2.75483e-13	1.28361e-08	1.2992e-11	3972	3972	201.27	1572	1572	72.4141
RC.35682	Protein of Unknown Function (DUF239)	-2.77395	-5.15732	2.50532e-07	0.0116735	6.04221e-06	870	870	100.612	345	345	36.2701
RC.5114	Apolipoprotein D	-2.77328	-2.99944	0.00270478	1	0.0227695	179	179	34.0461	71	71	12.2765
RC.39520	Monoacylglycerol lipase ABHD6	-2.7726	-4.36384	1.27807e-05	0.595516	0.000221876	2765	2765	72.0903	1097	1097	26.001
RC.30595	unknown protein	-2.76593	-6.97072	3.15425e-12	1.46972e-07	1.35708e-10	2175	2175	184.626	865	865	66.75
RC.35760	BHLH transcription factor contig_50056 72-3020 E PREDN 20111014	-2.76267	-4.86431	1.14867e-06	0.0535223	2.46874e-05	1968	1969	90.078	784	784	32.6055
RC.31560	unknown protein	-2.75683	-3.91641	8.98817e-05	1	0.00126489	609	609	58.588	243	243	21.252
RC.41474	TBC1 domain family member 22A	-2.75467	-3.92244	8.76606e-05	1	0.00123699	2677	2677	58.8412	1069	1069	21.3606
RC.4540	Resistance protein candidate RGC2 contig_172304 628-5 H PREDN 20111014	-2.75004	-2.82074	0.00479138	1	0.0360198	205	205	30.5112	82	82	11.0948
RC.44375	Isoleucyl-tRNA synthetase contig_50392 5699-12580 H PREDN 20111014	-2.75004	-4.4017	1.07411e-05	0.50048	0.000188789	1455	1455	74.2951	582	582	27.016
RC.45153	Ycf1 protein	-2.74718	-14.3591	9.39599e-47	4.37806e-42	7.87421e-45	5759	5759	791.481	2306	2306	288.107
RC.36059	Pentatricopeptide repeat-containing protein	-2.74602	-3.03554	0.00240109	1	0.0207491	342	342	35.4167	137	137	12.8975
RC.954	FAD/NAD(P)-binding oxidoreductase family protein	-2.74248	-7.11526	1.11747e-12	5.20684e-08	5.00177e-11	1633	1633	194.963	655	655	71.09
RC.29035	R1 protein alpha-glucan water dikinase contig_56246 66-5781 F PREDN 20111014	-2.74158	-5.21796	1.80922e-07	0.00843007	4.48169e-06	324	324	104.914	130	130	38.2676
RC.312	Aquaporin protein PIP11	-2.74098	-5.61717	1.94145e-08	0.000904619	5.56004e-07	747	1059	121.621	345	425	44.3714
RC.4411	Uncharacterised conserved protein (UCP030210)	-2.74072	-2.84817	0.00439722	1	0.0335773	147	147	31.2754	59	59	11.4114
RC.34016	Photosystem II reaction center PsbP family protein	-2.74004	-3.00278	0.00267527	1	0.0225578	548	548	34.7768	220	220	12.6921
RC.4371	Phosphoglycolate phosphatase	-2.73929	-8.3537	6.62035e-17	3.08475e-12	4.02184e-15	1529	1529	269.219	614	614	98.2808
RC.35660	Zeaxanthin epoxidase CU571152.5 100554-94852 E EGN_Mt100125 20111014	-2.73733	-4.91667	8.80348e-07	0.0410198	1.9349e-05	754	754	93.3785	303	303	34.113
RC.41639	plastid-specific ribosomal protein 4	-2.73373	-9.04847	1.45124e-19	6.76204e-15	9.31411e-18	3437	3437	316.875	1383	1383	115.913
RC.11240	Cinnamyl alcohol dehydrogenase	-2.73063	-3.15861	0.00158527	1	0.0147998	198	211	38.6914	73	85	14.1694
RC.27738	6-phosphofructo-2-kinase/fructose-2 6-biphosphatase contig_58826 60-3991 F PREDN 20111014	-2.72612	-2.94428	0.00323712	1	0.0263557	175	228	33.7077	69	92	12.3647
RC.36979	alpha/beta-Hydrolases superfamily protein	-2.72589	-3.31723	0.000909175	1	0.0093025	508	508	42.7935	205	205	15.6989
RC.36303	3'(2') 5'-bisphosphate nucleotidase contig_103738 2631-4682 H PREDN 20111014	-2.72526	-2.68886	0.00716978	1	0.0492592	275	275	28.1273	111	111	10.321
RC.37527	6-phosphofructo-2-kinase/fructose-2,6-biphosphatase	-2.71994	-4.5613	5.08425e-06	0.236901	9.64973e-05	1123	1491	81.1922	445	603	29.8508
RC.32925	Soluble inorganic pyrophosphatase	-2.71988	-8.10494	5.28061e-16	2.4605e-11	3.04518e-14	4552	4599	256.326	1847	1860	94.2417
RC.10815	Photosystem I reaction center subunit XI	-2.7198	-16.9941	9.18707e-65	4.28072e-60	8.31207e-63	4902	4903	1126.17	1982	1983	414.063
RC.33429	Photosystem I reaction center subunit XI	-2.71889	-12.1274	7.58657e-34	3.53496e-29	5.98133e-32	12220	12220	574.076	4944	4944	211.144
RC.41852	NA	-2.71617	-2.85235	0.00433976	1	0.0332093	1163	1163	31.8221	471	471	11.7158
RC.4052	Magnesium-protoporphyrin O-methyltransferase	-2.71474	-4.24397	2.19614e-05	1	0.000361077	652	923	70.5054	269	374	25.9713
RC.27673	Fasciclin-like arabinogalactan protein contig_60908 909-2572 E PREDN 20111014	-2.71192	-3.03208	0.00242881	1	0.0209342	300	498	36.0496	107	202	13.293
RC.45488	Uncharacterized protein	-2.70848	-3.7018	0.000214082	1	0.0026936	554	554	53.843	225	225	19.8794
RC.43172	Beta-amylase	-2.70395	-2.9107	0.00360622	1	0.0286792	440	440	33.3799	179	179	12.3449
RC.10779	Putative lysine decarboxylase family protein	-2.70221	-3.29978	0.000967625	1	0.00979344	339	339	42.9446	138	138	15.8924
RC.29213	NA	-2.70221	-3.33823	0.000843166	1	0.00871696	216	339	43.9511	91	138	16.2649
RC.521	Zinc finger protein LSD1	-2.70004	-4.29206	1.77033e-05	0.824885	0.000298331	458	1188	72.7491	184	484	26.9437
RC.39517	Ribulose-5-phosphate-3-epimerase contig_84883 1546-329 E PREDN 20111014	-2.69855	-9.5957	8.34502e-22	3.88836e-17	5.62715e-20	5324	6945	363.861	2179	2831	134.836
RC.5614	Glycine cleavage system H protein	-2.69793	-2.94496	0.00322999	1	0.0263068	213	233	34.2941	92	95	12.7113
RC.389	chaperonin contig_77371 1675-520 E PREDN 20111014	-2.69636	-11.3366	8.6696e-30	4.0396e-25	6.51548e-28	3082	4596	508.474	1322	1875	188.578
RC.4343	subunit NDH-M of NAD(P)H:plastoquinone dehydrogenase complex	-2.69592	-7.36098	1.82648e-13	8.5105e-09	8.79184e-12	1284	1370	214.484	532	559	79.5587
RC.28438	Protein binding protein, putative	-2.69581	-3.33051	0.000866894	1	0.00892858	348	348	43.9171	142	142	16.2909
RC.45484	Prolyl-tRNA synthetase	-2.69555	-3.43644	0.000589436	1	0.00644263	1311	1311	46.7624	535	535	17.348
RC.36416	FK506-binding protein	-2.69092	-5.77405	7.74034e-09	0.000360661	2.34043e-07	3053	3141	132.382	1191	1284	49.1956
RC.37067	Protein of unknown function, DUF599	-2.69008	-2.70412	0.00684867	1	0.0475013	516	516	29.052	211	211	10.7997
RC.4666	Rhodanese/Cell cycle control phosphatase superfamily protein	-2.68206	-3.18796	0.00143283	1	0.0136396	217	217	40.5762	89	89	15.1288
RC.30654	Cytochrome P450 monooxygenase CYP97C10	-2.68083	-2.74904	0.00597699	1	0.0428039	368	368	30.1953	151	151	11.2634
RC.34679	Beta-amylase contig_164670 2431-239 F PREDN 20111014	-2.67975	-3.48585	0.000490585	1	0.0055308	1201	1201	48.5819	493	493	18.1293
RC.36266	Mitogen-activated protein kinase	-2.67756	-2.77106	0.0055875	1	0.0405896	248	314	30.7426	110	129	11.4816
RC.41618	Photosystem I reaction center subunit II	-2.67697	-18.7882	9.59612e-79	4.47131e-74	9.12512e-77	18466	18466	1412.19	7588	7588	527.533
RC.34173	Rubredoxin	-2.67644	-5.35655	8.48386e-08	0.00395305	2.21708e-06	2000	2000	114.945	822	822	42.9469
RC.34	ribosomal protein L12-A	-2.66664	-13.4502	3.08504e-41	1.43747e-36	2.53971e-39	5073	8761	728.771	1889	3614	273.292
RC.37505	NAD(P)H dehydrogenase 18	-2.66288	-7.81804	5.36807e-15	2.50125e-10	2.88828e-13	2698	2704	246.895	1116	1117	92.7172
RC.1126	Inorganic pyrophosphatase-like protein contig_49708 3683-1586 E PREDN 20111014	-2.66032	-6.35554	2.07748e-10	9.68002e-06	7.53309e-09	920	1364	163.435	390	564	61.4343
RC.43607	Ribulose-5-phosphate-3-epimerase contig_84883 1546-329 E PREDN 20111014	-2.6599	-8.08699	6.11971e-16	2.85148e-11	3.5247e-14	2432	2464	264.663	1002	1019	99.501
RC.6717	Calreticulin-3	-2.65978	-6.87723	6.1047e-12	2.84449e-07	2.56723e-10	943	943	191.427	390	390	71.9712
RC.34342	Glycerophosphodiesterase-like protein	-2.65874	-5.92198	3.18144e-09	0.000148239	1.00912e-07	3582	3582	142.04	1482	1482	53.4238
RC.34000	Thioredoxin H-type 3	-2.65584	-3.16418	0.00155524	1	0.0145749	436	437	40.6278	180	181	15.2976
RC.35100	Glutamine amidotransferase subunit pdxT	-2.65298	-5.00054	5.71745e-07	0.0266405	1.29323e-05	1640	1640	101.647	680	680	38.3143
RC.41900	50S ribosomal protein L22	-2.65298	-10.3035	6.80313e-25	3.16992e-20	4.8175e-23	5986	5986	431.437	2482	2482	162.624
RC.42413	unknown protein	-2.65004	-3.69949	0.000216037	1	0.00271254	901	901	55.7398	374	374	21.0336
RC.7525	NA	-2.64967	-4.09934	4.14348e-05	1	0.000635711	330	330	68.4549	137	137	25.8352
RC.36907	S-adenosyl-L-methionine-dependent methyltransferases superfamily protein	-2.64564	-2.80807	0.004984	1	0.0371864	849	849	32.204	353	353	12.1725
RC.3035	Photosystem I reaction center subunit IV A	-2.64554	-4.08273	4.45121e-05	1	0.000676244	332	481	68.0789	130	200	25.7335
RC.29956	Cell wall-associated hydrolase CU013530.14 105404-107449 I EGN_Mt100125 20111014	-2.64421	-3.12177	0.00179768	1	0.0163727	885	887	39.8373	369	369	15.0659
RC.30970	14-3-3-like protein	-2.64298	-9.37537	6.90133e-21	3.21568e-16	4.57422e-19	3049	3049	359.492	1269	1269	136.018
RC.33338	Phototropin	-2.63973	-5.7634	8.24517e-09	0.000384184	2.4802e-07	1723	1723	136.159	718	718	51.5807
RC.34138	50S ribosomal protein L3	-2.63477	-3.77117	0.00016249	1	0.00212138	67	400	58.485	36	167	22.1974
RC.41977	slufate transporter 2	-2.63316	-3.17149	0.00151663	1	0.014264	383	383	41.4067	160	160	15.7251
RC.6523	Proline transporter	-2.6315	-5.31903	1.04333e-07	0.00486139	2.68882e-06	555	555	116.586	232	232	44.304
RC.4990	Uncharacterized protein	-2.6293	-3.12418	0.00178302	1	0.0162481	196	196	40.2804	82	82	15.3198
RC.34514	Carboxymethylenebutenolidase-like protein	-2.62389	-5.36127	8.26475e-08	0.00385096	2.16346e-06	1040	1040	119.027	436	436	45.3628
RC.37184	Isoflavone 2'-hydroxylase	-2.62311	-2.75536	0.0058629	1	0.0421642	372	372	31.4567	156	156	11.9921
RC.39353	oxidoreductases, acting on NADH or NADPH, quinone or similar compound as acceptor	-2.61883	-7.30451	2.78386e-13	1.29714e-08	1.31157e-11	4371	4371	221.657	1836	1836	84.6398
RC.7334	Phototropin	-2.61479	-3.13559	0.00171514	1	0.0157689	145	145	40.9582	61	61	15.664
RC.30583	Domain of unknown function (DUF1995)	-2.61386	-3.93511	8.31624e-05	1	0.00118066	739	739	64.5463	311	311	24.6938
RC.36641	chlororespiratory reduction 7	-2.61048	-3.15384	0.00161142	1	0.0149988	474	477	41.5531	199	201	15.9178
RC.37261	Beta-ketoacyl-CoA synthase AC233668.2 25992-29562 E EGN_Mt100125 20111014	-2.60949	-3.6095	0.000306794	1	0.00367766	1098	1179	54.4625	469	497	20.8709
RC.39406	bifunctional nuclease in basal defense response 1	-2.60718	-6.5261	6.75216e-11	3.14617e-06	2.5725e-09	2430	2984	178.289	1111	1259	68.3838
RC.30628	50S ribosomal protein L5	-2.60618	-9.35799	8.13595e-21	3.79094e-16	5.38486e-19	6205	6205	366.777	2619	2619	140.733
RC.44624	Mannosylglycoprotein endo-beta-mannosidase	-2.60226	-3.97207	7.12538e-05	1	0.0010304	1153	1171	66.2673	493	495	25.4653
RC.36620	UDP-D-glucuronic acid 4-epimerase	-2.6015	-5.59504	2.20605e-08	0.00102791	6.26775e-07	631	648	131.543	267	274	50.5644
RC.35248	Cytochrome b6-f complex iron-sulfur subunit	-2.59788	-17.3441	2.21421e-67	1.03171e-62	2.02693e-65	17168	17526	1265.92	7350	7421	487.291
RC.30924	Cytokinin-O-glucosyltransferase	-2.59745	-3.88006	0.000104437	1	0.00143589	366	366	63.4341	155	155	24.4216
RC.31154	FUNCTIONS IN: molecular_function unknown	-2.5957	-3.70213	0.000213806	1	0.00269106	757	925	57.8173	308	392	22.2743
RC.35516	Rhodanese/Cell cycle control phosphatase superfamily protein	-2.59194	-3.82315	0.000131762	1	0.00176512	1746	1746	61.8135	741	741	23.8484
RC.4532	30S ribosomal protein	-2.58917	-8.00404	1.20478e-15	5.61368e-11	6.8293e-14	1752	2036	271.387	745	865	104.816
RC.42555	Protein of unknown function (DUF1118)	-2.58807	-5.89133	3.83164e-09	0.000178535	1.20226e-07	3068	3068	147.15	1304	1304	56.8569
RC.43631	Nuclear transcription factor Y subunit B-3 contig_11554 350-1419 E PREDN 20111014	-2.58616	-4.00674	6.15646e-05	1	0.000903496	576	576	68.1553	245	245	26.3539
RC.42722	Metal ion binding protein contig_54901 462-1668 F PREDN 20111014	-2.58388	-5.44821	5.08868e-08	0.00237107	1.38013e-06	1905	1905	126.202	811	811	48.8422
RC.42380	Sucrose-phosphate synthase	-2.58381	-4.72541	2.29667e-06	0.107013	4.67511e-05	4228	4228	94.9447	1800	1800	36.746
RC.41717	Thiazole biosynthetic enzyme contig_73132 1323-3461 F PREDN 20111014	-2.58212	-18.0642	6.18904e-73	2.88378e-68	5.75605e-71	16807	16807	1387.63	7160	7160	537.401
RC.826	Protein of unknown function (DUF177)	-2.58192	-5.8284	5.59726e-09	0.000260804	1.71921e-07	1033	1244	144.619	461	530	56.0121
RC.6096	Uncharacterized protein	-2.57765	-3.47607	0.000508834	1	0.00569216	157	157	51.5927	67	67	20.0154
RC.5242	Cytochrome b559 subunit alpha	-2.57533	-2.73477	0.00624236	1	0.0442714	199	199	31.9848	85	85	12.4197
RC.44215	Root phototropism protein	-2.57219	-3.58925	0.000331635	1	0.00393161	1562	1562	55.211	668	668	21.4646
RC.41004	Serine/threonine protein kinase	-2.57023	-2.83096	0.00464084	1	0.0350925	486	486	34.3933	208	208	13.3814
RC.33276	Glycogen synthase	-2.56968	-5.44556	5.1651e-08	0.00240668	1.39708e-06	1720	1724	127.297	738	738	49.538
RC.34170	Alanyl-tRNA synthetase	-2.56898	-4.97638	6.47897e-07	0.0301887	1.45769e-05	1128	1128	106.36	483	483	41.4015
RC.36236	Adenine nucleotide alpha hydrolases-like superfamily protein	-2.56591	-4.89212	9.97653e-07	0.0464856	2.16817e-05	1080	1080	103.004	463	463	40.1433
RC.6487	Protochlorophyllide reductase, chloroplastic	-2.56464	-4.56409	5.01711e-06	0.233772	9.53843e-05	387	415	89.7326	159	178	34.9883
RC.35550	30S ribosomal protein S9	-2.56123	-2.97298	0.00294927	1	0.0244036	219	468	38.1647	110	201	14.9009
RC.1870	exoribonuclease 2	-2.55667	-6.67754	2.4305e-11	1.13249e-06	9.696e-10	1340	1699	193.117	594	731	75.5347
RC.25182	Uncharacterized protein	-2.55167	-4.32557	1.52146e-05	0.708922	0.000260155	566	566	81.3233	244	244	31.8706
RC.32907	Cysteine synthase	-2.54624	-8.2392	1.73484e-16	8.08347e-12	1.03634e-14	6665	6678	296.118	2885	2885	116.296
RC.42745	Putative uncharacterized protein	-2.54431	-4.0192	5.83987e-05	1	0.000863015	303	303	70.5729	131	131	27.7376
RC.30655	RPM1 interacting protein 4 transcript contig_163976 1938-249 E PREDN 20111014	-2.5434	-3.23558	0.00121397	1	0.0118474	837	837	45.7664	362	362	17.9942
RC.720	Ribulose bisphosphate carboxylase/oxygenase activase AC233655.2 167785-171989 E EGN_Mt100125 20111014	-2.53924	-4.94083	7.77981e-07	0.03625	1.72127e-05	547	1048	107.026	233	454	42.1487
RC.41623	NDH-dependent cyclic electron flow 1	-2.53777	-5.28127	1.28307e-07	0.00597845	3.25979e-06	2829	3216	122.408	1177	1394	48.2345
RC.35009	calcium sensing receptor	-2.53729	-12.1236	7.94012e-34	3.6997e-29	6.24949e-32	12393	12797	645.004	5519	5548	254.21
RC.25319	integral membrane TerC family protein	-2.53374	-2.92244	0.00347308	1	0.0279255	205	205	37.5911	89	89	14.8362
RC.5678	14-3-3-like protein	-2.53286	-7.48065	7.39878e-14	3.44746e-09	3.69503e-12	1522	1522	246.417	661	661	97.288
RC.35730	Peptidyl-prolyl cis-trans isomerase cyclophilin-type contig_50352 10170-6347 F PREDN 20111014	-2.53094	-4.42673	9.56788e-06	0.445815	0.000170419	1615	1958	86.4182	696	851	34.1447
RC.37139	Photosystem II reaction center psb28 protein contig_52753 6267-4690 F PREDN 20111014	-2.53078	-7.03697	1.96532e-12	9.15742e-08	8.59045e-11	3757	3757	218.381	1632	1633	86.2903
RC.4803	tRNA-specific adenosine deaminase	-2.52666	-4.08234	4.45867e-05	1	0.000677157	673	673	73.7196	293	293	29.1767
RC.4050	CONTAINS InterPro DOMAIN/s: Methyltransferase FkbM (InterPro:IPR006342)	-2.52577	-3.4038	0.000664576	1	0.00713501	1374	1481	51.283	624	645	20.3039
[truncated: 3,803 more rows]

## Sheet: tolerant
Contig		Statistics					Control			Drought
Feature ID	Sequence description	Fold Change (original values)	Test statistic	P-value	Bonferroni	FDR p-value correction	Unique gene reads	otal gene reads	RPKM	Unique gene reads	otal gene reads	RPKM
RC.36607	Abscisic acid receptor PYL4	-1.7977E+308	-3.54371	0.000394563	1	0.00744922	105	105	12.5577	0	0	0
RC.14474	NA	-1.7977E+308	-3.78144	0.000155934	1	0.00328618	79	79	14.2991	0	0	0
RC.29613	O-acyltransferase (WSD1-like) family protein	-1.7977E+308	-4.05434	5.028e-05	1	0.00119592	167	167	16.4374	0	0	0
RC.12095	NA	-1.7977E+308	-2.95277	0.00314941	1	0.0417488	59	59	8.71879	0	0	0
RC.36158	NA	-290.778	-18.4083	1.16068e-75	5.40819e-71	1.89098e-73	2571	2571	342.408	9	9	1.17756
RC.29899	Alpha-soluble NSF attachment protein	-171.006	-3.1583	0.00158699	1	0.024118	336	336	10.1588	2	2	0.0594061
RC.12534	MYB transcription factor contig_96484 1753-2195 H PREDN 20111014	-155.737	-4.31215	1.61689e-05	0.753389	0.000437254	153	153	18.9714	1	1	0.121817
RC.38522	NA	-154.72	-3.04773	0.00230586	1	0.0325279	152	152	9.47817	1	1	0.0612603
RC.43059	Protein of unknown function (DUF506)	-130.629	-3.7063	0.000210324	1	0.00428511	385	385	14.0693	3	3	0.107704
RC.2444	Chlorophyll a/b binding protein contig_81211 1772-990 F PREDN 20111014	-120.111	-3.38562	0.000710191	1	0.0123153	99	118	11.7647	1	1	0.0979486
RC.35525	Transcription factor bHLH25	-91.6102	-2.88797	0.00387739	1	0.0490943	180	180	8.63012	2	2	0.0942048
RC.6413	Receptor protein kinase-like protein	-62.0914	-2.9812	0.00287126	1	0.038779	61	61	9.34726	1	1	0.15054
RC.10992	NA	-55.984	-4.44466	8.80383e-06	0.410215	0.000250283	165	165	20.8916	3	3	0.37317
RC.8095	Cystathionine gamma-lyase	-53.4393	-3.00621	0.0026453	1	0.0362203	134	210	9.58294	3	4	0.179324
RC.9960	Protein of unknown function (DUF506)	-51.9125	-5.4352	5.47467e-08	0.00255092	2.3446e-06	306	306	31.3785	6	6	0.604451
RC.36066	Cytochrome P450	-49.4526	-3.7401	0.000183958	1	0.00382145	583	583	14.9033	12	12	0.301366
RC.33786	Beta-glucosidase D4	-47.0266	-4.61627	3.9074e-06	0.182065	0.000118842	693	693	22.7783	15	15	0.484371
RC.44402	Gibberellin 20-oxidase	-46.1149	-5.87769	4.16146e-09	0.000193903	2.10079e-07	1026	1042	36.9761	23	23	0.801825
RC.163	NA	-44.7872	-3.19335	0.00140636	1	0.0219355	59	132	10.9368	2	3	0.244194
RC.8884	ovate family protein 13	-43.7693	-2.8928	0.00381827	1	0.0485983	86	86	8.98971	2	2	0.205388
RC.4550	Chlorophyll a-b binding protein type 2 member 1A, chloroplastic	-42.4121	-5.03507	4.77759e-07	0.0222612	1.73239e-05	125	125	27.2967	3	3	0.643606
RC.34143	Xyloglucan endotransglucosylase/hydrolase	-41.1442	-5.29326	1.20182e-07	0.00559988	4.84419e-06	768	768	30.2369	19	19	0.734901
RC.4935	Protein of unknown function (DUF506)	-40.0371	-6.70274	2.04657e-11	9.536e-07	1.35455e-09	708	708	48.5856	18	18	1.21352
RC.35279	AP2/ERF and B3 domain-containing transcription repressor TEM1	-39.6978	-5.31996	1.03812e-07	0.00483714	4.22089e-06	858	858	30.6281	22	22	0.771532
RC.539	Ferredoxin-nitrite reductase	-38.0151	-14.66	1.17662e-48	5.48245e-44	1.746e-46	3073	3660	233.35	87	98	6.13834
RC.36754	O-acyltransferase (WSD1-like) family protein	-38.0013	-3.44754	0.000565735	1	0.0101856	112	112	12.9083	3	3	0.339681
RC.8586	Ribosomal protein-like protein	-37.4923	-6.66245	2.69427e-11	1.2554e-06	1.76072e-09	442	442	48.2606	12	12	1.28721
RC.12864	Tropinone reductase contig_49566 1919-4254 H PREDN 20111014	-36.1351	-3.23581	0.001213	1	0.0194093	213	213	11.4203	6	6	0.316045
RC.44391	NA	-35.6644	-11.4242	3.18003e-30	1.48173e-25	4.12739e-28	2803	2803	142.497	80	80	3.99549
RC.43738	NA	-33.9497	-9.20626	3.38274e-20	1.57619e-15	3.78892e-18	567	567	92.9574	17	17	2.7381
RC.44580	Cysteine proteinase	-33.8812	-3.07185	0.00212742	1	0.0304913	233	233	10.3522	7	7	0.305545
RC.35542	NA	-32.5725	-4.5167	6.28178e-06	0.292699	0.00018432	189	192	22.4645	6	6	0.689677
RC.35433	Protein of unknown function (DUF506)	-31.9363	-5.77454	7.71833e-09	0.000359636	3.75795e-07	753	753	36.7894	24	24	1.15196
RC.41567	Pectate lyase 1-27 contig_50680 146-4898 E PREDN 20111014	-31.6529	-9.62209	6.46428e-22	3.01203e-17	7.54895e-20	4509	4509	102.231	145	145	3.22975
RC.10744	MtN14 protein	-31.5546	-3.3821	0.000719374	1	0.0124283	93	93	12.6354	3	3	0.40043
RC.30393	Replication protein A1-like protein	-29.8427	-4.20261	2.63872e-05	1	0.000675185	645	645	19.6222	22	22	0.657521
RC.41737	Nitrate reductase	-29.0035	-8.08705	6.11926e-16	2.85127e-11	6.06653e-14	1983	2251	72.8782	68	79	2.51274
RC.27910	Nitrate reductase	-28.9463	-8.84428	9.22572e-19	4.29872e-14	1.00437e-16	885	910	87.1826	30	32	3.01188
RC.4008	NA	-28.6464	-7.73887	1.00388e-14	4.67758e-10	8.92669e-13	394	394	66.8292	14	14	2.3329
RC.29128	Putative uncharacterized protein	-28.2101	-3.46652	0.000527269	1	0.00958195	194	194	13.4326	7	7	0.476164
RC.33507	Aspartic proteinase nepenthesin-1	-26.604	-4.34758	1.37662e-05	0.641434	0.000378874	530	575	21.272	18	22	0.799578
RC.4703	Chlorophyll a/b-binding protein contig_58796 1271-2430 F PREDN 20111014	-26.4652	-3.25554	0.00113182	1	0.0183243	52	52	11.9353	2	2	0.45098
RC.43638	GDSL esterase/lipase	-26.2107	-4.4486	8.64393e-06	0.402764	0.000246339	618	618	22.3118	24	24	0.851248
RC.7804	NA	-25.3342	-5.66111	1.50434e-08	0.000700949	7.02353e-07	224	224	36.2828	9	9	1.43217
RC.8378	xyloglucan:xyloglucosyl transferase 33	-24.5219	-3.99191	6.55478e-05	1	0.00151875	265	265	18.1162	11	11	0.738773
RC.25546	Cysteine/Histidine-rich C1 domain family protein	-24.1749	-4.95378	7.27978e-07	0.0339201	2.55615e-05	570	570	27.9498	24	24	1.15615
RC.32288	Protein of unknown function (DUF1005)	-23.4115	-3.02775	0.00246387	1	0.0342494	299	299	10.486	13	13	0.447902
RC.29079	Ferredoxin-nitrite reductase	-23.2613	-9.47257	2.73553e-21	1.27462e-16	3.13175e-19	1394	1394	102.719	61	61	4.41585
RC.581	Receptor-like protein kinase contig_238631 255-2158 H PREDN 20111014	-23.1692	-6.26756	3.66877e-10	1.70946e-05	2.08726e-08	292	478	44.9956	12	21	1.94205
RC.6511	NA	-23.0722	-3.72203	0.00019764	1	0.004064	136	136	15.8779	6	6	0.688184
RC.5627	Nitrate reductase	-22.9026	-4.29848	1.71992e-05	0.801396	0.000460837	90	90	21.1984	4	4	0.925593
RC.39422	Asparagine synthetase	-21.669	-14.8006	1.46847e-49	6.84232e-45	2.19305e-47	10048	10048	253.258	472	472	11.6876
RC.40571	Cysteine proteinase	-21.5608	-2.91392	0.00356928	1	0.0459886	233	233	9.82613	11	11	0.455741
RC.45262	Putative uncharacterized protein	-20.8328	-5.15356	2.55625e-07	0.0119109	9.72316e-06	307	307	30.8937	15	15	1.48293
RC.3141	NA	-20.4709	-9.20471	3.4318e-20	1.59905e-15	3.83465e-18	582	905	98.814	18	45	4.82704
RC.5535	Matrix metalloprotease	-19.83	-5.23252	1.67242e-07	0.00779263	6.55393e-06	526	526	32.0945	27	27	1.61848
RC.79	NA	-19.5435	-2.91114	0.00360122	1	0.0463021	21	96	9.95784	0	5	0.509521
RC.14302	Putative uncharacterized protein	-19.4787	-6.24679	4.19116e-10	1.95287e-05	2.37576e-08	421	421	45.8748	22	22	2.35512
RC.44025	14 kDa proline-rich protein DC2.15	-19.1703	-2.98583	0.00282814	1	0.0382862	113	113	10.5087	6	6	0.548174
RC.284	Chlorophyll a/b-binding protein contig_58796 1271-2430 F PREDN 20111014	-19.0467	-14.152	1.83267e-45	8.53935e-41	2.66855e-43	4459	4547	236.279	242	243	12.4052
RC.281	Chlorophyll a/b-binding protein contig_58796 1271-2430 F PREDN 20111014	-18.7626	-10.1652	2.84327e-24	1.32482e-19	3.43218e-22	2294	2470	122.227	126	134	6.51439
RC.32492	Putative uncharacterized protein	-18.6613	-3.23772	0.00120494	1	0.0192936	55	55	12.4126	3	3	0.665149
RC.9882	NA	-18.0312	-2.89058	0.00384534	1	0.0488211	124	124	9.9529	7	7	0.551981
RC.35271	Auxin-induced protein 15A	-17.3769	-5.68619	1.29936e-08	0.000605436	6.10318e-07	403	478	38.7707	28	28	2.23117
RC.14521	Non-cyanogenic beta-glucosidase	-17.1345	-4.48767	7.20152e-06	0.335555	0.000209199	101	101	24.2123	6	6	1.41307
RC.36876	L-lactate dehydrogenase contig_53097 268-3066 E PREDN 20111014	-17.0497	-3.94873	7.85707e-05	1	0.00178935	335	335	18.7636	20	20	1.10052
RC.1790	DNA-damage-repair/toleration protein DRT100	-17.0133	-3.01154	0.0025993	1	0.0357269	110	117	10.9183	7	7	0.64175
RC.282	Chlorophyll a/b-binding protein contig_58796 1271-2430 F PREDN 20111014	-16.937	-12.0399	2.20146e-33	1.02577e-28	2.94762e-31	1990	2030	174.633	121	122	10.3107
RC.3640	NA	-16.8518	-3.5227	0.000427188	1	0.0079715	125	149	14.9661	7	9	0.888104
RC.33823	DNA-damage-repair/toleration protein DRT100	-16.7225	-3.76398	0.00016724	1	0.00350385	413	460	17.1115	27	28	1.02326
RC.26032	Pectate lyase	-16.6455	-7.52612	5.23088e-14	2.43733e-09	4.34462e-12	728	834	68.4696	44	51	4.11339
RC.41731	Chlorophyll a/b-binding protein contig_58796 1271-2430 F PREDN 20111014	-16.5798	-18.9631	3.54617e-80	1.65234e-75	5.85935e-78	8812	8812	434.862	541	541	26.2285
RC.16251	L-lactate dehydrogenase contig_170992 1416-2739 H PREDN 20111014	-16.4898	-3.01448	0.00257425	1	0.0354664	81	81	11.005	5	5	0.667383
RC.5074	Plant protein of unknown function (DUF247)	-16.3541	-4.13751	3.51117e-05	1	0.00087023	241	241	20.7654	15	15	1.26973
RC.8437	NA	-16.2863	-3.61715	0.000297875	1	0.00581461	96	96	15.8837	6	6	0.97528
RC.30990	xyloglucan:xyloglucosyl transferase 33	-16.2863	-2.96813	0.00299624	1	0.0400614	208	208	10.6951	13	13	0.656695
RC.6345	NA	-16.2863	-3.17921	0.00147683	1	0.0227631	48	48	12.2703	3	3	0.753415
RC.45243	Nitrate reductase	-16.2293	-7.28595	3.19621e-13	1.48927e-08	2.45755e-11	1770	1993	64.4865	106	125	3.97347
RC.44507	Pectinesterase contig_69330 871-1464 E PREDN 20111014	-16.0988	-7.6719	1.69604e-14	7.90272e-10	1.46891e-12	1803	1803	71.6132	114	114	4.44837
RC.5864	Chlorophyll a-b binding protein 3C-like protein	-15.7773	-5.33984	9.3047e-08	0.00433552	3.81984e-06	186	186	34.8351	12	12	2.20792
RC.4257	Ferredoxin-nitrite reductase	-15.7311	-3.43965	0.000582492	1	0.010455	170	170	14.4629	11	11	0.919388
RC.42134	NA	-15.1799	-3.53528	0.000407357	1	0.00765046	343	343	15.3917	23	23	1.01396
RC.4027	CER1 protein contig_49683 3266-311 E PREDN 20111014	-15.1434	-5.39592	6.81856e-08	0.00317711	2.85711e-06	848	848	35.8742	57	57	2.36897
RC.4044	MLO-like protein	-15.1434	-9.41302	4.82939e-21	2.25025e-16	5.50184e-19	848	848	109.164	57	57	7.20869
RC.36736	Mitogen-activated protein kinase HOG1	-14.9775	-4.40338	1.06586e-05	0.496639	0.00029864	309	309	23.9467	21	21	1.59884
RC.30334	Expansin contig_91107 286-589 H PREDN 20111014	-14.954	-13.5863	4.86637e-42	2.26748e-37	6.9342e-40	1560	2997	228.001	107	204	15.2468
RC.25805	Beta-glucosidase D4	-14.7344	-7.55661	4.14017e-14	1.92911e-09	3.48215e-12	883	883	70.7689	61	61	4.80297
RC.35826	Fatty acid hydroxylase superfamily	-14.2804	-4.42473	9.65738e-06	0.449986	0.000272224	477	477	24.4336	34	34	1.71098
RC.45105	Alcohol acyl transferase contig_130706 195-1342 E PREDN 20111014	-14.2426	-11.2418	2.55109e-29	1.18868e-24	3.2746e-27	1805	1805	157.793	129	129	11.079
RC.41948	Aspartic proteinase nepenthesin I contig_77063 1601-318 E PREDN 20111014	-13.9025	-14.9943	8.08828e-51	3.76874e-46	1.22376e-48	9110	9110	282.239	667	667	20.3012
RC.5816	Germin-like protein contig_241574 850-1 F PREDN 20111014	-13.5622	-9.64749	5.0471e-22	2.3517e-17	5.90879e-20	792	1399	117.538	61	105	8.66662
RC.1616	Chlorophyll a/b binding protein contig_81211 1772-990 F PREDN 20111014	-13.4639	-4.69848	2.62139e-06	0.122144	8.25294e-05	57	291	27.9289	2	22	2.07435
RC.44930	Pectinesterase	-13.3879	-4.22827	2.35513e-05	1	0.000611008	776	776	22.6494	59	59	1.69179
RC.33572	Peroxidase	-13.2835	-3.10288	0.00191653	1	0.0280028	242	261	12.2204	13	20	0.919969
RC.34889	Expansin	-13.2831	-13.8608	1.10382e-43	5.14325e-39	1.58742e-41	2880	4737	243.803	218	363	18.3544
RC.39350	Receptor-like protein kinase	-13.2326	-3.69159	0.000222866	1	0.00450519	260	260	17.3135	20	20	1.3084
RC.603	Receptor protein kinase	-13.1655	-20.5809	4.23619e-94	1.97385e-89	7.23023e-92	5439	5691	538.531	413	440	40.9047
RC.7386	Protein of unknown function (DUF2921)	-13.1002	-9.51875	1.7559e-21	8.18163e-17	2.03523e-19	903	1583	115.384	75	123	8.80783
RC.31534	Glucosyltransferase-10 contig_96588 66-1136 E PREDN 20111014	-12.9829	-7.01814	2.24968e-12	1.04824e-07	1.61516e-10	676	676	62.866	53	53	4.84221
RC.44568	Pectate lyase	-12.9272	-4.01841	5.8595e-05	1	0.00137474	380	381	20.633	30	30	1.59609
RC.40095	Peroxidase	-12.9145	-4.93341	8.0817e-07	0.0376567	2.81044e-05	609	609	31.1064	48	48	2.40865
RC.30754	3-oxoacyl-reductase contig_76920 993-1894 E PREDN 20111014	-12.8881	-5.63317	1.76969e-08	0.000824589	8.21304e-07	801	823	40.577	64	65	3.14841
RC.30759	Beta-glucosidase D4	-12.7458	-4.47847	7.51857e-06	0.350328	0.000216787	288	288	25.7189	23	23	2.01784
RC.36829	Receptor-like protein kinase contig_163915 1-805 H PREDN 20111014	-12.7458	-6.15288	7.6115e-10	3.54658e-05	4.18722e-08	287	288	48.5444	23	23	3.80867
RC.7504	Chlorophyll a/b-binding protein	-12.7236	-3.04989	0.00228927	1	0.0323238	50	50	11.9332	4	4	0.93788
RC.36677	Cysteine-rich receptor-like protein kinase AC235006.2 30389-24161 E EGN_Mt100125 20111014	-12.6994	-4.16076	3.17207e-05	1	0.000796349	262	262	22.2199	21	21	1.74968
RC.31187	Protein of unknown function (DUF2921)	-12.575	-9.85987	6.226e-23	2.90101e-18	7.36296e-21	734	1396	125.079	56	113	9.94666
RC.30905	Matrix metalloproteinase-14	-12.5455	-8.03093	9.68233e-16	4.51148e-11	9.45803e-14	1972	1972	83.0338	160	160	6.6186
RC.34315	Xyloglucan endotransglucosylase/hydrolase	-12.5154	-4.49508	6.95513e-06	0.324074	0.000202546	541	541	26.0309	44	44	2.0799
RC.42858	Uncharacterized protein	-12.5116	-4.72151	2.34129e-06	0.109092	7.4263e-05	295	295	28.7216	24	24	2.2956
RC.286	proline-rich protein	-12.4786	-3.48374	0.000494486	1	0.00904971	187	331	15.6473	13	27	1.25393
RC.37	Ribulose bisphosphate carboxylase small chain	-12.4246	-70.1176	0	0	0	80516	111809	6308.35	5744	9160	507.73
RC.7903	UBX domain protein contig_57217 4243-1005 H PREDN 20111014	-12.0296	-4.50421	6.66253e-06	0.31044	0.000194512	260	260	26.4105	22	22	2.19545
RC.454	14 kDa proline-rich protein DC2.15	-11.9022	-11.8303	2.73347e-32	1.27366e-27	3.62866e-30	2244	2818	182.69	196	241	15.3493
RC.2024	Glutathione S-transferase	-11.8075	-3.50168	0.000462344	1	0.00853455	155	174	16.0432	12	15	1.35872
RC.32024	Putative uncharacterized protein	-11.771	-3.94277	8.05521e-05	1	0.00182377	451	451	20.3566	39	39	1.72939
RC.1254	Endo-beta-1 4-glucanase contig_50247 7719-5651 F PREDN 20111014	-11.7542	-5.88301	4.02983e-09	0.00018777	2.0408e-07	248	485	45.3381	25	42	3.85717
RC.35694	Pectate lyase (Fragment)	-11.6666	-3.73868	0.000184997	1	0.00383279	274	298	18.3489	26	26	1.57277
RC.35983	Matrix metalloproteinase-14	-11.633	-7.5417	4.64225e-14	2.16306e-09	3.86951e-12	320	320	74.7197	28	28	6.42305
RC.8874	Subtilisin-like protease contig_50143 10180-7836 H PREDN 20111014	-11.3088	-11.1504	7.14912e-29	3.33113e-24	9.07666e-27	1111	1111	164.63	100	100	14.5577
RC.38668	DNA-damage-repair/toleration protein DRT100	-11.2751	-2.88923	0.00386198	1	0.0489657	144	144	11.0643	13	13	0.9813
RC.34804	Flavonoid 3',5'-hydroxylase	-11.112	-6.83913	7.97149e-12	3.71432e-07	5.46223e-10	786	786	62.2547	72	72	5.60249
RC.10613	Pathogenesis-related protein PR-1	-11.0272	-3.75895	0.000170633	1	0.00357171	195	195	18.8494	18	18	1.70936
RC.36423	Heat shock protein	-10.9022	-4.47498	7.64245e-06	0.3561	0.000220086	814	814	26.8045	76	76	2.45864
RC.2141	Ribulose bisphosphate carboxylase small chain	-10.8968	-16.9751	1.27877e-64	5.95843e-60	2.04056e-62	855	4068	385.625	71	380	35.3889
RC.43646	Gibberellin induced protein	-10.8722	-20.9486	2.01467e-97	9.38734e-93	3.46396e-95	7669	7669	587.575	718	718	54.044
RC.36281	Uncharacterized protein	-10.8151	-3.21299	0.00131367	1	0.0207633	83	85	13.8512	8	8	1.28073
RC.34233	Matrix metalloproteinase-14	-10.7969	-7.05159	1.76986e-12	8.24664e-08	1.28053e-10	870	891	66.7486	81	84	6.18219
RC.23812	WRKY transcription factor	-10.6879	-2.88879	0.00386733	1	0.0490202	103	105	11.2371	10	10	1.05139
RC.35768	Germin-like protein	-10.6634	-35.4962	7.8609e-276	3.6628e-271	1.5653e-273	35042	35042	1695.16	3345	3345	158.971
RC.5886	Putative uncharacterized protein	-10.5271	-6.84956	7.4114e-12	3.45334e-07	5.08592e-10	393	393	63.4663	38	38	6.02882
RC.11627	Receptor-like protein kinase contig_238631 255-2158 H PREDN 20111014	-10.3698	-8.06323	7.43721e-16	3.46537e-11	7.3109e-14	646	978	88.3612	51	96	8.52104
RC.31446	Expansin	-10.2715	-9.23005	2.70925e-20	1.26237e-15	3.04921e-18	1998	1998	116.13	198	198	11.3061
RC.6376	NA	-10.1904	-14.4052	4.84051e-47	2.25544e-42	7.11494e-45	1782	1782	283.534	178	178	27.8238
RC.43690	Matrix metalloproteinase-14	-10.0358	-6.55359	5.61931e-11	2.61832e-06	3.55267e-09	613	631	58.9862	63	64	5.8776
RC.20580	Receptor protein kinase-like protein	-10.017	-5.34893	8.84918e-08	0.00412328	3.64892e-06	428	433	39.3186	44	44	3.9252
RC.35179	Expansin B1 contig_240894 2209-236 E PREDN 20111014	-10.0161	-2.91273	0.00358288	1	0.0461173	246	246	11.6598	25	25	1.16411
RC.29239	NA	-9.95763	-3.84879	0.000118709	1	0.00257627	225	225	20.3968	23	23	2.04836
RC.4473	Putative uncharacterized protein	-9.81773	-6.51111	7.46259e-11	3.47719e-06	4.64245e-09	598	598	58.6456	62	62	5.97344
RC.41903	PLANT CADMIUM RESISTANCE 2	-9.69991	-4.68188	2.84287e-06	0.132464	8.90212e-05	306	324	30.446	29	34	3.13879
RC.36307	Ankyrin contig_115383 3179-201 E PREDN 20111014	-9.65242	-3.28163	0.00103211	1	0.0170054	550	550	14.9829	58	58	1.55224
RC.38147	S-adenosyl-L-methionine-dependent methyltransferases superfamily protein	-9.43507	-2.92646	0.00342853	1	0.0445493	482	482	12.0084	52	52	1.27274
RC.42675	NA	-9.38722	-3.57771	0.000346637	1	0.00660866	83	83	17.9794	9	9	1.91531
RC.27098	NA	-9.35804	-4.84873	1.24268e-06	0.0579026	4.13886e-05	285	285	33.0589	31	31	3.53268
RC.24405	Plant basic secretory protein (BSP) family protein	-9.33902	-9.77222	1.48449e-22	6.91697e-18	1.74671e-20	1679	1679	134.366	183	183	14.3875
RC.668	Proline-rich protein	-9.31425	-28.9639	2.1699e-184	1.0111e-179	4.0605e-182	13950	15318	1180.32	1488	1674	126.722
RC.29906	NA	-9.28317	-7.93549	2.0984e-15	9.77749e-11	1.98326e-13	456	456	88.7937	50	50	9.56502
RC.6885	Receptor-like kinase contig_169316 2058-400 E PREDN 20111014	-9.25797	-4.43548	9.18761e-06	0.428097	0.000260558	191	191	27.7688	21	21	2.99945
RC.1165	Putative uncharacterized protein	-9.22888	-2.98658	0.00282125	1	0.0382585	129	136	12.6041	14	15	1.36573
RC.8626	Alpha-glucosidase yihQ	-9.16102	-3.95998	7.49612e-05	1	0.00171722	180	180	22.2171	20	20	2.42518
RC.36234	NA	-9.04993	-32.4843	2.2338e-231	1.0408e-226	4.3917e-229	10509	10509	1499.57	1182	1182	165.7
RC.11475	PLANT CADMIUM RESISTANCE 2	-9.00942	-5.56685	2.59438e-08	0.00120885	1.17023e-06	401	416	44.1699	44	47	4.90264
RC.31886	NA	-9.00198	-4.35885	1.30756e-05	0.609257	0.00036072	566	566	27.0888	64	64	3.0092
RC.30085	Aquaporin NIP2-1	-8.99138	-3.07468	0.00210732	1	0.030259	106	106	13.4846	12	12	1.49972
RC.4234	NA	-8.98817	-10.0466	9.53056e-24	4.44077e-19	1.14158e-21	1404	1404	143.972	159	159	16.0179
RC.303	Germin-like protein contig_241574 850-1 F PREDN 20111014	-8.95813	-10.1447	3.50743e-24	1.63429e-19	4.22296e-22	1768	2605	146.976	200	296	16.407
RC.35553	Ammonium transporter 3 member	-8.8942	-6.02449	1.69691e-09	7.90677e-05	9.026e-08	900	900	51.9748	103	103	5.84367
RC.10624	Oligopeptide transporter OPT family	-8.8702	-3.61125	0.000304735	1	0.00592371	854	854	18.6945	98	98	2.10756
RC.35366	Albumin	-8.84245	-5.76929	7.9625e-09	0.000371013	3.861e-07	1138	1138	47.7679	131	131	5.40211
RC.7925	Receptor-like protein kinase contig_85216 2003-277 E PREDN 20111014	-8.83606	-8.74266	2.27969e-18	1.06222e-13	2.45885e-16	1849	1849	109.716	213	213	12.4168
RC.32999	Receptor protein kinase	-8.82323	-11.3033	1.26809e-29	5.90867e-25	1.63223e-27	5469	5851	183.484	597	675	20.7956
RC.5887	Heat shock protein	-8.82173	-3.13086	0.00174298	1	0.0259803	130	130	14.0803	15	15	1.59609
RC.12070	Kinase R-like protein	-8.80697	-3.02519	0.00248481	1	0.0345199	199	199	13.1541	23	23	1.4936
RC.31089	Uncharacterized protein	-8.79749	-6.0847	1.1674e-09	5.43952e-05	6.31768e-08	605	605	53.2343	69	70	6.05108
RC.10866	NA	-8.63903	-3.27606	0.0010527	1	0.0172896	331	331	15.5384	39	39	1.79862
RC.41104	Aggrecan core protein	-8.57937	-7.92836	2.22245e-15	1.03555e-10	2.09202e-13	1947	1947	91.2405	231	231	10.6349
RC.25466	BHLH transcription factor	-8.51114	-4.34081	1.41971e-05	0.661516	0.000389575	1013	1087	27.4361	117	130	3.22355
RC.4909	Beta-glucosidase D4	-8.48243	-2.92637	0.0034295	1	0.0445493	50	50	12.4857	6	6	1.47195
RC.15	Ribulose bisphosphate carboxylase small chain	-8.47338	-90.9504	0	0	0	28297	173906	11934.1	5930	20891	1408.42
RC.37430	NA	-8.39761	-3.62094	0.000293548	1	0.00574942	132	132	19.191	16	16	2.28529
RC.30765	Mitochondrial chaperone BCS1	-8.37803	-5.22137	1.77635e-07	0.00827692	6.92629e-06	428	428	39.9405	52	52	4.76728
RC.40730	ATFP4	-8.36125	-7.60425	2.8677e-14	1.3362e-09	2.44726e-12	690	690	84.7777	84	84	10.1394
RC.29838	Chlorophyll a-b binding protein	-8.34671	-3.79481	0.000147764	1	0.00313527	94	123	21.1287	14	15	2.53138
RC.9607	Repetitive proline-rich cell wall protein 1	-8.26577	-5.76762	8.04199e-09	0.000374717	3.888e-07	674	674	48.9951	83	83	5.92747
RC.13185	Protein of unknown function (DUF2921)	-8.26528	-5.16187	2.44531e-07	0.0113939	9.35462e-06	203	203	39.2454	25	25	4.74823
RC.40	Ribulose bisphosphate carboxylase small chain	-8.22392	-8.01625	1.09116e-15	5.08428e-11	1.06144e-13	191	1018	94.8345	23	126	11.5315
RC.25408	Cysteine-rich receptor-like protein kinase AC235009.1 140505-139450 H EGN_Mt100125 20111014	-8.20675	-3.35897	0.00078237	1	0.0133827	258	258	16.666	32	32	2.03076
RC.36647	LRR receptor-like protein kinase	-8.19671	-3.5424	0.000396511	1	0.00747691	153	153	18.5451	19	19	2.2625
RC.37060	Pectinesterase	-8.18496	-3.2769	0.00104957	1	0.0172442	587	587	15.8785	73	73	1.93996
RC.45009	Phosphate/phosphoenolpyruvate translocator	-8.18385	-2.888	0.00387704	1	0.0490943	201	201	12.334	25	25	1.50712
RC.28691	membrane protein, putative	-8.0565	-6.96419	3.30459e-12	1.53977e-07	2.32946e-10	740	744	72.1764	94	94	8.95877
RC.25599	Universal stress protein A-like protein	-8.03599	-4.33869	1.43348e-05	0.667928	0.000392437	281	300	28.0442	38	38	3.48982
RC.16378	Macrophage migration inhibitory factor-like protein	-7.98409	-5.4692	4.52146e-08	0.00210677	1.96527e-06	251	251	44.6815	32	32	5.59632
RC.30726	Germin-like protein contig_241574 850-1 F PREDN 20111014	-7.95463	-6.72925	1.70607e-11	7.94945e-07	1.14052e-09	495	633	67.7439	60	81	8.51628
RC.12980	Heat shock protein	-7.95228	-3.54284	0.000395854	1	0.00747057	250	250	18.7807	32	32	2.36168
RC.39673	Putative uncharacterized protein	-7.90178	-4.87535	1.08628e-06	0.0506152	3.644e-05	753	753	35.6589	97	97	4.51277
RC.6831	Alpha-glucosidase yihQ	-7.89152	-3.10482	0.00190396	1	0.0278639	690	690	14.4702	89	89	1.83364
RC.37627	Flavonoid 3',5'-hydroxylase	-7.8914	-8.62248	6.55959e-18	3.05644e-13	7.05875e-16	1442	1442	111.591	186	186	14.1409
RC.43491	Multidrug resistance protein ABC transporter family contig_74862 289-6290 H PREDN 20111014	-7.86667	-3.0109	0.00260477	1	0.035781	626	626	13.6261	81	81	1.73213
RC.34345	Aquaporin TIP2-1	-7.85907	-3.21386	0.00130967	1	0.0207283	332	332	15.5312	43	43	1.97622
RC.5536	Peroxidase	-7.83413	-5.38728	7.15435e-08	0.00333357	2.97906e-06	422	431	43.6981	53	56	5.57792
RC.12714	NA	-7.6978	-3.07837	0.00208142	1	0.029961	121	121	14.3756	16	16	1.8675
RC.394	1-aminocyclopropane-1-carboxylate oxidase	-7.68302	-11.1846	4.86391e-29	2.26634e-24	6.19218e-27	1539	4091	189.898	207	542	24.7166
RC.9249	Uncharacterized protein (Fragment)	-7.59504	-3.13447	0.0017217	1	0.0257372	97	97	14.9914	13	13	1.97385
RC.4057	MPF2-like-B	-7.57966	-6.09855	1.07064e-09	4.98863e-05	5.80749e-08	417	417	56.7986	56	56	7.49356
RC.9211	UDP-glucosyltransferase HRA25	-7.50695	-3.61248	0.000303291	1	0.00590365	177	177	20.0148	24	24	2.66617
RC.39304	Leucine-rich repeat transmembrane protein kinase protein	-7.48564	-5.227	1.72307e-07	0.00802865	6.7411e-06	1537	1537	41.955	209	209	5.60473
RC.44500	BED finger-nbs resistance protein	-7.4801	-4.21913	2.45265e-05	1	0.000632967	801	801	27.3447	109	109	3.65565
RC.7596	NA	-7.42684	-5.40535	6.46926e-08	0.00301435	2.73555e-06	394	394	45.0247	54	54	6.06244
RC.25535	NA	-7.42462	-3.68255	0.000230919	1	0.00465183	112	124	20.9011	15	17	2.8151
RC.28786	Major pollen allergen Ory s 1, putative	-7.36953	-3.30492	0.000950057	1	0.0157602	162	181	16.8907	20	25	2.29196
RC.40057	Heavy metal transport/detoxification superfamily protein	-7.36347	-3.58575	0.000336127	1	0.0064452	339	340	19.8905	47	47	2.70124
RC.8668	RING/U-box superfamily protein	-7.29947	-4.61851	3.86535e-06	0.180106	0.00011764	796	796	33.1288	111	111	4.53851
RC.5560	Tar1p	-7.26096	-3.02915	0.00245249	1	0.0341728	107	107	14.2856	15	15	1.96746
RC.26174	1-aminocyclopropane-1-carboxylate oxidase	-7.23501	-9.46405	2.96732e-21	1.38262e-16	3.38878e-19	388	1450	139.662	39	204	19.3036
RC.44425	Flavin containing monooxygenase 3-like protein contig_86613 1856-327 H PREDN 20111014	-7.177	-4.57466	4.77032e-06	0.222273	0.000142391	416	416	32.7567	59	59	4.56412
RC.37175	Protein of unknown function (DUF2921)	-7.16596	-7.09045	1.33741e-12	6.23165e-08	9.78281e-11	1584	1584	78.7449	225	225	10.9888
RC.40674	Uncharacterized protein (Fragment)	-7.14919	-8.35074	6.79024e-17	3.16391e-12	7.09398e-15	1032	1194	109.342	133	170	15.2943
RC.43204	Xyloglucan endotransglucosylase	-7.12524	-3.00628	0.00264469	1	0.0362203	210	210	14.1943	30	30	1.99211
RC.18	proline-rich protein 4	-7.12524	-5.67325	1.40148e-08	0.000653018	6.5696e-07	222	1148	50.5479	51	164	7.0942
RC.20	NA	-7.1119	-15.2646	1.33097e-52	6.20166e-48	2.03333e-50	2630	6931	366.157	225	992	51.4851
RC.35497	Chaperone protein clpB contig_53848 6449-2909 H PREDN 20111014	-7.08782	-3.08133	0.00206086	1	0.029724	947	947	14.9487	136	136	2.10906
RC.32992	Xyloglucan endotransglucosylase/hydrolase	-7.04141	-4.13588	3.53614e-05	1	0.000875485	588	588	27.0151	85	85	3.8366
RC.289	proline-rich protein	-7.02921	-4.99297	5.9465e-07	0.0277077	2.12157e-05	628	732	39.404	78	106	5.60575
RC.638	Receptor protein kinase-like protein	-7.00535	-14.2946	2.38473e-46	1.11117e-41	3.48328e-44	5818	5960	323.413	841	866	46.1665
RC.37071	NA	-7.00447	-6.55411	5.59952e-11	2.6091e-06	3.54497e-09	406	406	68.0091	59	59	9.70938
RC.38042	AP2 domain-containing transcription factor	-6.9633	-3.91249	9.13548e-05	1	0.00203474	301	301	24.3045	44	44	3.49037
RC.10989	basic helix-loop-helix (bHLH) DNA-binding superfamily protein	-6.91751	-3.31686	0.000910384	1	0.0152575	333	333	17.5234	49	49	2.53319
RC.43010	Auxin-responsive family protein	-6.90396	-6.55652	5.51002e-11	2.56739e-06	3.49305e-09	1404	1404	68.5333	207	207	9.92667
RC.40931	Citrate binding protein	-6.8939	-2.95213	0.00315593	1	0.0417995	149	149	13.9045	22	22	2.01693
RC.35906	Subtilisin-like protease contig_50143 10180-7836 H PREDN 20111014	-6.8787	-7.39366	1.42932e-13	6.65991e-09	1.15223e-11	2818	2818	87.305	417	417	12.6921
RC.31620	Cytochrome P450 contig_74144 1987-250 E PREDN 20111014	-6.87557	-3.3913	0.000695629	1	0.0120943	358	358	18.3729	53	53	2.6722
RC.42127	NA	-6.83441	-3.30716	0.000942506	1	0.0156675	141	141	17.5237	21	21	2.56404
RC.16170	Beta-1 3-glucanase	-6.79592	-3.32818	0.000874186	1	0.0147315	227	227	17.7965	34	34	2.6187
RC.28416	Glutaredoxin family protein	-6.78594	-3.09596	0.00196178	1	0.0285565	80	80	15.4109	12	12	2.27101
RC.29824	NA	-6.76598	-3.6703	0.00024228	1	0.00486176	113	113	21.6905	17	17	3.20581
RC.3654	Copper transport protein family	-6.73374	-3.09777	0.00194984	1	0.0284093	134	172	15.4881	23	26	2.30008
RC.258	Ribulose bisphosphate carboxylase small chain	-6.71808	-5.26762	1.38226e-07	0.00644064	5.50953e-06	330	330	44.8353	50	50	6.67383
RC.4522	O-methyltransferase family protein	-6.70611	-3.46285	0.000534494	1	0.00969812	448	448	19.3935	68	68	2.89192
RC.5358	Receptor-like kinase contig_64644 3037-138 H PREDN 20111014	-6.689	-6.22262	4.89079e-10	2.27887e-05	2.75892e-08	966	966	62.7008	147	147	9.37372
RC.37051	Unknown protein contig_86797 335-3183 H PREDN 20111014	-6.6651	-4.48244	7.38011e-06	0.343876	0.000213721	478	478	32.5948	73	73	4.89037
RC.38756	Pathogenesis-related protein	-6.66256	-3.0167	0.00255548	1	0.035239	144	144	14.7664	22	22	2.21632
RC.45784	Cysteine-rich receptor-like protein kinase	-6.66256	-3.62972	0.000283736	1	0.00559014	216	216	21.3774	33	33	3.20858
RC.31207	PQ-loop repeat family protein / transmembrane family protein	-6.65022	-3.30481	0.000950441	1	0.0157602	98	98	17.7381	15	15	2.66729
RC.35893	LRR receptor-like serine/threonine-protein kinase FEI	-6.6259	-3.51244	0.000444024	1	0.00822637	345	345	20.0741	53	53	3.02964
RC.1687	Receptor protein kinase	-6.5561	-6.43474	1.23725e-10	5.76498e-06	7.47727e-09	503	599	67.7338	64	93	10.3314
RC.31626	Receptor-like protein kinase contig_163915 1-805 H PREDN 20111014	-6.4945	-6.60777	3.90291e-11	1.81856e-06	2.50836e-09	1493	1493	71.7735	233	234	11.0514
RC.36135	Chitinase class III-1	-6.48127	-3.09438	0.00197232	1	0.028674	312	312	15.7572	49	49	2.4312
RC.44530	Protein of unknown function, DUF584	-6.40239	-6.44774	1.13567e-10	5.29167e-06	6.89918e-09	1302	1302	68.8506	207	207	10.7539
RC.38083	Tetratricopeptide repeat (TPR)-like superfamily protein	-6.37289	-4.28049	1.86496e-05	0.868978	0.000493713	432	432	30.4195	69	69	4.77327
RC.947	Receptor protein kinase-like protein	-6.35683	-8.3493	6.87367e-17	3.20279e-12	7.16507e-15	1272	1274	115.881	204	204	18.2293
RC.37902	Beta-1 3-glucanase	-6.35305	-3.33869	0.00084176	1	0.0142781	543	543	18.537	87	87	2.91781
RC.24408	PRp27-like protein	-6.35076	-6.151	7.70196e-10	3.58873e-05	4.23199e-08	287	287	62.928	46	46	9.90874
RC.4557	Cytokinin-O-glucosyltransferase	-6.32327	-3.20919	0.0013311	1	0.0209395	205	205	17.1698	33	33	2.71534
RC.32892	Aspartic proteinase nepenthesin-1 contig_86495 179-1728 F PREDN 20111014	-6.31305	-10.9506	6.6158e-28	3.08263e-23	8.30898e-26	7151	7151	200.058	1153	1153	31.6897
RC.37651	Receptor-like protein kinase	-6.2982	-3.09811	0.00194765	1	0.0283862	99	99	16.0357	16	16	2.54608
RC.1306	Ribulose bisphosphate carboxylase small chain	-6.21981	-89.0392	0	0	0	62086	136826	13178.9	11408	22392	2118.85
RC.287	proline-rich protein	-6.20269	-7.92084	2.36091e-15	1.10006e-10	2.20896e-13	1273	2212	105.679	166	363	17.0376
RC.36785	CXE carboxylesterase contig_110254 291-1548 F PREDN 20111014	-6.20211	-10.498	8.84608e-26	4.12183e-21	1.09043e-23	3796	3796	185.63	623	623	29.9301
RC.40075	senescence-associated gene 101	-6.18661	-4.14195	3.44385e-05	1	0.000855362	1483	1483	28.9401	244	244	4.67786
RC.8804	Chlorophyll a/b binding protein contig_81211 1772-990 F PREDN 20111014	-6.18275	-3.51615	0.000437876	1	0.00813711	157	164	20.8629	27	27	3.37438
RC.38425	WRKY transcription factor	-6.17675	-3.90978	9.2386e-05	1	0.00205673	267	267	25.8092	44	44	4.17844
RC.41078	NA	-6.16723	-4.20995	2.5544e-05	1	0.000656855	206	206	29.9496	34	34	4.85624
RC.40925	NA	-6.14072	-4.57659	4.72667e-06	0.220239	0.000141269	736	736	35.4768	122	122	5.7773
RC.35572	alpha/beta-Hydrolases superfamily protein	-6.1298	-5.0766	3.84307e-07	0.0179068	1.4223e-05	819	819	43.6948	136	136	7.12826
RC.45111	FKBP-like peptidyl-prolyl cis-trans isomerase family protein	-6.1246	-4.52218	6.12126e-06	0.28522	0.000179949	225	355	34.6886	30	59	5.66381
RC.32211	Lysosomal pro-X carboxypeptidase contig_57665 498-2612 E PREDN 20111014	-6.10735	-3.25312	0.00114148	1	0.0184615	264	264	17.9794	44	44	2.9439
RC.283	Chlorophyll a/b-binding protein contig_58796 1271-2430 F PREDN 20111014	-6.09108	-9.06162	1.28694e-19	5.9965e-15	1.42774e-17	2545	2621	139.696	433	438	22.9345
RC.34869	NA	-6.06373	-3.34715	0.000816507	1	0.0139258	417	417	19.1098	70	70	3.1515
RC.673	14 kDa proline-rich protein DC2.15	-6.03752	-9.30003	1.40615e-20	6.55194e-16	1.59415e-18	1512	2248	147.87	262	379	24.4918
RC.44937	Endo-beta-1 3-glucanase	-6.01944	-11.1493	7.24035e-29	3.37364e-24	9.16751e-27	5683	5683	212.869	961	961	35.3636
RC.43981	Tetratricopeptide repeat (TPR)-like superfamily protein	-6.01754	-3.25729	0.00112486	1	0.0182369	402	402	18.1753	68	68	3.0204
RC.45419	Cytochrome P450 family protein expressed contig_64304 297-1554 E PREDN 20111014	-5.93324	-5.11449	3.14625e-07	0.01466	1.17562e-05	443	443	45.1695	76	76	7.61296
RC.34530	NA	-5.91173	-31.5123	7.0858e-218	3.3016e-213	1.3814e-215	32669	32669	1715.78	5625	5625	290.234
RC.44405	Phenylcoumaran benzylic ether reductase contig_239688 1001-10 E PREDN 20111014	-5.91031	-10.0489	9.30866e-24	4.33737e-19	1.11788e-21	7409	7409	174.739	1276	1276	29.5651
RC.270	Carbonic anhydrase	-5.90914	-48.4364	0	0	0	22759	53037	4046.29	3360	9136	684.75
RC.39800	BURP domain-containing protein contig_93973 2870-515 F PREDN 20111014	-5.87116	-6.04207	1.52194e-09	7.09149e-05	8.14178e-08	2809	2809	63.4209	487	487	10.8021
RC.45605	unknown protein	-5.81373	-3.07385	0.00211317	1	0.0303149	891	891	16.5094	156	156	2.83974
RC.29515	NA	-5.79756	-3.84563	0.00012025	1	0.00260608	131	131	25.8825	23	23	4.46438
RC.7756	Glutathione S-transferase	-5.79145	-3.69614	0.000218911	1	0.00444257	301	330	23.9242	52	58	4.13096
RC.40219	Ribulose bisphosphate carboxylase small chain 3A AC233685.2 269117-268212 F EGN_Mt100125 20111014	-5.76459	-7.07592	1.4853e-12	6.92076e-08	1.07968e-10	1110	1110	87.917	196	196	15.2512
RC.31467	NA	-5.7535	-28.2134	4.5032e-175	2.0982e-170	8.393e-173	13967	13967	1397.69	2471	2471	242.929
RC.41096	Acyl carrier protein	-5.73234	-7.95251	1.82909e-15	8.52264e-11	1.73931e-13	1605	1605	111.417	285	285	19.4366
RC.6010	NA	-5.70019	-5.33649	9.47801e-08	0.00441628	3.88757e-06	280	280	50.3424	50	50	8.8317
RC.29432	Endo-beta-1 4-glucanase contig_50247 7719-5651 F PREDN 20111014	-5.68975	-5.29484	1.19142e-07	0.00555143	4.8106e-06	556	872	49.6141	112	156	8.71991
RC.37420	Unknown protein contig_86020 985-2713 E PREDN 20111014	-5.68642	-4.8062	1.53844e-06	0.0716835	5.04103e-05	1486	1486	40.894	266	266	7.19153
RC.8190	Uncharacterized protein	-5.66202	-3.20072	0.00137089	1	0.0214423	178	178	18.1837	32	32	3.21153
RC.288	proline-rich protein	-5.66041	-11.6838	1.54736e-31	7.20993e-27	2.0367e-29	2477	4838	242.297	398	870	42.8055
RC.45050	Endo-beta-1 4-glucanase contig_50247 7719-5651 F PREDN 20111014	-5.63912	-3.94337	8.03496e-05	1	0.00182184	240	277	27.6683	39	50	4.9065
RC.40239	Kinase-like protein	-5.63755	-5.25957	1.44416e-07	0.00672905	5.74151e-06	1296	1296	49.2282	234	234	8.73219
RC.271	Carbonic anhydrase	-5.5972	-30.0646	1.6374e-198	7.6293e-194	3.1268e-196	10056	34846	1613.33	1609	6337	288.239
RC.363	Beta-galactosidase contig_59277 5250-229 E PREDN 20111014	-5.56215	-8.44026	3.16946e-17	1.47681e-12	3.32615e-15	2067	2071	127.81	375	379	22.9786
RC.34392	Repetitive proline-rich cell wall protein 2	-5.56112	-11.0878	1.44251e-28	6.72136e-24	1.82151e-26	3166	3431	220.575	572	628	39.6637
RC.4186	Aminomethyltransferase	-5.51258	-9.96275	2.22243e-23	1.03554e-18	2.64844e-21	1381	1381	179.06	255	255	32.482
RC.39152	NA	-5.50663	-2.97086	0.0029697	1	0.0398584	330	330	15.9352	61	61	2.89382
RC.34474	Fructose-1 6-bisphosphatase class contig_55154 318-2903 E PREDN 20111014	-5.50223	-22.0986	3.4107e-108	1.5892e-103	6.089e-106	15476	15476	881.466	2863	2863	160.202
RC.3953	Carbonic anhydrase	-5.47117	-2.94022	0.00327988	1	0.0430386	151	172	15.6713	28	32	2.86433
RC.1887	Ribulose-1 5-bisphosphate carboxylase/oxygenase activase	-5.42251	-27.4245	1.5544e-165	7.2429e-161	2.8856e-163	5421	13888	1369.46	973	2607	252.551
RC.45639	FUNCTIONS IN: molecular_function unknown	-5.4088	-3.89677	9.74894e-05	1	0.00215694	1355	1355	27.7262	255	255	5.12614
RC.39535	Glucosyltransferase	-5.40139	-3.59341	0.000326389	1	0.00629474	329	329	23.598	62	62	4.36887
RC.6816	Receptor-like protein kinase contig_69583 2409-404 H PREDN 20111014	-5.39846	-4.28611	1.81838e-05	0.847272	0.000483879	594	594	33.5842	112	112	6.22107
RC.9312	UDP-glucose glucosyltransferase	-5.37329	-4.82398	1.40737e-06	0.0655762	4.63436e-05	549	549	42.6687	104	104	7.94089
RC.5245	Putative uncharacterized protein	-5.36888	-5.96882	2.39027e-09	0.000111375	1.24859e-07	269	269	65.3576	51	51	12.1734
RC.37473	NA	-5.36706	-3.87856	0.000105083	1	0.00230959	173	174	27.6037	33	33	5.14317
RC.25953	1-aminocyclopropane-1-carboxylate oxidase	-5.34985	-5.77193	7.83836e-09	0.000365228	3.81241e-07	355	452	61.2565	61	86	11.4501
RC.4753	NA	-5.34912	-6.81775	9.2513e-12	4.31065e-07	6.29291e-10	273	515	85.4714	48	98	15.9786
RC.43275	UDP-glucosyltransferase HRA25	-5.34024	-3.1223	0.0017945	1	0.0265275	362	362	17.9464	69	69	3.36059
RC.653	Chlorophyll a-b binding protein	-5.33181	-5.4021	6.58749e-08	0.00306944	2.77526e-06	886	990	53.7753	167	189	10.0857
RC.4124	30S ribosomal protein S15	-5.30333	-16.4156	1.49793e-60	6.9796e-56	2.35003e-58	2678	2678	498.092	514	514	93.9206
RC.4549	Pheres1	-5.28031	-3.08296	0.00204959	1	0.0295833	166	166	17.6255	32	32	3.33797
RC.31587	Thaumatin-like protein contig_167510 826-1512 E PREDN 20111014	-5.27453	-7.36708	1.74499e-13	8.13079e-09	1.39226e-11	1992	2052	100.711	388	396	19.0938
RC.285	Chlorophyll a/b-binding protein contig_58796 1271-2430 F PREDN 20111014	-5.26583	-22.0589	8.198e-108	3.8199e-103	1.458e-105	15909	18153	903.267	3005	3509	171.534
RC.1626	Chlorophyll a/b-binding protein	-5.24026	-5.90439	3.54034e-09	0.000164962	1.81476e-07	658	695	64.969	127	135	12.3981
RC.5719	Cyclin-U1-1	-5.2208	-4.30234	1.69015e-05	0.787526	0.000453644	159	159	34.5814	31	31	6.62377
RC.37976	Uncharacterized protein	-5.1839	-6.12013	9.3525e-10	4.3578e-05	5.10879e-08	494	494	70.3048	97	97	13.5621
RC.8624	Cytochrome P450 contig_165343 1344-461 E PREDN 20111014	-5.18116	-4.49573	6.93367e-06	0.323074	0.000202048	565	565	37.9516	111	111	7.32492
RC.32882	Pectinesterase	-5.17646	-4.75336	2.00082e-06	0.0932283	6.41185e-05	456	595	42.4514	95	117	8.20086
RC.5977	Purple acid phosphatase-like protein	-5.16982	-3.6219	0.00029246	1	0.00573578	59	193	24.6685	12	38	4.77163
RC.5929	Expansin contig_92594 685-324 H PREDN 20111014	-5.15115	-3.66628	0.00024611	1	0.00492802	334	334	25.3381	66	66	4.91892
RC.37205	Seven transmembrane MLO family protein	-5.14498	-3.82592	0.000130291	1	0.00279379	278	278	27.6148	55	55	5.36733
RC.30998	Adenine nucleotide alpha hydrolases-like superfamily protein	-5.14298	-15.551	1.58416e-54	7.38141e-50	2.43611e-52	5526	5861	456.179	1106	1160	88.6993
RC.2238	Delta-6-desaturase	-5.11369	-3.26378	0.00109941	1	0.017899	206	211	20.179	42	42	3.94608
RC.31919	Cytochrome P450 contig_74144 1987-250 E PREDN 20111014	-5.10671	-5.9988	1.98826e-09	9.26431e-05	1.04682e-07	592	592	68.2296	118	118	13.3608
RC.40405	Uncharacterized protein	-5.08946	-4.94958	7.43815e-07	0.0346581	2.60783e-05	410	410	46.5572	82	82	9.14778
RC.7850	NA	-5.08946	-4.80862	1.51988e-06	0.0708189	4.98374e-05	255	255	43.9433	51	51	8.63419
RC.43393	1-aminocyclopropane-1-carboxylate oxidase	-5.08219	-3.79385	0.000148336	1	0.00314599	332	699	27.3804	64	140	5.38753
RC.44152	Aquaporin contig_129758 1504-171 F PREDN 20111014	-5.08203	-12.8505	8.59393e-38	4.00434e-33	1.17775e-35	8751	8897	314.063	1724	1782	61.7988
RC.25595	Rubredoxin	-5.05176	-9.0456	1.4903e-19	6.94407e-15	1.64942e-17	1026	1072	156.275	203	216	30.9348
RC.44822	Cellulose synthase-like protein H1	-5.04199	-5.87541	4.21886e-09	0.000196578	2.12516e-07	956	956	66.0243	193	193	13.0949
RC.42383	Putative uncharacterized protein	-5.01675	-2.98586	0.00282791	1	0.0382862	136	138	17.1115	28	28	3.41086
RC.43003	Lipoxygenase AC233656.1 68212-72726 H EGN_Mt100125 20111014	-5.00883	-7.6932	1.43594e-14	6.69074e-10	1.26003e-12	1988	1988	113.711	404	404	22.7021
RC.33615	Protein of unknown function, DUF584	-5.00843	-4.36362	1.27934e-05	0.596109	0.000353774	978	989	36.5878	199	201	7.30523
RC.938	Derlin-1	-4.99615	-4.78796	1.685e-06	0.0785125	5.48272e-05	459	589	44.1245	94	120	8.8317
RC.1394	Chlorophyll a/b binding protein contig_81211 1772-990 F PREDN 20111014	-4.99521	-3.63481	0.000278192	1	0.00549395	144	265	25.4335	31	54	5.09158
RC.45745	Tyrosine-protein kinase ABL	-4.99521	-3.9188	8.8996e-05	1	0.0019879	530	530	29.5629	108	108	5.91824
RC.33123	Integral membrane HPP family protein	-4.99471	-5.3456	9.01305e-08	0.00419963	3.70992e-06	1845	1845	55.0117	376	376	11.014
RC.42260	Aminomethyltransferase	-4.9828	-19.8353	1.51802e-87	7.07322e-83	2.56276e-85	14015	14015	758.22	2863	2863	152.167
RC.688	PsbP-like protein 2	-4.98018	-10.4377	1.67192e-25	7.79029e-21	2.05549e-23	2907	3327	210.132	621	680	42.1936
RC.25611	membrane protein, putative	-4.96222	-3.26021	0.00111331	1	0.0180811	62	117	20.5563	10	24	4.14256
RC.575	membrane protein, putative	-4.96015	-8.47342	2.38514e-17	1.11136e-12	2.51438e-15	1055	1496	138.884	204	307	28
RC.4953	NA	-4.9266	-3.23921	0.00119864	1	0.0192058	121	121	20.3954	25	25	4.13986
RC.45337	Proline-rich protein (Fragment)	-4.89371	-7.26561	3.71562e-13	1.73129e-08	2.83819e-11	625	625	103.093	130	130	21.0664
RC.5839	Cytochrome P450 ent-kaurenoic acid oxidase	-4.88211	-5.38781	7.13347e-08	0.00332384	2.97302e-06	518	518	56.7887	108	108	11.632
RC.4781	Fructose-1 6-bisphosphatase class contig_55154 318-2903 E PREDN 20111014	-4.85274	-4.59964	4.23253e-06	0.197215	0.000127812	205	205	41.569	43	43	8.56608
RC.38	Ribulose bisphosphate carboxylase small chain	-4.85002	-19.5027	1.06969e-84	4.98422e-80	1.78008e-82	1229	8062	747.166	511	1692	154.054
RC.30808	Cysteine synthase contig_52687 5512-3031 E PREDN 20111014	-4.84405	-12.9396	2.70378e-38	1.25983e-33	3.7273e-36	3474	3474	329.317	730	730	67.9839
RC.4811	NA	-4.83498	-5.11933	3.06665e-07	0.014289	1.14771e-05	380	380	51.6286	80	80	10.6781
RC.34358	Quinone oxidoreductase-like protein	-4.81299	-3.1152	0.00183826	1	0.0270287	380	383	19.1814	81	81	3.98534
RC.35021	unknown protein	-4.79334	-3.46186	0.00053647	1	0.00972639	512	518	23.7585	110	110	4.95657
RC.36630	Sugar transport protein	-4.78141	-4.98609	6.16219e-07	0.0287127	2.18847e-05	357	357	49.3743	76	76	10.3263
RC.2219	Sucrose-phosphate synthase	-4.77428	-11.9201	9.33855e-33	4.3513e-28	1.24323e-30	2006	2969	282.439	433	633	59.1584
RC.25990	NDH-dependent cyclic electron flow 5	-4.77188	-5.0365	4.74173e-07	0.0220941	1.72207e-05	786	1172	50.4514	173	250	10.5727
RC.40828	Haloacid dehalogenase-like hydrolase (HAD) superfamily protein	-4.76645	-11.2205	3.24237e-29	1.51078e-24	4.1505e-27	3512	3512	250.57	750	750	52.5696
RC.17392	Receptor-like protein kinase	-4.76491	-4.82408	1.40664e-06	0.0655423	4.63436e-05	323	323	46.3353	69	69	9.72426
RC.45143	1-aminocyclopropane-1-carboxylate oxidase	-4.76445	-8.12162	4.6037e-16	2.14509e-11	4.57376e-14	2111	2111	131.331	451	451	27.5647
RC.15189	Heat shock protein contig_247893 505-732 H PREDN 20111014	-4.76261	-5.71411	1.103e-08	0.000513944	5.20713e-07	510	510	65.032	109	109	13.6547
RC.40272	White-brown-complex ABC transporter family	-4.74047	-3.19227	0.00141163	1	0.0219805	489	489	20.3674	105	105	4.2965
RC.43760	N-hydroxycinnamoyl/benzoyltransferase	-4.72406	-4.14196	3.44377e-05	1	0.000855362	181	181	34.3762	39	39	7.27682
RC.6118	Predicted protein (Fragment)	-4.71445	-3.24946	0.00115626	1	0.0186745	88	88	21.19	19	19	4.4947
RC.32348	heat shock protein 70	-4.69796	-3.53109	0.000413859	1	0.00775382	120	120	25.0876	26	26	5.3401
RC.3250	Phenylalanine ammonia-lyase	-4.68138	-6.81963	9.13097e-12	4.25458e-07	6.22014e-10	427	1021	93.8177	85	222	20.0406
RC.32491	Xyloglucan endotransglycosylase hydrolase	-4.67947	-4.11688	3.84057e-05	1	0.000940858	331	331	34.2022	72	72	7.30899
RC.42034	Tripeptidyl-peptidase	-4.67159	-4.47388	7.68197e-06	0.357941	0.000220951	872	872	40.4421	190	190	8.65704
RC.5497	NA	-4.65322	-4.87371	1.09531e-06	0.0510361	3.67167e-05	224	224	48.1361	49	49	10.3447
RC.39126	Lysine/histidine transporter	-4.64618	-5.53598	3.09543e-08	0.00144231	1.3802e-06	566	566	62.1773	124	124	13.3825
RC.5332	alpha/beta-Hydrolases superfamily protein	-4.64283	-8.9347	4.08767e-19	1.90465e-14	4.47101e-17	2235	2235	162.032	490	490	34.8995
RC.42923	Sterile alpha motif (SAM) domain-containing protein	-4.63353	-3.5008	0.000463885	1	0.00855013	437	437	24.9165	96	96	5.37744
RC.4019	NA	-4.59936	-2.97764	0.0029048	1	0.0391408	122	122	18.128	27	27	3.94142
RC.27914	NA	-4.59505	-2.93357	0.00335098	1	0.0437241	153	158	17.6079	34	35	3.83194
RC.11981	Uncharacterized protein	-4.58051	-3.12852	0.00175692	1	0.0261128	99	99	20.0748	22	22	4.38265
RC.1660	N-hydroxycinnamoyl/benzoyltransferase	-4.58051	-3.1177	0.00182273	1	0.0268342	180	180	19.9361	40	40	4.35238
RC.31257	Protein of unknown function, DUF642	-4.5698	-8.97203	2.91433e-19	1.35793e-14	3.19514e-17	3191	3201	165.38	710	713	36.1897
RC.33746	NA	-4.55354	-5.44961	5.049e-08	0.00235258	2.17228e-06	1266	1266	61.188	283	283	13.4375
RC.43131	HVA22-like protein c contig_61383 3567-436 H PREDN 20111014	-4.55112	-6.64042	3.12893e-11	1.45792e-06	2.03337e-09	1471	1471	90.8857	329	329	19.97
RC.35766	Flavonoid 3',5'-hydroxylase	-4.55028	-4.9151	8.87477e-07	0.041352	3.04633e-05	903	903	49.8019	202	202	10.9448
RC.34048	photosystem I light harvesting complex gene 6	-4.54083	-11.4034	4.03274e-30	1.87905e-25	5.2196e-28	5206	5206	268.454	1167	1167	59.12
RC.34212	Chromodomain-helicase-DNA-binding protein	-4.53583	-6.82058	9.07108e-12	4.22667e-07	6.18839e-10	11724	11724	96.1344	2631	2631	21.1945
RC.35124	NA	-4.53126	-3.14007	0.00168913	1	0.0254012	138	138	20.3931	31	31	4.50054
RC.4031	NAD(P)H-quinone oxidoreductase subunit H	-4.52594	-13.8863	7.7255e-44	3.5997e-39	1.11446e-41	1783	1783	399.054	401	401	88.1704
RC.34631	Heat shock protein contig_238797 2397-722 H PREDN 20111014	-4.52201	-4.72904	2.25602e-06	0.105119	7.1852e-05	773	773	46.327	174	174	10.2448
RC.45529	Uncharacterized protein	-4.49276	-3.26528	0.00109357	1	0.0178289	128	128	22.1997	29	29	4.94121
RC.35776	Xyloglucan endotransglycosylase hydrolase	-4.46546	-5.23543	1.64621e-07	0.00767052	6.4621e-06	1145	1145	57.3438	261	261	12.8416
RC.44179	Isoflavone reductase	-4.45178	-8.19498	2.50832e-16	1.16875e-11	2.52977e-14	2600	2611	140.833	592	597	31.6351
RC.37503	NA	-4.43988	-4.6736	2.95987e-06	0.137915	9.23125e-05	663	663	45.9064	152	152	10.3396
RC.33596	Photosystem I assembly protein ycf4	-4.43798	-16.493	4.17177e-61	1.94384e-56	6.56702e-59	11149	11785	571.639	2459	2703	128.806
RC.272	Carbonic anhydrase	-4.43013	-21.3089	9.7291e-101	4.53327e-96	1.69785e-98	4944	10502	955.244	927	2413	215.625
RC.8709	Gibberellin 20 oxidase	-4.42783	-3.42429	0.000616416	1	0.01095	261	261	24.6981	60	60	5.57792
RC.12808	Endoglucanase contig_246588 333-1001 E PREDN 20111014	-4.41564	-3.71576	0.000202604	1	0.0041569	308	308	29.1456	71	71	6.60053
RC.35813	Cytochrome P450	-4.41145	-6.26033	3.8426e-10	1.79046e-05	2.18349e-08	2505	2505	82.7913	578	578	18.7674
RC.35053	SAG101	-4.38929	-5.43166	5.58424e-08	0.00260198	2.38495e-06	746	746	62.5785	173	173	14.2571
RC.1226	Haloacid dehalogenase-like hydrolase (HAD) superfamily protein	-4.38232	-7.77262	7.69288e-15	3.5845e-10	6.91988e-13	1349	1382	128.301	318	321	29.2769
RC.35641	phosphate transporter 1	-4.38106	-2.91605	0.00354502	1	0.0457633	637	637	18.0645	148	148	4.12332
RC.34739	NDH-dependent cyclic electron flow 5	-4.36756	-7.08012	1.44098e-12	6.71424e-08	1.05074e-10	1799	2656	106.751	412	619	24.4418
RC.34369	Cytochrome P450 85A1	-4.366	-3.02187	0.00251219	1	0.0348276	519	519	19.4538	121	121	4.45574
RC.30747	Cysteine synthase	-4.3611	-6.12046	9.33302e-10	4.34872e-05	5.10413e-08	951	964	79.8717	224	225	18.3146
RC.45035	proline-rich protein 4	-4.35035	-4.52585	6.0157e-06	0.280302	0.000177518	341	671	43.7637	92	157	10.0598
RC.37106	Cc-nbs-lrr resistance protein	-4.27514	-4.1923	2.76162e-05	1	0.000705083	629	630	38.0954	150	150	8.91091
RC.31445	Cysteine-rich repeat secretory protein	-4.26858	-4.222	2.4216e-05	1	0.000626511	370	520	38.6868	80	124	9.06315
RC.26267	Abscisic insensitive 1B	-4.25664	-4.47976	7.47339e-06	0.348222	0.000215618	552	552	43.6568	132	132	10.2562
RC.3191	NA	-4.24774	-7.29253	3.04343e-13	1.41809e-08	2.34783e-11	430	1302	115.887	68	312	27.2821
RC.11632	Receptor protein kinase	-4.24121	-2.9502	0.00317578	1	0.0419669	75	75	18.9923	18	18	4.47804
RC.43714	Receptor-like protein kinase contig_62347 4611-2415 F PREDN 20111014	-4.24046	-9.47918	2.56645e-21	1.19584e-16	2.94541e-19	1883	1883	196.073	452	452	46.2386
RC.34487	4-coumarate CoA ligase	-4.2386	-3.06533	0.00217437	1	0.0310495	812	812	20.5142	195	195	4.83985
RC.2189	Ribulose-1 5-bisphosphate carboxylase/oxygenase activase	-4.23492	-50.1977	0	0	0	21584	54960	5479.57	5019	13210	1293.9
RC.1402	Amino acid transporter contig_66064 2268-817 F PREDN 20111014	-4.23109	-4.87998	1.06109e-06	0.0494413	3.56977e-05	557	557	52.0687	134	134	12.3062
RC.34704	Zinc finger protein CONSTANS-like protein	-4.22236	-4.02004	5.81902e-05	1	0.00136731	672	672	35.397	162	162	8.38321
RC.17994	Uncharacterized protein	-4.20151	-3.12548	0.00177519	1	0.0263172	388	388	21.4867	94	94	5.11404
RC.36050	Inositol monophosphatase family protein	-4.19495	-2.99219	0.00276992	1	0.0376774	272	272	19.7194	66	66	4.70074
RC.31083	Serine carboxypeptidase-like protein	-4.14753	-3.69472	0.000220136	1	0.00446247	273	273	30.3611	67	67	7.3203
RC.6053	NA	-4.14363	-5.59572	2.19752e-08	0.00102394	1.00288e-06	460	460	69.6955	113	113	16.8199
RC.36797	Receptor-like protein kinase contig_69318 3509-373 F PREDN 20111014	-4.14334	-3.15677	0.0015953	1	0.0241891	635	635	22.1832	156	156	5.35393
RC.26371	Transcription factor bHLH128	-4.14097	-3.87976	0.000104566	1	0.0023004	287	358	33.5241	75	88	8.09572
RC.38027	Receptor-like kinase contig_64644 3037-138 H PREDN 20111014	-4.14041	-6.0181	1.76519e-09	8.2249e-05	9.35711e-08	842	842	80.6679	207	207	19.4831
RC.33196	NAD-dependent epimerase/dehydratase contig_115109 167-2257 F PREDN 20111014	-4.12605	-10.7557	5.58638e-27	2.60297e-22	6.97848e-25	5123	7876	258.405	1173	1943	62.6277
RC.35574	Glutelin type-A	-4.12183	-4.07266	4.64816e-05	1	0.0011164	938	984	37.0896	222	243	8.99834
RC.43479	NA	-4.11913	-4.3136	1.60629e-05	0.748452	0.000434794	433	433	41.6315	107	107	10.1069
RC.45609	Chloroplast-targeted copper chaperone protein	-4.10792	-3.23926	0.00119842	1	0.0192058	452	452	23.5329	112	112	5.72867
RC.43559	Calmodulin-like protein	-4.10241	-2.97079	0.00297038	1	0.0398584	266	266	19.8171	66	66	4.8306
RC.43087	Leucine-rich repeat protein soc-2-like protein	-4.10195	-3.21994	0.00128219	1	0.0203556	540	540	23.2827	134	134	5.67601
RC.24	NA	-4.09644	-7.52533	5.26188e-14	2.45177e-09	4.36258e-12	1303	2306	127.31	204	573	31.0782
RC.37538	unknown protein	-4.08834	-5.48468	4.1428e-08	0.00193034	1.81252e-06	731	731	67.7472	182	182	16.5708
RC.43855	Uncharacterized protein	-4.08665	-5.54522	2.9364e-08	0.00136821	1.31433e-06	542	542	69.2762	135	135	16.9518
RC.45925	Receptor-like kinase contig_91041 219-3013 E PREDN 20111014	-4.0859	-3.87213	0.000107891	1	0.00236796	285	285	33.7855	71	71	8.2688
RC.35474	Prostaglandin G/H synthase	-4.08211	-3.00429	0.00266209	1	0.0363861	774	774	20.3551	193	193	4.9864
RC.836	GDSL esterase/lipase CPRD49	-4.07989	-7.8826	3.20854e-15	1.49502e-10	2.97813e-13	1138	1471	140.182	271	367	34.3594
RC.40029	Lipoxygenase contig_164646 4002-1133 F PREDN 20111014	-4.06988	-4.3632	1.28182e-05	0.597265	0.00035425	2411	2411	43.0471	603	603	10.577
RC.41341	photosystem II reaction center W	-4.06711	-18.9581	3.87343e-80	1.80482e-75	6.37747e-78	16397	16422	812.637	4062	4110	199.807
RC.32983	Omega-3 fatty acid desaturase	-4.06705	-8.81738	1.17294e-18	5.4653e-14	1.271e-16	3557	3600	175.886	891	901	43.2465
RC.5011	TRICHOME BIREFRINGENCE-LIKE 19	-4.06371	-4.4162	1.00458e-05	0.468086	0.00028249	977	1034	44.1585	245	259	10.8666
RC.37489	Aldehyde dehydrogenase	-4.05528	-5.12412	2.98971e-07	0.0139305	1.12252e-05	996	996	59.5593	250	250	14.6869
RC.36357	Mitogen-activated protein kinase	-4.05409	-4.71577	2.4082e-06	0.11221	7.62297e-05	928	928	50.4584	233	233	12.4463
RC.318	NAD-dependent epimerase/dehydratase contig_115109 167-2257 F PREDN 20111014	-4.04079	-22.4857	5.9869e-112	2.7896e-107	1.0771e-109	17017	31647	1149.48	3892	7972	284.47
RC.31272	Calreticulin-3	-4.0316	-8.58453	9.12946e-18	4.25387e-13	9.80155e-16	7062	7062	168.025	1783	1783	41.6769
RC.12908	Uncharacterized protein	-4.02633	-2.9881	0.00280719	1	0.0381011	178	178	20.3843	45	45	5.06276
RC.44796	Photosystem I assembly protein Ycf3 CU013530.14 119249-120302 H EGN_Mt100125 20111014	-4.0228	-4.92392	8.48356e-07	0.0395291	2.93025e-05	1731	1980	55.393	462	501	13.7698
RC.37483	Beta-galactosidase contig_59277 5250-229 E PREDN 20111014	-3.99846	-6.90317	5.08762e-12	2.37058e-07	3.54877e-10	2129	2133	109.467	543	543	27.3774
RC.35299	PGR5-LIKE A	-3.98819	-9.8301	8.36735e-23	3.89877e-18	9.87029e-21	3428	3444	222.471	876	879	55.7825
RC.123	NA	-3.98432	-5.90361	3.55699e-09	0.000165738	1.8193e-07	949	1644	80.3211	243	420	20.1593
RC.34996	Fatty acyl-CoA reductase	-3.97903	-4.54778	5.42189e-06	0.252633	0.00016081	860	860	47.7232	220	220	11.9937
RC.32911	ATP synthase subunit beta	-3.97144	-7.31222	2.62887e-13	1.22492e-08	2.03814e-11	15509	15509	123.582	3975	3975	31.1177
RC.40488	Multidrug resistance protein ABC transporter family	-3.96805	-3.43692	0.000588396	1	0.0105488	230	230	27.3256	59	59	6.88639
RC.37173	Cellulose synthase-like protein H1	-3.95476	-4.29607	1.73865e-05	0.810125	0.000465322	474	474	42.8254	122	122	10.8288
RC.35939	Uncharacterized protein	-3.94433	-6.04706	1.47547e-09	6.87497e-05	7.90227e-08	1457	1457	85.052	376	376	21.5631
RC.42701	Transcription factor BEE	-3.94433	-4.48048	7.44793e-06	0.347036	0.000215136	651	651	46.6939	168	168	11.8382
RC.39623	WRKY transcription factor contig_168934 1566-676 E PREDN 20111014	-3.93324	-6.15532	7.49461e-10	3.49211e-05	4.13665e-08	1507	1507	88.3532	390	390	22.4632
RC.5359	Phenylalanine ammonia-lyase	-3.93019	-3.5705	0.000356314	1	0.0067876	139	139	29.7517	36	36	7.57003
RC.6397	Receptor-like protein kinase contig_76275 4148-179 H PREDN 20111014	-3.92615	-2.89279	0.0038184	1	0.0485983	216	216	19.5481	56	56	4.97894
RC.860	GDSL esterase/lipase	-3.92615	-3.98365	6.7868e-05	1	0.00156705	375	378	37.0703	98	98	9.44189
RC.36119	Receptor-like protein kinase contig_56443 5664-3200 F PREDN 20111014	-3.92399	-6.51429	7.30559e-11	3.40404e-06	4.56305e-09	1037	1037	99.1737	269	269	25.2737
RC.3308	NA	-3.92188	-3.78435	0.000154116	1	0.00325524	50	131	33.4877	11	34	8.5387
RC.42601	serine carboxypeptidase-like 40	-3.91888	-3.34301	0.00082878	1	0.014099	847	847	26.151	220	220	6.67306
RC.12770	2-oxoglutarate (2OG) and Fe(II)-dependent oxygenase superfamily protein	-3.89831	-2.89102	0.00384003	1	0.0487937	180	180	19.6536	47	47	5.04158
RC.34825	Jasmonate O-methyltransferase AC235668.7 31031-26425 H EGN_Mt100125 20111014	-3.89662	-2.98609	0.00282574	1	0.0382862	208	245	20.976	54	64	5.38313
RC.42059	Glycosyl hydrolase family 85	-3.89407	-3.89828	9.68829e-05	1	0.00214658	1075	1075	35.7703	281	281	9.18584
RC.45086	Receptor-like kinase	-3.87364	-3.19251	0.00141043	1	0.0219755	274	274	24.1094	72	72	6.22397
RC.42663	N-hydroxycinnamoyl/benzoyltransferase	-3.83618	-3.89289	9.90598e-05	1	0.00218857	603	603	36.1788	160	160	9.43096
RC.725	Protein phosphatase 2C contig_49964 3030-5 F PREDN 20111014	-3.83075	-7.00297	2.50698e-12	1.16813e-07	1.78612e-10	1130	1893	117.227	321	503	30.6017
RC.30893	ATP synthase	-3.83011	-15.9776	1.85113e-57	8.62532e-53	2.88472e-55	4721	7725	610.063	1291	2053	159.281
RC.36729	Uncharacterized protein	-3.82696	-5.06601	4.06279e-07	0.0189306	1.49531e-05	485	485	61.4086	129	129	16.0463
RC.39265	Protein phosphatase 2C contig_14529 119-1796 E PREDN 20111014	-3.81972	-2.89241	0.0038231	1	0.0486235	364	364	20.0547	97	97	5.25031
RC.8217	Photosystem II reaction center PsbP family protein	-3.81885	-3.33699	0.000846943	1	0.0143399	442	544	26.6992	116	145	6.99143
RC.6790	Early leaf senescence abundant cysteine protease	-3.81118	-2.9062	0.00365855	1	0.0468969	161	161	20.2899	43	43	5.32378
RC.41372	Chlorophyll a-b binding protein	-3.80212	-4.82628	1.3912e-06	0.064823	4.59086e-05	856	889	56.0832	232	238	14.7505
RC.33214	membrane protein, putative	-3.8009	-5.9728	2.33274e-09	0.000108694	1.21991e-07	1898	2289	85.9184	504	613	22.6047
RC.33704	Cytosolic fructose-1 6-bisphosphatase AC234952.5 54257-60580 F EGN_Mt100125 20111014	-3.79726	-11.9778	4.66096e-33	2.17177e-28	6.22284e-31	4510	5122	345.772	1167	1373	91.0582
RC.25965	TIR-NBS-LRR type disease resistance protein	-3.79128	-3.03939	0.00237061	1	0.0332807	314	514	22.3043	90	138	5.88306
RC.33566	GDSL esterase/lipase APG	-3.78799	-6.24002	4.37625e-10	2.03911e-05	2.47465e-08	2538	2538	94.0861	682	682	24.838
RC.33224	chloroplast thylakoid lumen protein	-3.77383	-10.3796	3.0779e-25	1.43415e-20	3.74451e-23	4601	4601	261.232	1241	1241	69.2219
RC.35278	NA	-3.75893	-5.09068	3.5682e-07	0.016626	1.32478e-05	465	517	63.0907	128	140	16.7842
RC.291	Glyceraldehyde-3-phosphate dehydrogenase A	-3.74328	-46.361	0	0	0	57135	57218	5230.92	15522	15559	1397.41
RC.34176	Beta-amylase	-3.7272	-5.04374	4.56569e-07	0.0212738	1.66332e-05	1959	1959	62.4498	535	535	16.7552
RC.38130	N-acetyltransferase, putative	-3.71979	-3.77691	0.000158795	1	0.00334345	497	497	35.0881	136	136	9.43281
RC.41628	Protein of unknown function, DUF642	-3.71097	-4.2429	2.20668e-05	1	0.000574735	810	813	44.3844	221	223	11.9603
RC.4229	NA	-3.70937	-5.9252	3.11986e-09	0.00014537	1.60807e-07	594	594	86.5928	163	163	23.3443
RC.433	Pterin-4-alpha-carbinolamine dehydratase contig_57679 536-3139 E PREDN 20111014	-3.70729	-10.4111	2.21188e-25	1.03062e-20	2.70505e-23	1499	4651	267.449	385	1277	72.1412
RC.30363	NA	-3.69791	-3.87121	0.000108303	1	0.00237477	574	574	37.0785	158	158	10.0269
RC.10039	Receptor-like kinase contig_164550 93-1691 H PREDN 20111014	-3.69655	-3.62956	0.000283919	1	0.00559138	483	483	32.606	133	133	8.82065
RC.45200	Glutathione synthetase	-3.68986	-4.29977	1.70988e-05	0.796717	0.00045841	1189	1189	45.8417	328	328	12.4237
RC.453	14 kDa proline-rich protein DC2.15	-3.68587	-7.27301	3.51727e-13	1.63887e-08	2.69551e-11	2172	2198	131.292	597	607	35.6202
RC.38731	Disease resistance-responsive (dirigent-like protein) family protein	-3.68493	-3.27305	0.00106396	1	0.0174438	467	467	26.5989	129	129	7.21831
RC.32060	Wall-associated receptor kinase-like protein	-3.68223	-3.08115	0.00206208	1	0.029724	785	785	23.5886	217	217	6.40606
RC.25356	Gibberellin-regulated protein	-3.67627	-4.45626	8.34094e-06	0.388646	0.000238433	353	372	49.4213	91	103	13.4433
RC.4280	NA	-3.66211	-8.01065	1.14186e-15	5.32049e-11	1.10384e-13	950	957	160.307	266	266	43.7745
RC.31119	hydrolases	-3.65869	-3.01115	0.00260262	1	0.035762	895	895	22.6748	249	249	6.19754
RC.35671	U-box domain-containing protein	-3.65073	-3.59058	0.00032995	1	0.00635289	1388	1388	32.3117	387	387	8.85076
RC.35510	Receptor-like protein kinase contig_73979 3122-507 E PREDN 20111014	-3.64471	-2.91909	0.00351061	1	0.0454254	888	888	21.3922	248	248	5.86939
RC.5046	NA	-3.62984	-3.11781	0.00182202	1	0.0268342	189	189	24.5056	53	53	6.75115
RC.35257	NA	-3.60939	-4.44911	8.62346e-06	0.40181	0.000245906	494	656	50.1894	132	185	13.9052
RC.35720	unknown protein	-3.60177	-3.03028	0.0024433	1	0.0340651	138	138	23.3338	39	39	6.47843
RC.40758	NA	-3.59813	-3.02167	0.0025139	1	0.0348409	151	152	23.2255	43	43	6.4549
RC.40994	Fatty acyl-CoA reductase	-3.59181	-6.19476	5.83902e-10	2.72069e-05	3.26222e-08	2830	2830	97.7869	802	802	27.2249
RC.44857	alpha/beta-Hydrolases superfamily protein	-3.58898	-5.25809	1.45582e-07	0.00678338	5.77801e-06	732	885	70.5102	211	251	19.6463
RC.42841	Stress responsive alpha-beta barrel domain protein	-3.58825	-3.00809	0.00262897	1	0.036039	490	490	23.0828	139	139	6.43287
RC.30764	Oxidoreductase zinc-binding dehydrogenase family contig_55085 3945-1696 E PREDN 20111014	-3.58492	-6.97455	3.06967e-12	1.43031e-07	2.17043e-10	1849	1849	124.199	525	525	34.6449
RC.1798	Oxygen-evolving enhancer protein contig_54319 318-3007 F PREDN 20111014	-3.58395	-6.54948	5.77552e-11	2.6911e-06	3.64648e-09	1104	1176	109.553	315	334	30.5677
RC.6119	Putative uncharacterized protein	-3.58042	-4.78745	1.68928e-06	0.0787121	5.49282e-05	503	503	58.5982	143	143	16.3663
RC.30675	S-adenosyl-L-methionine-dependent methyltransferases superfamily protein	-3.57586	-5.20648	1.92484e-07	0.00896877	7.46154e-06	1486	1486	69.3959	423	423	19.4068
RC.486	PLANT CADMIUM RESISTANCE 2	-3.56294	-10.4219	1.97447e-25	9.20005e-21	2.42106e-23	5654	5660	279.059	1594	1617	78.3228
RC.37095	GRAM domain-containing protein / ABA-responsive protein-related	-3.55418	-4.20303	2.63383e-05	1	0.000674305	632	632	45.5127	181	181	12.8054
RC.28973	Putative lysine decarboxylase family protein	-3.54653	-10.5919	3.25487e-26	1.51661e-21	4.03353e-24	2178	3195	289.635	625	917	81.6672
RC.25357	Gibberellin-regulated protein	-3.54185	-3.56396	0.000365309	1	0.00694757	333	341	32.8446	94	98	9.27328
RC.39636	Receptor-like kinase contig_84117 1167-169 H PREDN 20111014	-3.52869	-3.08532	0.00203336	1	0.02939	208	208	24.7118	60	60	7.00311
RC.26102	30S ribosomal protein S11	-3.52252	-2.94865	0.00319165	1	0.0421527	558	571	22.6129	157	165	6.41952
RC.40548	Phosphoribulokinase	-3.51617	-30.2334	9.8858e-201	4.6063e-196	1.8956e-198	30585	30585	2377.09	8854	8854	676.045
RC.25936	Cysteine synthase	-3.51461	-3.93922	8.17501e-05	1	0.00184641	183	183	40.4537	53	53	11.5102
RC.43624	2,3-bisphosphoglycerate-dependent phosphoglycerate mutase	-3.49616	-7.62217	2.49586e-14	1.16295e-09	2.13777e-12	1920	1920	152.296	559	559	43.5611
RC.6076	NA	-3.4884	-3.70476	0.000211598	1	0.00430438	329	329	36.0685	96	96	10.3396
RC.847	Omega-hydroxypalmitate O-feruloyl transferase	-3.48432	-3.63077	0.000282584	1	0.00557216	445	445	34.6857	130	130	9.95481
RC.31951	Aminomethyltransferase	-3.4668	-13.1159	2.68417e-39	1.25069e-34	3.74458e-37	6621	6621	454.937	1944	1944	131.227
RC.6576	unknown protein	-3.46299	-4.05079	5.10471e-05	1	0.00121292	643	643	43.4615	189	189	12.5503
RC.4063	NA	-3.46083	-3.64776	0.000264549	1	0.00524465	136	136	35.2673	40	40	10.1904
RC.31629	S-adenosyl-L-methionine-dependent methyltransferases superfamily protein	-3.44923	-3.13878	0.00169654	1	0.0254726	654	654	26.2077	193	193	7.59815
RC.44429	Ferredoxin I	-3.44644	-31.1414	7.7206e-213	3.5974e-208	1.4989e-210	51350	51350	2576.49	15166	15166	747.581
RC.36809	Cyclin-U1-1	-3.43936	-4.98718	6.12748e-07	0.028551	2.1778e-05	865	865	66.3679	256	256	19.2966
RC.41821	NA	-3.43924	-4.06148	4.87651e-05	1	0.00116643	892	892	44.0192	264	264	12.7991
RC.6856	Uncharacterized protein	-3.43538	-3.53113	0.000413797	1	0.00775382	189	189	33.3148	56	56	9.69755
RC.42485	alpha/beta-Hydrolases superfamily protein	-3.42564	-4.59532	4.3211e-06	0.201342	0.000129898	1363	1363	56.5957	405	405	16.5212
RC.33162	Serine carboxypeptidase-like protein	-3.42486	-6.13139	8.71381e-10	4.0602e-05	4.77109e-08	2399	2399	100.777	713	713	29.4252
RC.10611	GMP synthase	-3.423	-3.93291	8.3927e-05	1	0.00188903	380	380	41.491	113	113	12.1212
RC.36051	Inositol monophosphatase family protein	-3.41829	-2.88966	0.00385666	1	0.0489116	100	225	22.4327	25	67	6.56256
RC.32982	Peptidase family M48 family protein	-3.41828	-6.41624	1.39718e-10	6.51016e-06	8.40021e-09	3422	3422	110.591	1019	1019	32.3529
RC.699	Sorbitol-like transporter	-3.41123	-5.45983	4.76677e-08	0.00222107	2.06228e-06	995	1183	80.2629	274	353	23.529
RC.1645	Multidrug resistance protein ABC transporter family AC151738.84 191140-196816 E EGN_Mt100125 20111014	-3.40699	-3.78341	0.000154701	1	0.00326463	356	405	38.5954	105	121	11.3283
RC.37610	NA	-3.40657	-6.37484	1.832e-10	8.5362e-06	1.08465e-08	1670	1670	109.583	499	499	32.168
RC.37062	NA	-3.40125	-3.41422	0.00063966	1	0.0112898	411	411	31.4895	123	123	9.25823
RC.5477	Cysteine synthase contig_52687 5512-3031 E PREDN 20111014	-3.39525	-8.53437	1.41049e-17	6.57215e-13	1.50049e-15	994	994	197.113	298	298	58.0554
RC.35109	ureidoglycine aminohydrolase	-3.39297	-3.04334	0.00233974	1	0.0329068	580	580	25.0876	174	174	7.39398
RC.4219	12-oxophytodienoate reductase	-3.38982	-4.72495	2.30191e-06	0.107258	7.31768e-05	652	716	60.5326	172	215	17.8572
RC.39339	TRICHOME BIREFRINGENCE-LIKE 19	-3.38859	-3.6683	0.000244179	1	0.00489356	1032	1032	36.5012	310	310	10.7718
RC.35466	Ribulose-1 5-bisphosphate carboxylase/oxygenase activase contig_56245 2745-317 E PREDN 20111014	-3.37632	-37.0395	3.5959e-300	1.6755e-295	7.191e-298	121609	121680	3724.86	36635	36684	1103.23
RC.2438	Laccase-15	-3.36768	-7.52732	5.18214e-14	2.41462e-09	4.31181e-12	1598	1598	154.746	483	483	45.9502
RC.562	membrane protein, putative	-3.36235	-5.24769	1.54037e-07	0.00717737	6.09092e-06	667	915	75.3489	207	277	22.4096
RC.2380	NA	-3.35168	-8.36539	5.99674e-17	2.79418e-12	6.27905e-15	752	2002	192.143	203	608	57.3275
RC.7228	unknown protein	-3.3445	-2.94798	0.0031986	1	0.0421967	322	322	23.923	98	98	7.15295
RC.31652	PGR5-LIKE A	-3.33474	-9.29524	1.47057e-20	6.85211e-16	1.66313e-18	2539	2539	238.588	775	775	71.546
RC.32973	NAD-dependent epimerase/dehydratase contig_52521 534-5428 E PREDN 20111014	-3.33191	-7.95066	1.85642e-15	8.65e-11	1.76171e-13	5329	5329	174.734	1628	1628	52.4426
RC.44484	NA	-3.32834	-4.03799	5.39149e-05	1	0.00127392	1022	1030	45.1311	309	315	13.5596
RC.12	Ribulose bisphosphate carboxylase small chain	-3.32778	-97.23	0	0	0	238837	363662	25607.4	79766	111236	7695.06
RC.873	PsbQ-like 1	-3.31921	-3.6449	0.0002675	1	0.00529939	277	450	36.8879	91	138	11.1134
RC.36503	Cation transport regulator-like protein	-3.31445	-6.67589	2.4581e-11	1.14535e-06	1.61317e-09	2631	2631	123.94	808	808	37.394
RC.33865	TRICHOME BIREFRINGENCE-LIKE 38	-3.3096	-3.04521	0.0023252	1	0.0327309	569	569	25.8341	175	175	7.8058
RC.38410	Pollen Ole e 1 allergen and extensin family protein	-3.30611	-3.19319	0.00140713	1	0.0219355	406	406	28.4402	125	125	8.6023
RC.36246	Cytosolic fructose-1 6-bisphosphatase AC234952.5 54257-60580 F EGN_Mt100125 20111014	-3.30451	-11.3258	9.8061e-30	4.56915e-25	1.26569e-27	5665	6363	357.882	1724	1960	108.301
RC.34146	unknown protein	-3.29981	-7.57424	3.61443e-14	1.68414e-09	3.05652e-12	2077	2078	160.349	640	641	48.5933
RC.9780	Pyruvate, phosphate dikinase regulatory protein contig_49735 6447-4014 F PREDN 20111014	-3.29708	-3.41936	0.00062771	1	0.0111167	369	447	32.7143	108	138	9.92218
RC.4067	PGR5-LIKE A	-3.29213	-6.88086	5.95133e-12	2.77302e-07	4.13267e-10	919	925	132.694	283	286	40.3064
RC.2059	30S ribosomal protein S16 contig_242434 257-755 F PREDN 20111014	-3.28085	-14.5538	5.56537e-48	2.59318e-43	8.23232e-46	6338	6340	595.764	1950	1967	181.588
RC.31165	DNA methyltransferase 1-associated protein	-3.27959	-5.24161	1.59202e-07	0.00741802	6.26522e-06	1282	1292	77.3454	396	401	23.5839
RC.39804	Purple acid phosphatase	-3.27179	-5.99284	2.06253e-09	9.61034e-05	1.08225e-07	1530	1530	101.383	476	476	30.9869
RC.41942	Phenylalanine ammonia-lyase	-3.27179	-3.0908	0.00199623	1	0.0289494	84	225	26.9691	22	70	8.24292
RC.35648	Uncharacterized protein	-3.26745	-15.2871	9.4061e-53	4.38277e-48	1.4417e-50	15572	18525	660.414	5026	5771	202.119
RC.44564	Beta-ureidopropionase	-3.26564	-4.20716	2.5861e-05	1	0.000664274	1479	1479	50.0783	461	461	15.3349
RC.5166	Somatic embryogenesis receptor-like kinase	-3.25725	-3.59226	0.000327828	1	0.00631866	960	960	36.62	300	300	11.2426
RC.31851	Laccase-15	-3.25557	-2.92709	0.0034216	1	0.044496	387	387	24.3288	121	121	7.47298
RC.8	Ribulose bisphosphate carboxylase small chain	-3.25198	-74.8538	0	0	0	171480	171955	15720.3	53542	53823	4834.05
RC.35359	Pectinesterase	-3.25156	-5.72571	1.03018e-08	0.000480011	4.90809e-07	1816	2169	93.2208	581	679	28.6696
RC.31847	Ribulose bisphosphate carboxylase/oxygenase activase AC233655.2 167785-171989 E EGN_Mt100125 20111014	-3.24765	-4.45756	8.29019e-06	0.386281	0.000237274	1691	1691	56.5817	530	530	17.4223
RC.42113	Triose phosphate/phosphate translocator TPT, chloroplastic	-3.24139	-5.11962	3.06196e-07	0.0142672	1.14688e-05	1190	1226	74.8058	372	385	23.0783
RC.30288	NA	-3.23393	-3.57805	0.000346173	1	0.00660866	224	305	36.6396	65	96	11.3298
RC.36025	Indole-3-acetic acid-induced protein ARG2	-3.23293	-5.32139	1.02994e-07	0.004799	4.19126e-06	1010	1010	81.0679	318	318	25.0757
RC.27738	6-phosphofructo-2-kinase/fructose-2 6-biphosphatase contig_58826 60-3991 F PREDN 20111014	-3.20839	-4.04763	5.17421e-05	1	0.00122735	332	394	47.3311	102	125	14.7523
RC.34069	NAD(P)-binding Rossmann-fold superfamily protein	-3.20652	-5.02002	5.16715e-07	0.0240763	1.86349e-05	1972	1972	72.8536	626	626	22.7205
RC.37105	Mitochondrial transcription termination factor family protein	-3.19983	-3.99446	6.48455e-05	1	0.00150322	613	613	46.2436	195	195	14.4519
RC.41060	Cytochrome P450 contig_175069 504-1278 H PREDN 20111014	-3.19596	-2.96799	0.0029976	1	0.0400669	277	292	25.5681	93	93	8.00014
RC.823	PLANT CADMIUM RESISTANCE 2	-3.19547	-11.4287	3.01353e-30	1.40416e-25	3.92222e-28	4034	4034	379.071	1285	1285	118.628
RC.42674	NA	-3.19438	-4.96439	6.89245e-07	0.0321154	2.43483e-05	1453	1453	71.5729	463	463	22.4059
RC.4042	NA	-3.19316	-6.15553	7.48434e-10	3.48733e-05	4.13665e-08	847	847	110.086	270	270	34.4755
RC.33093	Pterin-4-alpha-carbinolamine dehydratase contig_57679 536-3139 E PREDN 20111014	-3.18231	-6.40221	1.53189e-10	7.13783e-06	9.116e-09	941	1707	119.575	261	546	37.5749
RC.33637	Chlorophyll a/b binding protein	-3.18139	-33.976	6.2204e-253	2.8984e-248	1.2281e-250	72101	73436	3359.64	22679	23496	1056.03
RC.36951	NA	-3.16522	-4.06359	4.83254e-05	1	0.0011571	454	454	48.491	146	146	15.3199
RC.42107	Apospory-associated protein	-3.15806	-11.808	3.5581e-32	1.6579e-27	4.69659e-30	8774	8774	410.455	2828	2828	129.971
RC.42806	NA	-3.15621	-7.8281	4.95605e-15	2.30927e-10	4.53688e-13	1224	1262	180.557	398	407	57.2069
RC.42255	Thiazole biosynthetic enzyme contig_73132 1323-3461 F PREDN 20111014	-3.15594	-29.3707	1.4612e-189	6.8087e-185	2.7678e-187	35088	35088	2536.98	11317	11317	803.874
RC.40786	Vacuolar sorting receptor contig_54557 654-7340 E PREDN 20111014	-3.15546	-4.59532	4.32111e-06	0.201342	0.000129898	2263	2263	62.2449	730	730	19.7261
RC.14	Uncharacterized protein (Fragment)	-3.15546	-4.71423	2.42642e-06	0.113059	7.6702e-05	763	1240	65.5078	209	400	20.7601
RC.42471	FKBP-like peptidyl-prolyl cis-trans isomerase family protein	-3.15267	-5.23317	1.66652e-07	0.00776516	6.53633e-06	1242	1242	80.8098	401	401	25.6322
RC.494	Translation elongation factor EF-G	-3.14944	-12.1191	8.39715e-34	3.91265e-29	1.12756e-31	6871	7367	433.803	2120	2381	137.74
RC.5845	Nudix hydrolase	-3.14848	-4.83299	1.34508e-06	0.0626741	4.44497e-05	631	631	69.0366	204	204	21.927
RC.28027	Putative uncharacterized protein	-3.14456	-4.4112	1.02807e-05	0.47903	0.000288572	329	346	57.6007	105	112	18.3176
RC.324	Photosystem I reaction center subunit N	-3.1429	-29.9319	8.5953e-197	4.005e-192	1.6347e-194	41050	41140	2648	13244	13324	842.531
RC.41528	Pyruvate, phosphate dikinase regulatory protein contig_49735 6447-4014 F PREDN 20111014	-3.14057	-3.4064	0.000658277	1	0.011531	649	759	34.4026	203	246	10.9543
RC.42975	N-acetyltransferase, putative	-3.12944	-4.63499	3.56982e-06	0.166336	0.00010972	950	950	63.9717	309	309	20.4419
RC.45053	Photosystem II 5 kDa protein	-3.12931	-24.2907	2.5967e-130	1.2099e-125	4.7449e-128	33473	33473	1754.59	10888	10888	560.697
RC.45058	Lysine/histidine transporter	-3.10055	-3.93282	8.39573e-05	1	0.00188903	463	463	46.5922	152	152	15.0271
RC.4064	Omega-3 fatty acid desaturase	-3.10031	-6.76195	1.36196e-11	6.34607e-07	9.1972e-10	1910	1928	137.739	624	633	44.4275
RC.39248	ATP synthase gamma chain	-3.09991	-16.9659	1.48693e-64	6.92834e-60	2.36462e-62	30241	30241	866.71	9930	9930	279.592
RC.39460	Unknown protein contig_177398 1336-670 E PREDN 20111014	-3.09556	-3.61234	0.00030345	1	0.00590365	739	739	39.3877	243	243	12.7239
RC.28	FKBP-like peptidyl-prolyl cis-trans isomerase family protein	-3.09078	-13.3642	9.83923e-41	4.58459e-36	1.39774e-38	5238	9079	539.918	1643	2990	174.687
RC.13653	Kinase-like protein	-3.09003	-3.41106	0.000647127	1	0.011387	340	340	35.1996	112	112	11.3914
RC.43518	DnaJ domain family	-3.08816	-8.52799	1.49034e-17	6.94423e-13	1.58183e-15	2954	2955	220.149	974	974	71.2879
RC.34761	Momilactone A synthase	-3.07466	-4.13923	3.48496e-05	1	0.000864192	879	879	52.1581	291	291	16.9639
RC.9198	Unknown protein contig_57797 4070-907 E PREDN 20111014	-3.07078	-3.13535	0.00171651	1	0.0257007	359	359	29.975	119	119	9.76135
RC.34012	Apocytochrome F	-3.069	-9.21797	3.03128e-20	1.41242e-15	3.40343e-18	4748	5008	259.235	1511	1661	84.469
RC.41752	NAD(P)H dehydrogenase 18	-3.06428	-3.53936	0.000401115	1	0.00755455	576	578	38.3001	192	192	12.4989
RC.43781	Photosystem II reaction center PsbP family protein	-3.06345	-6.49264	8.43703e-11	3.93123e-06	5.20004e-09	1881	1881	128.917	625	625	42.0824
RC.42997	Aldose 1-epimerase	-3.06195	-2.92252	0.00347221	1	0.0449784	740	740	26.139	246	246	8.53673
RC.44189	Acyl-CoA N-acyltransferases (NAT) superfamily protein	-3.06004	-3.04764	0.00230652	1	0.0325279	417	481	28.4477	128	160	9.29653
RC.557	Pentapeptide repeat protein contig_91552 429-2765 E PREDN 20111014	-3.0458	-9.10138	8.92906e-20	4.16049e-15	9.95334e-18	3457	4641	255.176	1084	1551	83.7796
RC.45791	Disease resistance-responsive (dirigent-like protein) family protein	-3.04533	-3.2685	0.00108121	1	0.0176707	365	365	32.9222	122	122	10.8107
RC.31135	Cucumber peeling cupredoxin	-3.03992	-3.48096	0.000499631	1	0.0091367	441	442	37.4266	148	148	12.3117
RC.34025	Peroxiredoxin Q	-3.03169	-14.841	8.01406e-50	3.73415e-45	1.20846e-47	12688	12688	682.322	4260	4260	225.063
RC.34009	Polyadenylate-binding protein 1-like protein contig_167159 2575-360 F PREDN 20111014	-3.0259	-6.41206	1.43606e-10	6.69133e-06	8.60068e-09	1837	1852	127.741	615	623	42.216
RC.34686	Glyoxylate/hydroxypyruvate reductase B contig_52712 3911-601 E PREDN 20111014	-3.02498	-12.1791	4.03228e-34	1.87884e-29	5.44591e-32	8321	8434	460.907	2800	2838	152.367
RC.45265	NA	-3.02438	-3.24596	0.00117058	1	0.018847	413	413	32.7596	139	139	10.8318
RC.6188	Cellulose synthase-like protein H1	-3.02351	-4.2835	1.83987e-05	0.857288	0.000488205	401	401	57.0693	135	135	18.8751
RC.32248	High affinity cationic amino acid transporter	-3.02259	-3.01866	0.00253899	1	0.0351051	389	389	28.354	131	131	9.3807
RC.31473	Eukaryotic translation initiation factor 3 subunit I	-3.02172	-3.41261	0.000643458	1	0.0113353	657	662	36.2509	219	223	11.9968
RC.34232	FUNCTIONS IN: molecular_function unknown	-3.01391	-4.54403	5.51918e-06	0.257166	0.000163592	758	758	64.4877	256	256	21.3967
RC.467	unknown protein	-3.01193	-10.3235	5.52738e-25	2.57548e-20	6.70698e-23	4616	5051	333.059	1501	1707	110.58
RC.34672	2-cys peroxiredoxin BAS1 AC146630.25 6465-2839 F EGN_Mt100125 20111014	-3.00475	-9.40949	4.99161e-21	2.32584e-16	5.67278e-19	6599	6695	277.569	2244	2268	92.3765
RC.45862	NA	-3.00402	-3.33571	0.000850844	1	0.0143902	363	363	34.9012	123	123	11.6182
RC.41180	Uncharacterized protein	-3.00214	-3.121	0.00180239	1	0.0266094	233	233	30.5781	79	79	10.1855
RC.45151	Laccase-15	-3.00108	-4.99162	5.98821e-07	0.027902	2.13239e-05	2739	2739	78.2505	929	929	26.0741
RC.35577	Pollen-specific C2 domain containing protein contig_54874 1103-609 H PREDN 20111014	-2.99939	-3.00145	0.00268697	1	0.0366831	221	221	28.3144	75	75	9.44006
RC.25913	Thylakoid membrane phosphoprotein 14 kDa	-2.99822	-19.2909	6.54202e-83	3.04825e-78	1.08479e-80	14869	14869	1169.11	5048	5048	389.934
RC.276	Chlorophyll a/b-binding protein	-2.98713	-30.3222	6.6766e-202	3.111e-197	1.2855e-199	56985	62977	2898.35	19632	21460	970.281
RC.269	Carbonic anhydrase	-2.97993	-34.8285	1.133e-265	5.2794e-261	2.2466e-263	37048	107163	3833.02	11324	36605	1286.28
RC.34339	Apocytochrome F	-2.97127	-8.28897	1.14316e-16	5.32657e-12	1.18897e-14	2452	2452	218.606	840	840	73.5732
RC.42793	Uncharacterized protein	-2.96885	-2.99144	0.00277667	1	0.0377435	315	315	28.5076	108	108	9.60225
RC.40940	Thioredoxin H-type	-2.96686	-9.00637	2.13217e-19	9.93484e-15	2.34866e-17	3725	3725	258.584	1278	1278	87.1576
RC.44306	lipoyltransferase 2	-2.96684	-3.6428	0.000269696	1	0.00534063	615	615	42.3113	211	211	14.2614
RC.4386	unknown protein	-2.95867	-3.55337	0.000380339	1	0.00720696	218	218	40.4074	75	75	13.6573
RC.43758	Heavy metal-associated domain containing protein expressed contig_117034 590-9 E PREDN 20111014	-2.953	-3.34356	0.000827135	1	0.0140812	264	264	35.8683	91	91	12.1464
RC.6586	Glutamyl-tRNA reductase	-2.94842	-4.70243	2.57102e-06	0.119797	8.09984e-05	2213	2213	71.0932	764	764	24.1123
RC.34539	Thioredoxin m contig_75385 355-2116 F PREDN 20111014	-2.94529	-20.0102	4.60383e-89	2.14515e-84	7.80056e-87	18519	18886	1287.84	6363	6527	437.253
RC.36492	Endochitinase	-2.94433	-9.24844	2.28051e-20	1.0626e-15	2.57289e-18	2962	2962	275.457	1024	1024	93.5551
RC.4626	NA	-2.93903	-7.43039	1.08327e-13	5.0475e-09	8.77827e-12	798	846	178.249	279	293	60.6489
RC.34342	Glycerophosphodiesterase-like protein	-2.93886	-7.91087	2.55752e-15	1.19168e-10	2.38813e-13	6271	6271	202.059	2172	2172	68.7543
RC.39613	protein containing PDZ domain, a K-box domain, and a TPR region	-2.93815	-9.06229	1.27876e-19	5.95838e-15	1.42205e-17	9076	9156	265.23	3129	3172	90.2712
RC.36901	Gibberellin 2-beta-dioxygenase	-2.93694	-3.25463	0.00113544	1	0.01837	629	629	34.2353	218	218	11.6568
RC.35470	Protein kinase superfamily protein	-2.93173	-6.41831	1.37835e-10	6.42242e-06	8.30843e-09	4159	4159	133.45	1444	1444	45.5192
RC.4269	Uncharacterized protein (Fragment)	-2.93046	-3.57787	0.000346409	1	0.00660866	547	547	41.4968	190	190	14.1605
RC.8134	NA	-2.92544	-4.42827	9.49989e-06	0.442647	0.000268715	365	365	63.7135	127	127	21.7791
RC.2460	inorganic carbon transport protein-related	-2.92485	-7.27328	3.51024e-13	1.6356e-08	2.69456e-11	1693	1839	171.911	562	640	58.776
RC.31405	unknown protein	-2.92241	-4.74455	2.08984e-06	0.0973762	6.68334e-05	1180	1180	73.2418	411	411	25.0621
RC.34440	Granule-bound starch synthase contig_53004 4824-9040 F PREDN 20111014	-2.92035	-4.30539	1.66704e-05	0.776756	0.000448992	1380	1380	60.3689	481	481	20.6718
RC.33190	Photosystem II CP47 chlorophyll apoprotein	-2.92018	-2.95093	0.00316828	1	0.0418916	867	875	28.363	291	305	9.71275
RC.34842	unknown protein.	-2.91309	-6.02169	1.72642e-09	8.04425e-05	9.16478e-08	2155	2155	118.488	753	753	40.6744
RC.36935	Glyceraldehyde-3-phosphate dehydrogenase A	-2.90301	-29.2748	2.4305e-188	1.1325e-183	4.5849e-186	78580	78749	2807.39	27538	27612	967.062
RC.34173	Rubredoxin	-2.89198	-5.55649	2.75302e-08	0.00128277	1.23581e-06	2182	2182	101.899	768	768	35.235
RC.7718	Cytochrome b5	-2.88491	-3.61428	0.000301193	1	0.00586955	547	547	43.2613	193	193	14.9958
RC.41849	Beta-glucosidase	-2.87465	-3.20446	0.0013532	1	0.0212298	1124	1124	34.1751	398	398	11.8884
RC.42323	NAD(P)H-quinone oxidoreductase subunit H	-2.87459	-5.22237	1.7667e-07	0.00823192	6.89441e-06	1878	1878	90.7671	665	665	31.5757
RC.569	inorganic carbon transport protein-related	-2.87218	-7.15815	8.18097e-13	3.81192e-08	6.16816e-11	1737	1899	170.715	605	673	59.4373
RC.4742	Glutamyl-tRNA reductase	-2.87212	-5.13683	2.7944e-07	0.0130205	1.056e-05	256	965	87.923	79	342	30.6126
RC.34138	50S ribosomal protein L3	-2.87018	-5.43425	5.50356e-08	0.00256438	2.35481e-06	118	829	98.4908	40	294	34.3152
RC.597	Photosystem I reaction center subunit V	-2.86965	-25.6462	4.9858e-145	2.3231e-140	9.1824e-143	29238	29238	2190.34	10371	10371	763.28
RC.31285	NAD(P)H:plastoquinone dehydrogenase complex subunit O	-2.86696	-10.3814	3.0186e-25	1.40652e-20	3.68199e-23	4284	4284	359.925	1521	1521	125.542
RC.41883	6-phosphofructo-2-kinase/fructose-2,6-biphosphatase	-2.8668	-4.60462	4.13247e-06	0.192552	0.000125034	1304	1304	70.8313	463	463	24.7074
RC.364	Magnesium chelatase subunit contig_130635 3920-404 E PREDN 20111014	-2.8668	-15.9032	6.07725e-57	2.83169e-52	9.40762e-55	15280	17611	844.362	5237	6253	294.531
RC.40753	Yellow stripe-like protein 2.1	-2.86487	-4.5918	4.39476e-06	0.204774	0.000131942	1047	1047	70.5036	372	372	24.6097
RC.30662	Serine carboxypeptidase contig_82686 221-1540 E PREDN 20111014	-2.86371	-6.56343	5.26011e-11	2.45095e-06	3.33917e-09	1010	1010	144.121	359	359	50.3267
RC.40273	Heat shock protein contig_238797 2397-722 H PREDN 20111014	-2.86199	-3.15427	0.00160901	1	0.0243574	433	433	33.3171	154	154	11.6412
RC.39043	alpha/beta-Hydrolases superfamily protein	-2.8611	-2.95829	0.00309358	1	0.0410905	312	312	29.3184	111	111	10.2472
RC.44311	Bifunctional 3'-phosphoadenosine 5'-phosphosulfate synthase AC146721.7 112680-108486 F EGN_Mt100125 20111014	-2.85691	-3.3624	0.00077271	1	0.0132515	1510	1510	37.9528	538	538	13.2846
RC.8345	Uncharacterized protein	-2.84216	-3.33688	0.000847259	1	0.01434	215	215	37.6517	77	77	13.2475
RC.695	Rubredoxin-like superfamily protein	-2.84095	-14.4177	4.02905e-47	1.87734e-42	5.94094e-45	7033	8080	702.937	2455	2895	247.43
RC.37198	Carbonic anhydrase	-2.83989	-7.9229	2.3218e-15	1.08184e-10	2.17675e-13	4995	5566	212.47	1724	1995	74.8163
RC.44566	chlororespiratory reduction 6	-2.83749	-3.06822	0.00215343	1	0.0307977	398	630	31.9071	137	226	11.2449
RC.35565	senescence associated gene 20	-2.83474	-7.46688	8.21586e-14	3.82818e-09	6.70434e-12	2473	2473	189.205	888	888	66.7451
RC.41169	Putative uncharacterized protein	-2.83331	-2.91968	0.00350395	1	0.0453518	270	270	28.9529	97	97	10.2188
RC.44617	photosystem II 11 kDa protein-related	-2.83179	-3.70551	0.000210973	1	0.00429645	1021	1021	46.6703	367	367	16.4808
RC.42135	Protein of unknown function, DUF584	-2.83031	-4.11166	3.92838e-05	1	0.000959387	1774	1774	57.5039	638	638	20.3172
RC.958	LRR receptor-like serine/threonine-protein kinase FLS2	-2.82944	-5.53519	3.10945e-08	0.00144885	1.38513e-06	1112	1123	104.256	401	404	36.8469
RC.42429	Hypersensitive-induced response protein	-2.82926	-4.6979	2.62867e-06	0.122483	8.27029e-05	1412	1412	75.1093	508	508	26.5474
RC.42428	unknown protein	-2.81631	-6.70217	2.05408e-11	9.57096e-07	1.35758e-09	1932	1934	153.859	698	699	54.6315
RC.34627	Blue copper protein contig_65701 318-910 H PREDN 20111014	-2.8126	-3.01527	0.00256754	1	0.0353843	420	420	31.204	152	152	11.0944
RC.43655	Spermidine synthase contig_57535 630-6329 E PREDN 20111014	-2.81014	-3.6618	0.000250461	1	0.00499842	1477	1477	46.0768	535	535	16.3966
RC.39266	Zinc finger CCCH domain-containing protein	-2.80644	-3.42461	0.000615709	1	0.0109416	1453	1453	40.3773	527	527	14.3873
RC.30920	Alanine glyoxylate aminotransferase	-2.80486	-3.43512	0.000592306	1	0.0106107	248	248	40.6586	90	90	14.4958
RC.41417	Ferredoxin I	-2.80353	-8.15509	3.49172e-16	1.62697e-11	3.50639e-14	3239	3239	229.273	1176	1176	81.7801
RC.29120	Phytoene synthase protein contig_85152 2290-1403 E PREDN 20111014	-2.80261	-5.45336	4.94351e-08	0.00230343	2.12886e-06	1027	1027	102.583	373	373	36.6025
RC.34679	Beta-amylase contig_164670 2431-239 F PREDN 20111014	-2.79959	-4.14625	3.37988e-05	1	0.000841268	1807	1807	59.3946	657	657	21.2155
RC.4638	Indole-3-acetic acid-induced protein ARG2	-2.78814	-3.72848	0.000192642	1	0.00396823	189	189	48.3144	69	69	17.3285
RC.845	Mitochondrial chaperone BCS1	-2.78224	-4.23809	2.25439e-05	1	0.00058618	867	902	62.6156	326	330	22.5055
RC.36969	DnaJ domain family	-2.78146	-8.18236	2.7853e-16	1.29781e-11	2.80305e-14	2860	2861	233.461	1046	1047	83.9345
RC.26110	Glycine cleavage system H protein	-2.77974	-22.859	1.2409e-115	5.7821e-111	2.2411e-113	30658	30930	1821.3	11292	11326	655.204
RC.5988	NA	-2.77607	-4.17843	2.93538e-05	1	0.000745233	540	540	61.0622	198	198	21.9959
RC.33206	unknown protein	-2.77243	-5.72442	1.03808e-08	0.000483696	4.93567e-07	2563	2563	114.82	941	941	41.4151
RC.37324	Chloroplast 2-oxoglutarate/malate translocator (Fragment)	-2.77208	-5.602	2.11925e-08	0.000987463	9.70003e-07	1201	1201	109.983	441	441	39.6752
RC.8037	SAUR-like auxin-responsive protein family	-2.76438	-3.04318	0.002341	1	0.0329145	258	258	32.5903	95	95	11.7894
RC.4092	Oxidoreductase zinc-binding dehydrogenase family contig_74273 1159-3679 E PREDN 20111014	-2.76088	-7.01787	2.2537e-12	1.05011e-07	1.61555e-10	389	1603	173.621	141	591	62.886
RC.34154	Protein of unknown function (DUF567)	-2.75863	-4.99569	5.86312e-07	0.0273192	2.09503e-05	1093	1122	88.0913	401	414	31.933
RC.28373	Rubredoxin-like superfamily protein	-2.75517	-7.98052	1.45809e-15	6.79399e-11	1.39794e-13	2076	2409	225.195	754	890	81.7353
RC.34029	Early nodulin	-2.75383	-3.48886	0.000485089	1	0.00890222	739	1047	43.0766	240	387	15.6424
RC.36451	INVOLVED IN: photosynthesis	-2.75052	-5.42335	5.84998e-08	0.0027258	2.48704e-06	1243	1243	104.269	460	460	37.909
RC.322	Fructose-bisphosphate aldolase contig_54247 342-2876 I PREDN 20111014	-2.74188	-13.7024	9.88192e-43	4.60448e-38	1.41676e-40	4640	7844	668.391	1637	2912	243.772
RC.44488	Putative uncharacterized protein	-2.73628	-13.0688	4.98919e-39	2.32471e-34	6.91878e-37	7621	7621	609.887	2835	2835	222.889
RC.41603	Salt-tolerance protein	-2.7329	-4.58695	4.49794e-06	0.209581	0.000134779	1082	1082	75.3048	403	403	27.5549
RC.5021	Magnesium-chelatase subunit chlI	-2.72641	-6.19962	5.66135e-10	2.6379e-05	3.17437e-08	1208	1208	138.045	451	451	50.6326
RC.35539	Pathogenesis-related (PR)-10-related norcoclaurine synthase-like protein contig_78557 1390-148 F PREDN 20111014	-2.72175	-7.82334	5.14694e-15	2.39822e-10	4.70239e-13	2337	2337	220.374	874	874	80.9675
RC.1896	Sedoheptulose-1 7-bisphosphatase	-2.71552	-7.76852	7.94507e-15	3.70201e-10	7.13296e-13	2365	2377	218.046	882	891	80.2964
RC.29213	NA	-2.71266	-3.90915	9.26241e-05	1	0.00206104	353	525	55.3078	123	197	20.3888
RC.4981	Beta-galactosidase (Precursor)	-2.70916	-3.18915	0.00142695	1	0.0221481	173	173	36.8827	65	65	13.6141
RC.36641	chlororespiratory reduction 7	-2.70806	-3.34042	0.000836539	1	0.0141998	566	572	40.4891	214	215	14.9513
RC.33716	Glucose-1-phosphate adenylyltransferase	-2.7074	-12.1986	3.17294e-34	1.47843e-29	4.29776e-32	8929	8929	539.927	3357	3357	199.426
RC.33293	alternative NAD(P)H dehydrogenase 2	-2.70712	-3.41565	0.000636306	1	0.0112348	1465	1492	42.3557	511	561	15.6461
RC.35268	Glyceraldehyde-3-phosphate dehydrogenase A	-2.7063	-3.31512	0.000916054	1	0.0153042	1000	1005	39.9175	376	378	14.7498
RC.34159	Pectinesterase	-2.70499	-4.31184	1.61914e-05	0.75444	0.00043761	768	768	67.5768	289	289	24.9823
RC.39104	CONTAINS InterPro DOMAIN/s: Putative harbinger transposase-derived nuclease (InterPro:IPR006912)	-2.70012	-3.04448	0.00233089	1	0.0327922	947	947	33.7828	357	357	12.5116
RC.36401	MADS-box transcription factor	-2.69476	-3.6365	0.000276378	1	0.00546133	458	458	48.3439	173	173	17.9399
RC.41623	NDH-dependent cyclic electron flow 1	-2.6867	-5.69502	1.23375e-08	0.000574868	5.81262e-07	3310	3851	119.103	1248	1459	44.3307
RC.42385	Putative uncharacterized protein	-2.6856	-2.9676	0.00300139	1	0.0400856	590	591	32.363	221	224	12.0506
RC.4055	Thylakoid lumenal 19 kDa protein	-2.68513	-3.04586	0.0023202	1	0.0326877	459	459	34.1015	174	174	12.7001
RC.36620	UDP-D-glucuronic acid 4-epimerase	-2.68476	-6.68842	2.2567e-11	1.05151e-06	1.48374e-09	988	997	164.454	367	378	61.2547
RC.24141	Pathogenesis-related protein 1a	-2.68308	-4.78231	1.73303e-06	0.0807507	5.62722e-05	543	543	84.1623	206	206	31.3678
RC.25244	PsbQ-like 2	-2.68278	-5.57465	2.4807e-08	0.00115588	1.12004e-06	1217	1302	114.377	446	494	42.6338
RC.5476	Putative uncharacterized protein	-2.68045	-4.2896	1.79008e-05	0.834089	0.000477988	948	948	67.8163	360	360	25.3004
RC.40627	Zeaxanthin epoxidase CU571152.5 100554-94852 E EGN_Mt100125 20111014	-2.67985	-13.6396	2.33973e-42	1.0902e-37	3.34416e-40	10244	10244	685.538	3891	3891	255.812
RC.5324	Glutathione-regulated potassium-efflux system protein contig_51234 9074-577 E PREDN 20111014	-2.67358	-4.07116	4.67819e-05	1	0.0011224	415	415	61.3271	153	158	22.9382
RC.34245	photosystem II BY	-2.67329	-8.00237	1.22124e-15	5.69036e-11	1.17813e-13	6550	6550	236.952	2494	2494	88.6369
RC.31005	TNP2	-2.66853	-3.0675	0.0021586	1	0.0308542	582	582	34.9189	222	222	13.0855
RC.40376	50S ribosomal protein L4, putative	-2.66537	-5.27421	1.33346e-07	0.00621325	5.33784e-06	1622	1668	103.413	633	637	38.7986
RC.39232	Glutamate receptor 3.6	-2.65889	-4.65188	3.28947e-06	0.153273	0.000101794	2364	2364	80.7537	905	905	30.3712
RC.1856	Glutamyl-tRNA reductase	-2.65849	-3.33748	0.000845436	1	0.0143195	442	444	41.5774	170	170	15.6395
RC.33204	Methyltransferase contig_81860 2274-3877 E PREDN 20111014	-2.657	-3.2976	0.000975155	1	0.0161412	1065	1065	40.6254	408	408	15.29
RC.320	D-ribulose-5-phosphate-3-epimerase	-2.64936	-8.06081	7.58386e-16	3.5337e-11	7.43937e-14	1605	2608	243.797	600	1002	92.0211
RC.35649	Soluble inorganic pyrophosphatase	-2.64773	-5.3859	7.20912e-08	0.00335909	2.99919e-06	1311	1311	108.957	504	504	41.1511
RC.6923	Uncharacterized protein	-2.64518	-3.91768	8.94097e-05	1	0.00199428	395	395	57.7388	152	152	21.8279
RC.37219	Major facilitator superfamily protein	-2.64358	-5.32629	1.00252e-07	0.00467125	4.09041e-06	1618	1618	106.82	623	623	40.4075
RC.37156	Cyclopropane-fatty-acyl-phospholipid synthase	-2.64265	-3.55651	0.000375828	1	0.00713295	2321	2321	47.6554	894	894	18.0332
RC.10993	NA	-2.64062	-3.07607	0.00209755	1	0.0301559	358	358	35.693	138	138	13.5169
RC.5036	Polygalacturonase-1 non-catalytic subunit beta	-2.63917	-3.16145	0.00156989	1	0.0238822	503	503	37.7343	194	194	14.2978
RC.42801	Receptor protein kinase contig_49857 439-4311 E PREDN 20111014	-2.63317	-4.89386	9.88867e-07	0.0460763	3.35344e-05	789	789	90.7405	305	305	34.4606
RC.45478	Sedoheptulose-1 7-bisphosphatase	-2.63232	-19.5374	5.39543e-85	2.514e-80	9.04316e-83	45243	45499	1445.31	17394	17594	549.063
RC.40844	1-aminocyclopropane-1-carboxylate oxidase contig_84040 700-2433 F PREDN 20111014	-2.6317	-4.90454	9.36575e-07	0.0436397	3.19237e-05	2500	2557	91.217	966	989	34.6609
RC.38102	Peroxidase	-2.63075	-4.13923	3.4849e-05	1	0.000864192	734	734	65.0093	284	284	24.7114
RC.42707	Early nodulin	-2.62862	-3.4305	0.000602492	1	0.0107395	940	940	44.7107	364	364	17.0092
RC.36146	Cellulose synthase-like protein H1	-2.62451	-3.0588	0.00222226	1	0.0315497	477	477	35.6351	185	185	13.5778
RC.35297	GTPase obg contig_54749 616-4821 E PREDN 20111014	-2.62431	-4.31024	1.63086e-05	0.7599	0.000440266	2292	2292	70.765	889	889	26.9652
RC.31550	Glutamine synthetase	-2.6221	-21.7484	7.4001e-105	3.4481e-100	1.2963e-102	48450	55374	1801.43	18276	21496	687.019
RC.37548	ABC transporter B family member	-2.61993	-2.88255	0.00394471	1	0.0497489	1202	1202	31.7346	467	467	12.1128
RC.42114	Heavy metal transport/detoxification superfamily protein	-2.61932	-3.8386	0.000123743	1	0.00266935	557	597	56.2957	217	232	21.4925
RC.30970	14-3-3-like protein	-2.61797	-10.2598	1.07088e-24	4.98976e-20	1.29604e-22	4200	4200	402.381	1633	1633	153.7
RC.42380	Sucrose-phosphate synthase	-2.6177	-5.21695	1.81913e-07	0.00847623	7.08123e-06	5704	5704	104.081	2218	2218	39.7606
RC.35936	Apolipoprotein D	-2.61619	-4.1611	3.16737e-05	1	0.000796027	897	897	66.2776	349	349	25.3337
RC.39680	50S ribosomal protein	-2.61603	-7.3439	2.07557e-13	9.6711e-09	1.6364e-11	1827	2128	206.44	671	828	78.9135
RC.31935	Protein of unknown function (DUF668)	-2.60751	-3.05164	0.00227599	1	0.0321558	976	976	35.8365	381	381	13.7435
RC.31126	Nicotianamine synthase contig_10168 2469-1097 F PREDN 20111014	-2.60481	-4.18804	2.81391e-05	1	0.000716863	1474	1474	67.6063	576	576	25.9544
RC.31565	Glyceraldehyde-3-phosphate dehydrogenase	-2.60311	-25.2855	4.8987e-141	2.2825e-136	8.9864e-139	72891	78191	2462.05	28013	30575	945.812
RC.4709	photosystem I light harvesting complex gene 6	-2.60256	-3.76338	0.00016764	1	0.00351064	225	225	54.6672	88	88	21.0051
RC.326	BURP domain-containing protein	-2.59585	-5.17913	2.2295e-07	0.0103884	8.58543e-06	1058	1168	103.96	371	458	40.0487
RC.4990	Uncharacterized protein	-2.59491	-4.8355	1.32822e-06	0.0618885	4.40095e-05	543	543	90.6764	213	213	34.944
RC.41672	plastid transcriptionally active 16	-2.58522	-13.2043	8.32968e-40	3.88122e-35	1.16904e-37	12290	12290	679.899	4839	4839	262.994
RC.38952	Lipid transfer protein contig_83909 661-1309 E PREDN 20111014	-2.58521	-3.55124	0.000383426	1	0.0072507	447	447	49.2049	176	176	19.0332
RC.37563	INVOLVED IN: biological_process unknown	-2.57805	-4.04728	5.18187e-05	1	0.00122812	851	851	64.1979	336	336	24.9017
RC.5473	Glutathione S-transferase	-2.57749	-3.79367	0.00014844	1	0.00314675	590	590	56.4248	233	233	21.8913
RC.34500	ATPase, F0 complex, subunit B/B', bacterial/chloroplast	-2.57283	-21.8422	9.5459e-106	4.4479e-101	1.6848e-103	36845	36845	1873.1	14577	14577	728.028
RC.37706	Putative uncharacterized protein	-2.56747	-7.31744	2.52849e-13	1.17815e-08	1.96686e-11	1582	1637	211.237	619	649	82.2743
RC.5408	Calreticulin-3	-2.56342	-5.12757	2.93546e-07	0.0136778	1.10394e-05	617	617	104	245	245	40.5706
RC.39520	Monoacylglycerol lipase ABHD6	-2.558	-4.18207	2.88878e-05	1	0.000735133	3277	3277	69.4249	1304	1304	27.1403
RC.34479	Thaumatin-like protein contig_167510 826-1512 E PREDN 20111014	-2.55576	-6.45441	1.08672e-10	5.06359e-06	6.62773e-09	2801	2895	165.59	1128	1153	64.7908
RC.31236	photosystem II BY	-2.55197	-26.6665	1.2408e-156	5.7816e-152	2.2943e-154	49899	49899	2827.17	19903	19903	1107.84
RC.36028	Lipase	-2.55136	-9.51739	1.77805e-21	8.28482e-17	2.05579e-19	5582	5582	361.011	2227	2227	141.498
RC.40581	NDH-dependent cyclic electron flow 1	-2.548	-6.05196	1.43127e-09	6.66898e-05	7.6815e-08	1418	1945	146.318	553	777	57.4245
RC.42686	Fatty acid elongase-like protein (Cer2-like) contig_238686 351-1287 E PREDN 20111014	-2.54473	-3.08475	0.00203729	1	0.0294257	825	825	38.0985	330	330	14.9715
RC.39806	Oxidoreductase zinc-binding dehydrogenase family contig_74273 1159-3679 E PREDN 20111014	-2.54357	-3.05933	0.00221833	1	0.0315036	1102	1102	37.5016	441	441	14.7436
RC.460	Alpha amylase 2 (IC) contig_60669 114-4916 E PREDN 20111014	-2.54155	-4.85159	1.22484e-06	0.0570716	4.09116e-05	835	1201	94.4313	321	481	37.1549
RC.45031	alpha/beta-Hydrolases superfamily protein	-2.54006	-3.71293	0.000204876	1	0.00419614	816	816	55.3631	327	327	21.796
RC.34559	Phosphoglycolate phosphatase	-2.53787	-14.3678	8.29351e-47	3.86436e-42	1.21521e-44	14982	14982	829.675	6009	6009	326.918
RC.45225	Leucine-rich repeat receptor-like protein kinase contig_65529 1740-61 H PREDN 20111014	-2.53784	-3.35118	0.000804685	1	0.0137392	1658	1658	45.1665	665	665	17.7972
RC.33854	2-Cys peroxiredoxin BAS1	-2.53355	-12.9571	2.15054e-38	1.00205e-33	2.97343e-36	16888	16888	676.753	6785	6785	267.116
RC.41804	Indoleacetic acid-induced-like protein	-2.53214	-8.12698	4.40421e-16	2.05214e-11	4.40374e-14	6336	6336	266.578	2546	2547	105.278
RC.44985	Cytochrome P450	-2.53009	-3.28329	0.00102607	1	0.0169117	778	778	43.5763	313	313	17.2232
RC.4390	NAD(P)H-quinone oxidoreductase subunit H	-2.52302	-6.30039	2.9697e-10	1.38373e-05	1.71892e-08	1046	1046	161.198	422	422	63.891
RC.632	NDH-dependent cyclic electron flow 1	-2.51857	-7.60595	2.82966e-14	1.31848e-09	2.41923e-12	1191	2551	235.611	471	1031	93.5495
RC.35363	ATP synthase	-2.51711	-15.6874	1.85995e-55	8.66645e-51	2.86968e-53	16763	23700	1002.62	6729	9584	398.32
RC.43564	HMP-PP phosphatase	-2.51555	-3.27005	0.00107532	1	0.0176115	776	776	43.6456	314	314	17.3503
RC.39476	Glutathione-regulated potassium-efflux system protein contig_51234 9074-577 E PREDN 20111014	-2.51418	-5.85463	4.78148e-09	0.000222793	2.39048e-07	1932	1934	140.022	779	783	55.6931
RC.44233	Phytochrome A-associated F-box protein	-2.51292	-3.17848	0.00148054	1	0.0227982	1002	1027	41.3084	410	416	16.4384
RC.31759	Glutathione S-transferase family protein	-2.50809	-8.02306	1.03212e-15	4.80918e-11	1.0061e-13	3660	4689	264.005	1411	1903	105.261
RC.1597	Oligopeptide transporter contig_54432 8058-3821 E PREDN 20111014	-2.49754	-4.09818	4.16431e-05	1	0.00101324	503	741	69.3893	203	302	27.7831
RC.1980	uridylyltransferase-related	-2.49473	-7.31453	2.58406e-13	1.20404e-08	2.00674e-11	1946	1946	221.443	794	794	88.7642
RC.44776	photosystem II subunit Q-2	-2.49327	-22.9839	7.0314e-117	3.2763e-112	1.2748e-114	44237	44237	2185.04	18060	18060	876.376
RC.38000	Alpha-tubulin	-2.49208	-3.42205	0.000621517	1	0.0110238	497	497	48.564	203	203	19.4873
RC.36982	PsbP-like protein 1	-2.48983	-7.58536	3.31733e-14	1.54571e-09	2.81038e-12	5430	5533	238.944	2170	2262	95.9678
RC.407	Uncharacterized protein	-2.47998	-21.8972	2.8565e-106	1.331e-101	5.0608e-104	28274	29283	2001.87	11198	12019	807.211
RC.4084	Uncharacterized protein	-2.479	-6.01691	1.77817e-09	8.28536e-05	9.41518e-08	1320	1320	151.486	542	542	61.1078
RC.13091	1-aminocyclopropane-1-carboxylate oxidase-like protein	-2.47561	-2.91072	0.00360605	1	0.0463387	197	197	35.5379	81	81	14.3552
RC.727	Inorganic phosphate transporter 1-4	-2.47463	-5.29065	1.21897e-07	0.00567977	4.89635e-06	1597	2030	117.484	619	835	47.4751
RC.34043	Susceptibility homeodomain transcription factor contig_116215 229-1001 F PREDN 20111014	-2.47087	-7.75876	8.58102e-15	3.99833e-10	7.67433e-13	2151	2442	253.302	870	1006	102.516
RC.35973	uridylyltransferase-related	-2.47076	-12.5981	2.17136e-36	1.01175e-31	2.967e-34	13727	15064	667.647	5456	6206	270.22
RC.4082	NA	-2.46225	-4.15315	3.2794e-05	1	0.000820642	612	612	73.0315	253	253	29.6604
RC.36301	Carbonic anhydrase contig_92527 1054-211 H PREDN 20111014	-2.46188	-4.16784	3.07516e-05	1	0.000773689	752	832	73.5683	328	344	29.883
RC.40945	Laccase-15	-2.46098	-3.14995	0.001633	1	0.0246404	382	382	42.0498	158	158	17.0866
RC.6078	Glucose-1-phosphate adenylyltransferase	-2.4599	-6.54521	5.94287e-11	2.76908e-06	3.73695e-09	1711	1711	181.67	708	708	73.8525
RC.45187	Aldo-keto reductase/ oxidoreductase	-2.45902	-4.06907	4.72035e-05	1	0.0011314	1162	1162	70.2649	481	481	28.5743
RC.1036	Mitogen-activated protein kinase	-2.45873	-4.4404	8.97988e-06	0.418417	0.000254822	699	872	83.6907	272	361	34.0382
RC.41893	Elongation factor Tu	-2.45463	-10.9011	1.1408e-27	5.31555e-23	1.42891e-25	10415	17054	505.697	4243	7072	206.018
RC.33910	Thioredoxin h2	-2.45454	-4.1973	2.70135e-05	1	0.000690451	837	1143	75.0018	355	474	30.5564
RC.32925	Soluble inorganic pyrophosphatase	-2.45166	-7.87986	3.27929e-15	1.52799e-10	3.03775e-13	5804	5848	264.846	2410	2428	108.027
RC.41977	slufate transporter 2	-2.45125	-3.11712	0.00182631	1	0.0268783	472	472	41.4639	196	196	16.9154
RC.42804	Disease resistance response protein	-2.45113	-3.55297	0.00038092	1	0.00721503	838	838	53.874	348	348	21.9792
RC.41014	DnaJ/Hsp40 cysteine-rich domain superfamily protein	-2.45033	-6.92741	4.28778e-12	1.99789e-07	3.00435e-10	3801	4114	204.896	1605	1709	83.6198
RC.41354	NAC domain-containing protein	-2.44637	-4.2536	2.10372e-05	0.980229	0.000551	1853	1853	77.4788	771	771	31.6709
RC.33718	Oligopeptide transporter	-2.44446	-3.50943	0.000449083	1	0.00831017	2255	2255	52.8141	939	939	21.6056
RC.44590	Chloroplast ribose-5-phosphate isomerase	-2.4438	-11.0831	1.51902e-28	7.07788e-24	1.91294e-26	13087	13087	526.784	5451	5451	215.559
RC.44777	Hydrolase alpha/beta fold family-like protein contig_49708 8949-4635 F PREDN 20111014	-2.44378	-5.12981	2.90067e-07	0.0135157	1.09262e-05	3311	3510	112.894	1327	1462	46.1966
RC.41345	Geranylgeranyl reductase contig_52909 6402-3759 F PREDN 20111014	-2.43391	-12.2871	1.06631e-34	4.96847e-30	1.44853e-32	20853	20853	652.043	8721	8721	267.9
RC.9026	Beta-ureidopropionase	-2.43364	-3.10167	0.00192433	1	0.0280903	471	471	41.5793	197	197	17.0852
RC.32331	sequence-specific DNA binding transcription factors	-2.42498	-3.53402	0.000409299	1	0.00768384	567	567	54.3215	238	238	22.4008
RC.707	Protein of unknown function (DUF567)	-2.42419	-4.55413	5.26074e-06	0.245124	0.000156229	1022	1086	90.2573	428	456	37.2319
RC.2067	Hydrolase alpha/beta fold family-like protein contig_49708 8949-4635 F PREDN 20111014	-2.42328	-4.22667	2.37189e-05	1	0.000615014	727	838	77.7974	292	352	32.1042
RC.44671	double-stranded RNA binding protein-related / DsRBD protein-related	-2.42269	-3.51856	0.0004339	1	0.00807733	1866	1866	53.9383	784	784	22.2638
RC.43507	Uncharacterized protein	-2.42026	-4.84327	1.27729e-06	0.0595154	4.2511e-05	875	875	102.377	368	368	42.3002
RC.30362	Aquaporin PIP	-2.41774	-5.12382	2.99437e-07	0.0139523	1.12337e-05	1228	1228	114.794	517	517	47.48
RC.44646	Tetratricopeptide repeat (TPR)-like superfamily protein	-2.41653	-6.38437	1.72148e-10	8.02122e-06	1.02312e-08	1885	1885	178.375	794	794	73.8144
RC.34513	unknown protein	-2.41531	-4.07105	4.68039e-05	1	0.0011224	1381	1381	72.6011	582	582	30.0588
RC.44215	Root phototropism protein	-2.41484	-3.66103	0.000251208	1	0.00501072	2045	2045	58.7347	862	862	24.3224
RC.34244	enzyme binding	-2.41206	-6.6749	2.47484e-11	1.15315e-06	1.62187e-09	4217	4218	195.625	1778	1780	81.1028
RC.279	Oxygen-evolving enhancer protein contig_54319 318-3007 F PREDN 20111014	-2.41182	-30.3407	3.7701e-202	1.7567e-197	7.2891e-200	87691	90249	4029.7	36557	38089	1670.81
RC.1556	Glyoxylate/hydroxypyruvate reductase B contig_52712 3911-601 E PREDN 20111014	-2.41099	-10.5017	8.49745e-26	3.95939e-21	1.05024e-23	5006	5147	484.503	2125	2173	200.956
RC.6320	NA	-2.40593	-2.92624	0.00343093	1	0.0445552	208	208	37.775	88	88	15.7008
RC.2364	50S ribosomal protein	-2.40331	-5.56586	2.60898e-08	0.00121565	1.17568e-06	1208	1419	136.92	473	601	56.9716
RC.34105	Protein of unknown function (DUF1118)	-2.40222	-3.48815	0.000486384	1	0.00891896	393	472	53.8242	178	200	22.406
RC.44950	Receptor-like kinase contig_79714 643-4006 F PREDN 20111014	-2.40155	-3.17962	0.0014747	1	0.0227453	998	998	44.7468	423	423	18.6325
RC.26432	NA	-2.40058	-2.89214	0.00382635	1	0.0486463	372	408	37.0485	162	173	15.4332
RC.40232	Dual-specificity protein-like phosphatase contig_54810 572-3542 E PREDN 20111014	-2.39897	-3.32185	0.000894246	1	0.015037	1506	1506	48.9344	639	639	20.398
RC.33499	unknown protein	-2.39848	-3.02297	0.00250313	1	0.0347226	1640	1640	40.5402	696	696	16.9025
RC.44539	WRKY transcription factor	-2.39537	-5.22089	1.78081e-07	0.0082977	6.93787e-06	1692	1692	121.2	719	719	50.5975
RC.25360	Tautomerase/MIF superfamily protein	-2.39504	-4.85023	1.23326e-06	0.0574638	4.11337e-05	1160	1160	104.629	493	493	43.6859
RC.2070	Tetratricopeptide repeat (TPR)-like superfamily protein	-2.39335	-4.48152	7.4119e-06	0.345357	0.000214375	665	917	89.4419	313	390	37.371
RC.26297	NA	-2.38351	-4.17897	2.92845e-05	1	0.000744008	754	754	78.3612	322	322	32.8764
RC.39450	Photosystem I reaction center subunit III contig_83576 1562-44 F PREDN 20111014	-2.38347	-21.784	3.4026e-105	1.5855e-100	5.9828e-103	54938	54938	2125.73	23462	23462	891.862
RC.43028	Protein kinase superfamily protein	-2.37954	-3.01428	0.00257595	1	0.0354793	533	533	40.8949	228	228	17.186
RC.338	Triose phosphate/phosphate translocator contig_237524 130-2235 F PREDN 20111014	-2.37901	-17.8022	6.88937e-71	3.2101e-66	1.11462e-68	27320	40326	1425.37	11116	17254	599.143
RC.31421	Putative DRE-binding protein DREB1	-2.37865	-3.26103	0.00111009	1	0.0180539	222	222	47.8972	95	95	20.1363
RC.30896	resistance to phytophthora 1	-2.3758	-6.68835	2.25769e-11	1.05197e-06	1.48374e-09	4402	4402	201.902	1886	1886	84.9826
RC.31557	Fructose-bisphosphate aldolase	-2.37439	-16.0467	6.08906e-58	2.8372e-53	9.5208e-56	28822	29872	1162.51	12389	12806	489.605
RC.42314	Nbs-lrr resistance protein	-2.36816	-3.92556	8.65316e-05	1	0.00194123	912	912	69.974	392	392	29.5479
RC.35100	Glutamine amidotransferase subunit pdxT	-2.36743	-4.78211	1.73478e-06	0.0808323	5.62899e-05	2063	2063	103.898	887	887	43.8864
RC.4071	MRNA-binding protein	-2.3671	-7.50473	6.15833e-14	2.86947e-09	5.08772e-12	2616	3065	255.915	1084	1318	108.113
RC.26118	Tetratricopeptide repeat (TPR)-like superfamily protein	-2.3666	-5.80324	6.50564e-09	0.00030313	3.20773e-07	1062	1581	153.099	450	680	64.6918
RC.34572	photosystem II light harvesting complex gene 2.1	-2.36522	-11.5036	1.26842e-30	5.91022e-26	1.65552e-28	18887	19119	602.012	8007	8228	254.526
RC.43665	50S ribosomal protein L28 contig_70003 90-2093 F PREDN 20111014	-2.36489	-5.89091	3.84152e-09	0.000178996	1.95197e-07	2630	2630	157.971	1132	1132	66.7983
RC.2132	Actin depolymerizing factor contig_53135 17-1411 F PREDN 20111014	-2.36488	-4.36294	1.28334e-05	0.597972	0.000354459	590	927	86.6565	250	399	36.6431
RC.5729	Pathogenesis-related protein PR10	-2.35987	-5.29454	1.1933e-07	0.0055602	4.81403e-06	677	1551	128.114	311	669	54.2886
RC.25470	WCRKC thioredoxin 1	-2.356	-5.96235	2.48689e-09	0.000115877	1.29327e-07	2762	2840	162.962	1191	1227	69.1691
RC.39452	Fructose-bisphosphate aldolase	-2.35141	-20.5971	2.99219e-94	1.39421e-89	5.12577e-92	62118	63377	1948.94	26799	27435	828.84
RC.6444	Cellulose synthase-like protein H1	-2.34898	-2.95218	0.00315543	1	0.0417995	330	330	40.1798	143	143	17.1052
RC.6717	Calreticulin-3	-2.34661	-7.73718	1.01703e-14	4.73887e-10	9.02641e-13	1676	1676	276.454	727	727	117.81
RC.44489	Mitochondrial carrier protein contig_84308 267-3958 E PREDN 20111014	-2.34661	-5.61571	1.95791e-08	0.000912286	9.0236e-07	3956	3956	145.652	1716	1716	62.0691
RC.33657	Mitochondrial 2-oxoglutarate/malate carrier protein	-2.34649	-5.31756	1.05182e-07	0.00490098	4.27287e-06	6676	6676	130.61	2896	2896	55.6618
RC.39856	Glutathione S-transferase contig_136681 605-3194 F PREDN 20111014	-2.34588	-4.89586	9.78862e-07	0.0456101	3.32435e-05	1339	1339	110.772	581	581	47.2198
RC.32884	MRNA-binding protein	-2.34378	-13.0734	4.69429e-39	2.18731e-34	6.52927e-37	17524	19146	790.737	7506	8315	337.376
RC.43941	Auxin-induced SAUR-like protein	-2.34254	-4.63059	3.64653e-06	0.16991	0.000111857	840	840	99.36	365	365	42.4154
RC.37541	NDH-dependent cyclic electron flow 1	-2.34225	-3.13117	0.00174113	1	0.0259693	428	428	45.4441	186	186	19.4019
RC.37261	Beta-ketoacyl-CoA synthase AC233668.2 25992-29562 E EGN_Mt100125 20111014	-2.3415	-3.27467	0.00105787	1	0.0173622	1233	1325	49.7343	540	576	21.2403
RC.39303	Lipoxygenase AC233656.1 68212-72726 H EGN_Mt100125 20111014	-2.3276	-3.36766	0.000758097	1	0.0130249	3007	3007	53.1953	1315	1315	22.8541
RC.771	Magnesium-protoporphyrin O-methyltransferase	-2.32561	-5.0112	5.40969e-07	0.0252064	1.94494e-05	1003	1332	117.973	360	583	50.7279
RC.42683	NA	-2.32281	-5.65573	1.55205e-08	0.000723179	7.23903e-07	1820	2622	150.614	758	1149	64.841
RC.4401	Apocytochrome f	-2.32229	-6.59415	4.27833e-11	1.99349e-06	2.74207e-09	2229	2229	204.818	977	977	88.1966
RC.35798	unknown protein	-2.31733	-3.20426	0.00135412	1	0.0212299	642	642	48.5671	282	282	20.9583
RC.31546	Chloroplast chlorophyll a/b-binding protein CP24	-2.30573	-21.2928	1.3648e-100	6.35906e-96	2.37278e-98	56176	56186	2161.61	24797	24804	937.496
RC.4600	NA	-2.30488	-3.23832	0.00120239	1	0.0192592	197	197	50.1219	87	87	21.746
RC.1490	Peptidyl-prolyl cis-trans isomerase cyclophilin-type contig_50352 10170-6347 F PREDN 20111014	-2.29532	-6.97476	3.06513e-12	1.4282e-07	2.17043e-10	1718	2494	234.359	831	1106	102.103
RC.40654	Uncharacterized protein	-2.29293	-3.17947	0.00147547	1	0.0227496	428	428	48.8067	190	190	21.2857
RC.263	Cytochrome b6-f complex iron-sulfur subunit	-2.29262	-18.7212	3.38575e-78	1.57759e-73	5.5354e-76	18667	19147	1690.27	8311	8501	737.266
RC.40961	BEST Arabidopsis thaliana protein match is: transcription regulators (TAIR:AT3G56220.1)	-2.28603	-3.84063	0.000122725	1	0.00265304	676	676	71.6351	301	301	31.336
RC.34024	NA	-2.28596	-8.21324	2.15446e-16	1.00387e-11	2.23579e-14	4925	4925	327.554	2193	2193	143.289
RC.266	Chlorophyll a/b binding protein contig_81211 1772-990 F PREDN 20111014	-2.28537	-32.3093	6.0626e-229	2.8249e-224	1.1869e-226	106346	114348	5051.38	47723	50930	2210.31
RC.41783	cofactor assembly, complex C (B6F)	-2.284	-5.36893	7.92174e-08	0.00369113	3.28101e-06	2098	2098	140.226	935	935	61.3951
RC.42936	Sodium Bile acid symporter family	-2.27783	-3.48266	0.000496477	1	0.00908259	1741	1741	59.3219	778	778	26.0432
RC.25166	50S ribosomal protein L24	-2.27583	-8.47747	2.30323e-17	1.07319e-12	2.43354e-15	3472	3707	352.023	1513	1658	154.679
RC.29054	Receptor-like kinase contig_164550 93-1691 H PREDN 20111014	-2.27237	-5.41514	6.12487e-08	0.00285389	2.5968e-06	2053	2065	144.091	921	925	63.41
RC.32907	Cysteine synthase	-2.27079	-8.50854	1.76273e-17	8.21343e-13	1.86669e-15	9885	9885	356.166	4430	4431	156.847
RC.39059	Phosphoglycerate mutase-like protein	-2.26853	-3.82412	0.000131244	1	0.00281292	1540	1540	72.105	691	691	31.7849
RC.33230	protein containing PDZ domain, a K-box domain, and a TPR region	-2.2647	-5.29913	1.16369e-07	0.00542222	4.7027e-06	2640	2681	138.913	1183	1205	61.3383
RC.42033	4,5-DOPA dioxygenase extradiol-like protein	-2.26386	-4.00352	6.24082e-05	1	0.00145468	1608	1608	79.3529	723	723	35.0521
RC.34170	Alanyl-tRNA synthetase	-2.26292	-4.56046	5.10452e-06	0.237845	0.000151881	1345	1345	103.05	605	605	45.5385
RC.34597	Aldo-keto reductase	-2.26039	-3.33345	0.000857774	1	0.014487	1419	1419	55.1827	639	639	24.4129
RC.42532	Putative uncharacterized protein z410R	-2.25902	-3.34563	0.00082097	1	0.0139916	1103	1103	55.6538	497	497	24.6362
RC.34273	thylakoid rhodanese-like	-2.25386	-6.5473	5.86034e-11	2.73062e-06	3.69502e-09	7033	7462	214.089	3191	3370	94.9877
RC.37139	Photosystem II reaction center psb28 protein contig_52753 6267-4690 F PREDN 20111014	-2.25239	-6.95132	3.62018e-12	1.68682e-07	2.54039e-10	5115	5116	241.636	2312	2312	107.28
RC.45216	S-adenosyl-L-methionine-dependent methyltransferases superfamily protein	-2.2517	-3.66374	0.000248568	1	0.00497082	949	949	67.1751	429	429	29.8331
RC.41835	Thioredoxin-like protein	-2.25013	-4.4926	7.03629e-06	0.327856	0.000204654	2089	2089	101.146	945	945	44.9513
RC.41455	NAD(P)-binding Rossmann-fold superfamily protein	-2.24968	-3.24363	0.00118017	1	0.0189556	2661	2661	52.7489	1204	1204	23.4473
RC.768	Thioredoxin h2	-2.24872	-8.56003	1.12931e-17	5.26201e-13	1.20966e-15	2630	3939	367.583	1206	1783	163.463
RC.4100	NA	-2.24748	-4.20334	2.63023e-05	1	0.000673754	1550	1550	88.7519	702	702	39.4895
RC.31543	Phosphoglycerate kinase	-2.24572	-21.1127	6.2596e-99	2.91664e-94	1.08425e-96	70802	70805	2238.63	32089	32093	996.843
RC.30023	unknown protein.	-2.23733	-3.08572	0.00203061	1	0.0293657	1099	1099	48.2721	500	500	21.5758
RC.1505	Aspartic proteinase-like protein	-2.23094	-3.26921	0.00107852	1	0.0176514	583	583	54.4992	266	266	24.4288
RC.343	Rieske (2Fe-2S) domain-containing protein	-2.22759	-4.24532	2.18289e-05	1	0.000568858	569	1022	92.1821	209	467	41.382
RC.624	NA	-2.22329	-6.14399	8.04902e-10	3.75044e-05	4.41748e-08	3403	3403	193.825	1558	1558	87.1792
RC.44231	Cytochrome b559 subunit alpha	-2.22322	-13.1477	1.76123e-39	8.20645e-35	2.4644e-37	69209	69209	887.123	31687	31687	399.026
RC.34643	root cap 1 (RCP1)	-2.22255	-2.97424	0.00293719	1	0.0395545	1190	1190	45.4579	545	545	20.453
RC.840	chlororespiratory reduction 6	-2.22122	-4.68789	2.76058e-06	0.128629	8.66588e-05	1378	2180	113.063	585	999	50.9012
RC.34600	alpha/beta-Hydrolases superfamily protein	-2.21704	-5.39783	6.74587e-08	0.00314324	2.8343e-06	2713	2801	150.479	1255	1286	67.8739
RC.40572	Transketolase	-2.21515	-17.8068	6.35524e-71	2.96122e-66	1.03178e-68	52299	52338	1638.43	24005	24050	739.648
RC.1769	Phosphoribulokinase	-2.21333	-11.6068	3.81502e-31	1.77761e-26	4.99328e-29	4339	7517	697.855	2156	3457	315.296
RC.31081	Putative senescence-associated protein	-2.2112	-4.38707	1.14895e-05	0.535352	0.000320954	884	895	99.9477	405	412	45.2007
RC.2358	homolog of Synechocystis YCF37	-2.21109	-7.15707	8.24508e-13	3.8418e-08	6.20645e-11	2737	2737	265.998	1260	1260	120.302
RC.42555	Protein of unknown function (DUF1118)	-2.2105	-5.06165	4.15689e-07	0.019369	1.52753e-05	3416	3416	133.131	1573	1573	60.2266
RC.919	unknown protein	-2.21	-6.99534	2.64709e-12	1.23341e-07	1.88307e-10	2740	2740	254.373	1262	1262	115.101
RC.525	50S ribosomal protein L9	-2.20937	-8.90267	5.45669e-19	2.54255e-14	5.95444e-17	6182	7382	412.187	2805	3401	186.563
RC.1000	Uncharacterized protein	-2.2091	-5.04545	4.52511e-07	0.0210847	1.65241e-05	1605	1606	132.454	740	740	59.9583
RC.33419	dicarboxylate transporter 1	-2.20888	-5.16882	2.35601e-07	0.0109778	9.03526e-06	3798	4377	139.039	1680	2017	62.9454
RC.8029	Uncharacterized protein	-2.20782	-4.26149	2.03083e-05	0.946267	0.000534312	770	770	94.607	355	355	42.8508
RC.4478	NA	-2.2073	-4.9064	9.27702e-07	0.0432263	3.16676e-05	1184	1184	125.467	546	546	56.8421
RC.34514	Carboxymethylenebutenolidase-like protein	-2.20159	-5.20576	1.93223e-07	0.00900324	7.48399e-06	1527	1527	142.006	706	706	64.5019
RC.447	Glutamyl-tRNA reductase	-2.19991	-4.17933	2.92383e-05	1	0.000743239	529	1528	91.6771	210	707	41.673
RC.541	unknown protein	-2.19221	-4.17978	2.91804e-05	1	0.000742173	850	995	92.3728	405	462	42.1368
RC.33163	Rhodanese/Cell cycle control phosphatase superfamily protein	-2.18934	-6.62493	3.47516e-11	1.61925e-06	2.25209e-09	1668	3878	232.673	896	1803	106.275
RC.45515	WRKY transcription factor	-2.18886	-2.98554	0.00283084	1	0.0382994	1097	1101	47.2819	510	512	21.6011
RC.41815	Photosystem II stability/assembly factor HCF136	-2.18755	-7.92983	2.19573e-15	1.0231e-10	2.07105e-13	11762	11762	333.906	5473	5473	152.64
RC.536	Rhodanese/Cell cycle control phosphatase superfamily protein	-2.18558	-5.45804	4.81482e-08	0.00224347	2.08114e-06	2333	2495	158.511	1106	1162	72.526
RC.42280	6 7-dimethyl-8-ribityllumazine synthase contig_50382 5727-2265 E PREDN 20111014	-2.18554	-3.46171	0.000536766	1	0.00972796	934	934	63.7701	435	435	29.1781
RC.37505	NAD(P)H dehydrogenase 18	-2.18363	-7.19761	6.13021e-13	2.85637e-08	4.63697e-11	3706	3722	276.146	1735	1735	126.462
RC.5678	14-3-3-like protein	-2.18173	-6.56391	5.24294e-11	2.44295e-06	3.33281e-09	1749	1749	230.093	816	816	105.463
RC.4050	CONTAINS InterPro DOMAIN/s: Methyltransferase FkbM (InterPro:IPR006342)	-2.18067	-3.05713	0.00223473	1	0.0316689	1716	1776	49.971	811	829	22.9154
RC.2428	Esterase ydiI	-2.17944	-3.05305	0.00226531	1	0.0320244	214	531	49.8976	85	248	22.8947
RC.41353	Exostosin-2 contig_51497 4778-500 F PREDN 20111014	-2.17899	-3.43989	0.000581961	1	0.0104495	3393	3393	63.37	1585	1585	29.0822
RC.44528	Somatic embryogenesis receptor kinase	-2.17801	-5.40517	6.47561e-08	0.00301731	2.73555e-06	3124	3124	156.601	1460	1460	71.9012
RC.41680	NAD(P)-binding Rossmann-fold superfamily protein	-2.17732	-7.48131	7.36194e-14	3.43029e-09	6.02864e-12	7307	7307	300.173	3416	3416	137.863
RC.43883	unknown protein	-2.17562	-6.29065	3.16221e-10	1.47343e-05	1.81905e-08	3843	3843	212.6	1798	1798	97.7194
RC.2553	Fructose-bisphosphate aldolase	-2.17507	-8.06337	7.42637e-16	3.46032e-11	7.3109e-14	1827	1827	349.451	855	855	160.662
RC.31693	adenylate kinase family protein	-2.17495	-3.82029	0.000133302	1	0.00285442	900	1094	78.4687	374	512	36.0784
RC.8327	Uncharacterized protein	-2.17226	-3.1508	0.00162828	1	0.0245772	323	382	53.518	161	179	24.637
RC.631	Susceptibility homeodomain transcription factor contig_116215 229-1001 F PREDN 20111014	-2.17163	-13.3061	2.14168e-40	9.97914e-36	3.02398e-38	13102	14243	954.339	5985	6676	439.457
RC.28062	NA	-2.16994	-5.67255	1.40708e-08	0.00065563	6.58925e-07	1221	1763	173.845	520	827	80.115
RC.45484	Prolyl-tRNA synthetase	-2.16968	-2.91822	0.00352036	1	0.0455263	1588	1588	46.0258	745	745	21.2132
RC.33770	Aquaporin PIP2-7	-2.16959	-9.48935	2.32744e-21	1.08447e-16	2.68176e-19	7445	12015	486.538	4151	5637	224.254
RC.39490	Receptor-like protein kinase contig_62347 4611-2415 F PREDN 20111014	-2.16926	-3.58344	0.000339108	1	0.00649435	2519	2519	69.428	1182	1182	32.0053
RC.35527	Chalcone-flavonone isomerase	-2.16567	-3.51859	0.000433852	1	0.00807733	739	817	67.1762	354	384	31.0187
RC.35877	Uncharacterized protein	-2.16537	-3.09039	0.00199897	1	0.0289801	1036	1036	51.8368	487	487	23.939
RC.40995	unknown protein	-2.16488	-17.5638	4.73027e-69	2.20407e-64	7.60023e-67	28631	28844	1672.9	13475	13562	772.745
RC.27744	Hypersensitive-induced response protein contig_237495 402-3675 F PREDN 20111014	-2.16406	-6.91412	4.70942e-12	2.19436e-07	3.29483e-10	2282	2851	259.76	1062	1341	120.034
RC.39461	Plastocyanin	-2.1638	-17.6902	5.0614e-70	2.35836e-65	8.16042e-68	39406	39433	1698.84	18519	18550	785.118
RC.41490	Abscisic acid receptor PYL9 AC233680.1 100840-103168 F EGN_Mt100125 20111014	-2.1637	-2.9643	0.00303372	1	0.0404337	1201	1201	47.7728	565	565	22.0792
RC.31138	Ribosome-recycling factor	-2.16295	-5.83179	5.48466e-09	0.000255558	2.72449e-07	3191	3708	185.017	1437	1745	85.5392
RC.30614	Uncharacterized protein	-2.16249	-5.05303	4.349e-07	0.0202642	1.5931e-05	1692	2543	138.972	868	1197	64.2647
RC.4461	Chloroplast photosystem II subunit X contig_124315 27-1157 F PREDN 20111014	-2.16115	-4.13526	3.5457e-05	1	0.000877385	724	724	93.2012	341	341	43.1257
RC.36505	Transparent testa 12 protein	-2.15793	-3.95322	7.71103e-05	1	0.00176212	1155	1166	85.4511	547	550	39.5987
RC.41986	Mitochondrial catalytic protein	-2.15508	-3.51011	0.000447927	1	0.00829208	2782	2782	67.5625	1314	1314	31.3503
RC.37116	YELLOW STRIPE like 1	-2.15368	-3.86981	0.000108922	1	0.00238497	2046	2046	82.2338	967	967	38.183
RC.44667	Receptor protein kinase-like protein AC233100.9 181122-183233 E EGN_Mt100125 20111014	-2.15275	-5.17768	2.24687e-07	0.0104693	8.64516e-06	3644	3644	147.34	1723	1723	68.4424
RC.31507	Glutathione-regulated potassium-efflux system protein contig_51234 9074-577 E PREDN 20111014	-2.14971	-2.90448	0.0036787	1	0.0471422	1434	1434	46.5108	679	679	21.6358
RC.5585	FAD synthetase	-2.14803	-3.07445	0.00210895	1	0.0302731	842	842	52.2023	399	399	24.3024
RC.4689	NAD(P)H-quinone oxidoreductase subunit	-2.14796	-5.01208	5.38504e-07	0.0250916	1.93757e-05	517	517	138.737	245	245	64.59
RC.7415	Putative lysine decarboxylase family protein	-2.14775	-3.38782	0.000704522	1	0.0122262	422	422	63.4038	200	200	29.521
RC.36919	Adenosine 3'-phospho 5'-phosphosulfate transporter	-2.14616	-3.60865	0.0003078	1	0.0059783	700	700	72.0549	332	332	33.5739
RC.34529	50S ribosomal protein L13 contig_60967 6686-3938 F PREDN 20111014	-2.14612	-6.50413	7.81637e-11	3.64204e-06	4.8367e-09	6127	6127	234.051	2906	2906	109.058
RC.4188	NA	-2.14543	-4.4139	1.01529e-05	0.473073	0.000285156	1174	1174	107.877	557	557	50.282
RC.41922	DnaJ/Hsp40 cysteine-rich domain superfamily protein	-2.14453	-4.28728	1.80882e-05	0.842818	0.000481886	1696	1696	101.87	805	805	47.5023
RC.44422	shikimate kinase like 2	-2.14243	-3.90224	9.53096e-05	1	0.00211474	2029	2029	84.5755	964	964	39.4765
RC.720	Ribulose bisphosphate carboxylase/oxygenase activase AC233655.2 167785-171989 E EGN_Mt100125 20111014	-2.14226	-4.74785	2.05602e-06	0.0958002	6.57968e-05	885	1509	125.22	398	717	58.4523
RC.34	ribosomal protein L12-A	-2.14093	-10.6356	2.03784e-26	9.49532e-22	2.53209e-24	5265	9305	628.942	2165	4424	293.77
RC.4454	Uncharacterized protein	-2.14054	-3.1603	0.0015761	1	0.0239682	998	1083	55.5805	361	515	25.9657
RC.2277	Multidrug resistance protein ABC transporter family AC151738.84 191140-196816 E EGN_Mt100125 20111014	-2.13983	-4.00583	6.18019e-05	1	0.00144199	834	946	89.3618	377	450	41.7611
RC.5368	Uncharacterized protein	-2.13965	-4.08407	4.42561e-05	1	0.00106845	515	515	92.9037	245	245	43.4201
RC.7431	Putative uncharacterized protein	-2.13641	-3.75426	0.000173859	1	0.00363271	484	552	78.767	230	263	36.8688
RC.36498	Phosphoribulokinase	-2.13605	-6.48846	8.67436e-11	4.04182e-06	5.33926e-09	3089	3089	235.332	1472	1472	110.172
RC.25355	Cinnamyl alcohol dehydrogenase	-2.13424	-6.52595	6.75923e-11	3.14946e-06	4.23315e-09	2880	2883	238.503	1372	1375	111.751
RC.5574	Glyoxylate/hydroxypyruvate reductase B contig_52712 3911-601 E PREDN 20111014	-2.13037	-7.32889	2.32167e-13	1.08178e-08	1.81812e-11	1982	1982	301.993	947	947	141.756
RC.33276	Glycogen synthase	-2.12977	-4.91556	8.85375e-07	0.041254	3.04233e-05	2266	2266	135.956	1083	1083	63.8358
RC.466	ATP-dependent Clp protease proteolytic subunit	-2.12965	-5.29287	1.20424e-07	0.00561118	4.84669e-06	2990	3063	157.646	1412	1464	74.0245
RC.34191	Beta-1 3-glucanase contig_50988 631-1771 E PREDN 20111014	-2.12759	-3.79685	0.000146554	1	0.00311253	1854	1854	81.3021	887	887	38.2133
RC.6879	Nucleoside diphosphate kinase	-2.12258	-2.95544	0.00312223	1	0.0414474	269	269	49.5201	129	129	23.3302
RC.35682	Protein of Unknown Function (DUF239)	-2.11888	-4.30415	1.67637e-05	0.781103	0.000450976	1122	1122	105.433	539	539	49.7591
RC.1126	Inorganic pyrophosphatase-like protein contig_49708 3683-1586 E PREDN 20111014	-2.11647	-5.39405	6.8896e-08	0.00321021	2.8817e-06	1173	1705	166.001	549	820	78.4331
RC.40740	Translation initiation factor	-2.11634	-3.78176	0.000155729	1	0.00328335	867	867	81.6134	417	417	38.5635
RC.264	Chlorophyll a/b-binding protein	-2.11517	-19.7024	2.099e-86	9.7803e-82	3.53079e-84	10631	10631	2213.97	5116	5116	1046.71
RC.43676	NDH dependent flow 6	-2.1122	-6.81414	9.4861e-12	4.42005e-07	6.43384e-10	3429	3621	266.091	1585	1745	125.978
RC.4918	Uncharacterized protein	-2.11043	-3.69467	0.000220179	1	0.00446247	311	311	78.3869	150	150	37.1427
RC.43737	unknown protein	-2.10965	-4.38192	1.17642e-05	0.548153	0.000327843	1428	1428	110.349	689	689	52.3069
RC.4052	Magnesium-protoporphyrin O-methyltransferase	-2.10837	-3.71264	0.000205116	1	0.0041992	938	1278	79.3246	418	617	37.6236
RC.41688	Dihydrolipoyl dehydrogenase contig_48960 67-3050 F PREDN 20111014	-2.10777	-7.12918	1.01009e-12	4.70652e-08	7.48254e-11	9809	9809	292.633	4737	4737	138.835
RC.44168	plastid transcriptionally active 16	-2.10735	-6.86726	6.54685e-12	3.05051e-07	4.51258e-10	7892	7892	271.653	3812	3812	128.908
RC.4051	Cytokinin-O-glucosyltransferase	-2.10613	-3.76472	0.000166739	1	0.00349649	958	958	81.7609	463	463	38.8204
RC.30967	Zinc finger CCCH domain-containing protein	-2.10384	-4.25671	2.0747e-05	0.966708	0.000544624	1422	1422	104.782	688	688	49.805
RC.45234	alpha/beta-Hydrolases superfamily protein	-2.10039	-5.46521	4.62429e-08	0.00215469	2.00623e-06	1983	1983	173.354	961	961	82.5342
RC.44461	Phosphomethylpyrimidine synthase contig_75753 4573-843 E PREDN 20111014	-2.10022	-7.55462	4.20299e-14	1.95838e-09	3.52861e-12	13069	13069	331.259	6334	6334	157.726
RC.4890	NA	-2.0994	-3.64948	0.000262779	1	0.00521474	363	363	77.3897	176	176	36.8627
RC.39426	Exostosin family protein	-2.0921	-2.9084	0.00363292	1	0.0466196	1003	1003	49.5422	488	488	23.6806
RC.31097	L-lactate dehydrogenase contig_8004 4481-643 F PREDN 20111014	-2.08824	-22.4085	3.3699e-111	1.5702e-106	6.0393e-109	79387	79421	2946.24	38687	38713	1410.87
RC.25622	Uncharacterized protein	-2.08644	-4.94098	7.77361e-07	0.0362211	2.71727e-05	1771	1771	143.862	864	864	68.9511
RC.45062	Uncharacterized protein	-2.08534	-4.72491	2.30233e-06	0.107277	7.31768e-05	1094	1094	131.715	534	534	63.1624
RC.1659	Beta-glucosidase	-2.08376	-3.10097	0.00192893	1	0.0281315	317	608	56.8362	193	297	27.2757
RC.25748	Malate dehydrogenase	-2.07797	-14.8384	8.33365e-50	3.88306e-45	1.2526e-47	31117	33741	1308.36	14929	16528	629.635
RC.33126	Pyrimidine 5'-nucleotidase contig_51299 132-1222 F PREDN 20111014	-2.07652	-12.8988	4.58767e-38	2.13763e-33	6.30568e-36	36174	36343	990.54	17734	17815	477.019
RC.33840	Aspartyl/glutamyl-tRNA(Asn/Gln) amidotransferase subunit B	-2.07497	-4.13955	3.48008e-05	1	0.000863902	2171	2171	102.271	1065	1065	49.2878
RC.200	Uncharacterized protein	-2.07478	-5.17745	2.24958e-07	0.0104819	8.64845e-06	1057	1596	160.01	490	783	77.1214
RC.33085	Chalcone-flavanone isomerase family protein	-2.07393	-3.06396	0.00218433	1	0.0311441	1196	1196	56.0958	587	587	27.048
RC.4803	tRNA-specific adenosine deaminase	-2.07166	-3.70525	0.000211185	1	0.0042989	924	924	82.2425	454	454	39.6989
RC.738	50S ribosomal protein L35	-2.07122	-7.38621	1.51142e-13	7.04248e-09	1.21422e-11	5085	5085	326.908	2499	2499	157.834
RC.33622	Aspartic proteinase nepenthesin-2	-2.07079	-4.00259	6.26562e-05	1	0.00145833	3017	3017	96.0636	1483	1483	46.3899
RC.44242	Disease resistance-responsive (dirigent-like protein) family protein	-2.06604	-4.05909	4.9267e-05	1	0.0011751	1707	1707	99.3232	841	841	48.0742
RC.42650	Uncharacterized protein	-2.06432	-3.1666	0.00154236	1	0.0235318	868	868	60.5672	428	428	29.34
RC.43617	Uncharacterized protein	-2.06426	-5.05837	4.22899e-07	0.019705	1.55157e-05	1957	1957	154.549	965	965	74.869
RC.44353	Sucrose transporter contig_79312 2249-74 H PREDN 20111014	-2.06408	-7.59749	3.02068e-14	1.40748e-09	2.5684e-12	9187	9192	348.664	4524	4533	168.92
RC.41677	Glyceraldehyde-3-phosphate dehydrogenase	-2.06362	-6.48595	8.81959e-11	4.10949e-06	5.42149e-09	4111	4596	254.257	1954	2267	123.209
RC.5589	Uncharacterized protein	-2.06155	-3.38235	0.000718701	1	0.0124213	320	320	69.3183	158	158	33.6243
RC.41388	Auxin-induced SAUR-like protein	-2.06145	-6.16892	6.87729e-10	3.20447e-05	3.81031e-08	4899	4899	230.579	2419	2419	111.853
RC.36145	Putative uncharacterized protein	-2.06023	-3.78553	0.000153389	1	0.00324281	903	927	86.9579	435	458	42.2078
RC.341	photosystem I subunit H2	-2.05919	-29.0806	6.9932e-186	3.2585e-181	1.3139e-183	67474	69336	5116.09	33616	34274	2484.52
RC.502	50S ribosomal protein L4 contig_15344 199-1366 E PREDN 20111014	-2.05868	-3.93757	8.23132e-05	1	0.00185733	1849	1978	94.249	907	978	45.7813
RC.25400	HAD-superfamily hydrolase subfamily IA variant 3 containing protein expressed contig_7934 3065-721 E PREDN 20111014	-2.05559	-4.4587	8.2463e-06	0.384236	0.000236162	817	1349	121.271	383	668	58.9958
RC.35741	Translation elongation factor EF-G	-2.05293	-6.11326	9.76357e-10	4.54934e-05	5.31465e-08	6559	6825	228.651	3193	3384	111.378
RC.43506	Plastid-lipid associated protein PAP / fibrillin family protein	-2.05288	-3.25579	0.00113079	1	0.0183139	970	1561	64.8672	466	774	31.5982
RC.43533	NA	-2.052	-4.83364	1.3407e-06	0.0624701	4.43365e-05	1645	1645	143.11	816	816	69.7419
RC.31560	unknown protein	-2.0441	-3.0528	0.00226718	1	0.0320411	737	737	57.6123	367	367	28.1846
RC.36936	stress enhanced protein 1	-2.04393	-10.0001	1.52447e-23	7.10327e-19	1.82135e-21	7517	7528	618.032	3703	3749	302.375
RC.33256	Membrane-anchored ubiquitin-fold protein	-2.04139	-3.15779	0.00158973	1	0.0241281	723	728	61.8379	350	363	30.292
RC.39517	Ribulose-5-phosphate-3-epimerase contig_84883 1546-329 E PREDN 20111014	-2.03714	-8.46833	2.49114e-17	1.16075e-12	2.6202e-15	8196	10495	446.789	3986	5244	219.322
RC.8242	Protein vip1	-2.03578	-2.89817	0.00375347	1	0.0479552	696	696	52.4316	348	348	25.755
RC.2307	light harvesting complex of photosystem II 5	-2.03326	-15.2133	2.90932e-52	1.3556e-47	4.43006e-50	13204	15295	1447.34	6682	7657	711.835
RC.33213	Trehalose 6-phosphate phosphatase contig_64638 1166-3461 E PREDN 20111014	-2.03257	-3.1268	0.0017672	1	0.0262238	1899	1899	61.2612	951	951	30.1398
RC.35590	Proline transporter	-2.02987	-3.55795	0.000373771	1	0.00709694	686	686	79.5735	344	344	39.2014
RC.25442	Major facilitator superfamily protein	-2.02649	-3.98457	6.76051e-05	1	0.00156175	605	1527	100.199	231	767	49.4446
RC.33539	Aldo/keto reductase contig_66828 5827-3213 F PREDN 20111014	-2.02483	-6.49684	8.20449e-11	3.82288e-06	5.07013e-09	7392	7392	266.875	3716	3716	131.802
RC.423	Glutathione S-transferase contig_136681 605-3194 F PREDN 20111014	-2.02044	-9.7077	2.79936e-22	1.30436e-17	3.28555e-20	11306	11324	598.821	5695	5705	296.381
RC.45142	NAD(P)-binding Rossmann-fold superfamily protein	-2.02031	-3.36347	0.000769716	1	0.0132099	2219	2219	71.9285	1118	1118	35.6028
RC.34666	fringe-related protein	-2.0196	-3.53904	0.000401601	1	0.00756065	1123	1123	79.7009	566	566	39.4638
RC.1409	Mog1/PsbP/DUF1795-like photosystem II reaction center PsbP family protein	-2.01688	-3.33625	0.000849179	1	0.0143673	366	747	71.0615	207	377	35.2333
RC.31154	FUNCTIONS IN: molecular_function unknown	-2.01413	-3.54055	0.000399299	1	0.00752644	1347	1581	80.2979	660	799	39.8674
RC.25929	Endoplasmin-like protein	-2.01009	-7.56986	3.73811e-14	1.74177e-09	3.15539e-12	4614	4615	368.778	2326	2337	183.464
RC.25474	Cell division protease ftsH homolog contig_63945 956-4531 F PREDN 20111014	-2.00934	-2.89334	0.00381169	1	0.0485395	275	304	53.9383	131	154	26.8437
RC.33513	Peptidyl-prolyl cis-trans isomerase	-2.00659	-4.53904	5.65141e-06	0.263327	0.000167192	4536	4536	133.187	2301	2301	66.3748
RC.718	50S ribosomal protein L19	-2.00566	-7.37224	1.67861e-13	7.82148e-09	1.3439e-11	3839	6859	351.675	1839	3481	175.341
RC.2412	photosystem I subunit O	-2.00529	-14.8323	9.12492e-50	4.25176e-45	1.36713e-47	14658	14667	1422.86	7442	7445	709.554
RC.41760	unknown protein	-2.00372	-2.96299	0.00304671	1	0.0405925	1000	1000	56.957	508	508	28.4256
RC.37394	Plastid-lipid associated protein PAP / fibrillin family protein	-2.00263	-3.56167	0.000368517	1	0.00700572	1812	1812	82.4082	921	921	41.1501
RC.4532	30S ribosomal protein	-2.0023	-5.90643	3.49654e-09	0.000162921	1.79429e-07	1890	2093	226.692	918	1064	113.216
RC.44531	50S ribosomal protein L18	-2.0022	-9.94027	2.78456e-23	1.29746e-18	3.30144e-21	6223	6379	641.926	3092	3243	320.61
RC.36571	ATPase-like protein AC233660.2 122587-125509 E EGN_Mt100125 20111014	-2.00169	-4.61942	3.84836e-06	0.179314	0.000117276	3229	3229	138.778	1642	1642	69.3306
RC.45573	Aspartyl aminopeptidase	2.00043	3.15135	0.00162518	1	0.0245463	1095	1132	27.5285	2214	2305	55.0687
RC.704	DEK domain-containing chromatin associated protein	2.00123	3.19088	0.00141841	1	0.0220349	243	243	28.1871	494	495	56.4089
RC.6899	Protein vip1	2.00686	3.45211	0.000556226	1	0.0100494	421	491	32.6959	652	1003	65.6163
RC.9669	40S ribosomal protein S25-2	2.00803	3.89737	9.72448e-05	1	0.00215255	273	273	41.5965	558	558	83.5269
RC.33660	26S protease regulatory subunit 6B	2.00973	5.08841	3.61121e-07	0.0168264	1.33968e-05	2162	2167	70.7104	4394	4433	142.109
RC.34525	XH/XS domain-containing protein	2.01127	3.87633	0.000106048	1	0.0023297	529	529	40.9374	1083	1083	82.3363
RC.31027	Glycine dehydrogenase P protein	2.01198	5.77943	7.49657e-09	0.000349303	3.6653e-07	396	396	90.8917	811	811	182.873
RC.3649	Thioredoxin H-type	2.01338	6.05185	1.43222e-09	6.67345e-05	7.6815e-08	1994	2004	99.4409	4102	4107	200.212
RC.33554	Transaldolase	2.01457	4.1555	3.24598e-05	1	0.000813591	1541	1541	46.8012	3160	3160	94.2844
RC.45277	Zinc finger protein CONSTANS-like protein	2.01469	3.71552	0.000202794	1	0.00415794	473	473	37.4088	970	970	75.3673
RC.40559	Smr domain protein contig_49303 8405-1007 F PREDN 20111014	2.01493	2.88747	0.00388357	1	0.0491325	765	765	22.585	1569	1569	45.5072
RC.44703	Flavin-binding kelch repeat F-box	2.0154	2.88786	0.00387883	1	0.0490992	583	583	22.5743	1196	1196	45.4962
RC.31155	Malic enzyme	2.01566	3.40663	0.000657716	1	0.0115255	803	1102	31.3999	1644	2261	63.2915
RC.33459	F-box/LRR-repeat protein	2.01928	3.30538	0.000948495	1	0.0157446	765	776	29.3933	1518	1595	59.3535
RC.879	non-specific phospholipase C1	2.01937	5.39786	6.74505e-08	0.00314286	2.8343e-06	525	1081	78.37	1166	2222	158.258
RC.32129	Protein of unknown function (DUF1350)	2.02098	3.12964	0.00175025	1	0.0260418	210	210	26.2808	432	432	53.1131
RC.8318	Pumilio-like protein	2.02098	3.94252	8.06339e-05	1	0.00182474	525	525	41.7049	1080	1080	84.2848
RC.34595	heat shock protein 81-2	2.02107	6.15516	7.50181e-10	3.49547e-05	4.13665e-08	3027	3058	101.629	6264	6291	205.398
RC.29527	40S ribosomal protein S13	2.02162	4.17717	2.95178e-05	1	0.000747896	367	398	46.77	708	819	94.5511
RC.35716	Aspartic proteinase nepenthesin-1	2.02288	4.10081	4.1173e-05	1	0.00100233	965	965	44.9874	1987	1987	91.0039
RC.865	global transcription factor group E8	2.02326	3.4924	0.00047872	1	0.00879572	370	370	32.6097	762	762	65.978
RC.41443	Exocyst complex component	2.02375	3.10464	0.00190512	1	0.027871	1427	1501	25.7511	2896	3092	52.1138
RC.12619	alpha/beta-Hydrolases superfamily protein	2.02439	3.14162	0.00168021	1	0.0252872	231	231	26.3419	476	476	53.3263
RC.419	Glutathione S-transferase	2.02526	12.2603	0	0	0	7074	7074	400.377	14583	14583	810.867
RC.27607	Cysteine desulfurase	2.02673	3.69186	0.000222623	1	0.00450223	504	635	36.2442	1005	1310	73.4573
RC.44867	Membrane-associated progesterone receptor component contig_60804 4106-1460 F PREDN 20111014	2.02707	3.36869	0.000755272	1	0.0129907	588	600	30.1612	1215	1238	61.1387
RC.36467	Quinolinate synthase contig_54671 4661-2133 E PREDN 20111014	2.02711	5.89664	3.71038e-09	0.000172885	1.89152e-07	2475	2477	92.3963	5109	5111	187.298
RC.44199	Zinc finger CCCH domain-containing protein	2.02717	3.33422	0.00085542	1	0.0144624	689	930	29.5422	1529	1919	59.887
RC.30925	Sugar transporter	2.02792	4.8354	1.32893e-06	0.0619214	4.40095e-05	1246	1246	62.0564	2572	2572	125.846
RC.1061	Ubiquitin-like protein	2.02807	10.8008	0	0	0	3194	3310	309.421	6529	6833	627.525
RC.508	Elongation factor 1-alpha	2.03089	3.02208	0.00251051	1	0.0348146	206	357	24.1303	383	738	49.006
RC.39000	Chaperone protein htpG contig_57777 5711-190 E PREDN 20111014	2.03149	8.53418	0	0	0	4281	4732	192.196	8635	9785	390.444
RC.25886	Purple acid phosphatase AC146550.40 20670-27088 F EGN_Mt100125 20111014	2.03166	3.76704	0.000165202	1	0.00347052	453	897	37.4479	1010	1855	76.0811
RC.35674	6-phosphofructokinase	2.03208	3.10481	0.00190404	1	0.0278639	263	263	25.4225	544	544	51.6607
RC.36342	NA	2.03327	3.30963	0.00093422	1	0.0155464	201	201	28.834	416	416	58.6275
RC.33308	Ubiquitin family protein	2.03363	3.5025	0.000460932	1	0.00851253	657	657	32.2745	1360	1360	65.6345
RC.31294	NA	2.03483	4.13182	3.59917e-05	1	0.000888729	463	758	44.8303	901	1570	91.2222
RC.29541	DEAD-box ATP-dependent RNA helicase	2.03541	5.68362	1.31898e-08	0.00061458	6.18913e-07	905	905	84.7468	1872	1875	172.494
RC.38624	Acetyl-CoA acetyltransferase, cytosolic	2.03574	3.06053	0.00220948	1	0.0314065	291	291	24.5634	603	603	50.0048
RC.27854	Trafficking protein particle complex subunit	2.03582	3.13066	0.00174419	1	0.0259817	135	263	25.6989	273	545	52.3182
RC.408	XAP5 family protein	2.03713	3.18383	0.00145343	1	0.0224768	284	299	26.5256	586	620	54.0361
RC.30749	Serine carboxypeptidase-like protein	2.03886	2.98346	0.00285015	1	0.0385383	292	292	23.2301	606	606	47.3629
RC.41985	Ribosome biogenesis regulatory protein-like protein	2.03929	3.98561	6.73104e-05	1	0.00155572	686	871	41.4288	1402	1808	84.4853
RC.36850	WD repeat domain phosphoinositide-interacting protein	2.04	3.58176	0.000341296	1	0.00652552	1018	1098	33.4222	1967	2280	68.1815
RC.25620	Splicing factor U2af large subunit B	2.04303	3.52784	0.000418971	1	0.007837	289	289	32.2736	600	601	65.936
RC.4964	Protein of unknown function (DUF3506)	2.04417	2.95953	0.00308117	1	0.040949	161	161	22.6738	335	335	46.3491
RC.36122	Cell division protease ftsH homolog contig_69701 4700-413 F PREDN 20111014	2.04423	7.14658	8.89955e-13	4.14674e-08	6.66679e-11	1478	1485	132.175	3073	3090	270.198
RC.5966	Splicing factor, arginine/serine-rich	2.04613	3.68866	0.000225441	1	0.00454935	278	278	35.1167	579	579	71.8532
RC.37228	Protein of unknown function (duplicated DUF1399)	2.04733	4.90681	9.2579e-07	0.0431372	3.16333e-05	2263	2263	62.0235	4716	4716	126.983
RC.10774	Eukaryotic translation initiation factor	2.04791	3.45252	0.00055538	1	0.010038	343	343	30.6813	715	715	62.8325
RC.35622	Peroxidase	2.04792	7.09619	1.28297e-12	5.97802e-08	9.4142e-11	2705	3205	129.589	5340	6681	265.388
RC.346	Ubiquitin-like protein	2.04892	8.2408	2.22045e-16	1.03462e-11	2.24917e-14	1908	1928	174.485	3899	4021	357.506
RC.36	Peptidyl-prolyl cis-trans isomerase	2.04995	19.3511	0	0	0	6723	14868	959.275	15337	31024	1966.47
RC.41408	Rieske iron-sulfur protein Tic55	2.05085	5.96753	2.40919e-09	0.000112256	1.25566e-07	2913	2913	91.244	6081	6081	187.127
RC.4608	Uncharacterized protein	2.05116	4.49324	7.0151e-06	0.326869	0.000204165	376	626	51.7081	681	1307	106.062
RC.2493	Protein kinase 2B	2.05379	2.97115	0.00296695	1	0.0398516	138	243	22.5206	285	508	46.2526
RC.43269	Preprotein translocase Sec, Sec61-beta subunit protein	2.05416	3.60113	0.000316851	1	0.00613363	396	396	33.0643	828	828	67.9193
RC.29924	Bi-ubiquitin	2.0543	4.76887	1.85277e-06	0.0863298	5.97852e-05	577	604	57.9692	1188	1263	119.087
RC.36229	Methyl binding domain protein	2.05451	7.15318	8.4821e-13	3.95224e-08	6.36431e-11	2301	2301	130.37	4812	4812	267.845
RC.2021	26S proteasome non-ATPase regulatory subunit	2.05521	3.94936	7.83635e-05	1	0.00178637	416	424	39.7046	818	887	81.6012
RC.42328	Vacuolar-sorting receptor	2.05529	5.38873	7.0967e-08	0.00330671	2.96035e-06	1499	1499	73.9063	3136	3136	151.899
RC.40248	SEUSS-like 2	2.05612	2.88544	0.00390872	1	0.049397	775	775	21.1657	1622	1622	43.519
RC.35411	NA	2.05651	4.78255	1.731e-06	0.0806561	5.62456e-05	418	418	58.1088	875	875	119.501
RC.33049	Luc7-like protein	2.05889	2.9129	0.00358095	1	0.0461051	679	679	21.4804	1423	1423	44.2258
RC.31041	60S ribosomal protein L5-1 contig_76704 2220-569 E PREDN 20111014	2.05925	6.34662	2.20147e-10	1.02578e-05	1.29028e-08	614	614	101.902	1287	1287	209.841
RC.40879	Putative uncharacterized protein (Fragment)	2.0608	3.13981	0.00169058	1	0.0254106	158	215	24.8857	328	451	51.2845
RC.7834	NA	2.06234	3.45526	0.00054977	1	0.00994044	262	262	30.0677	550	550	62.0098
RC.30797	Phosphoinositide phospholipase C	2.06276	3.73934	0.00018451	1	0.0038295	871	903	35.1924	1777	1896	72.5935
RC.35723	NA	2.06425	3.36324	0.000770355	1	0.013216	568	593	28.4062	1212	1246	58.6375
RC.45148	Plasma membrane H+ ATPase	2.06433	8.68061	0	0	0	4665	4829	189.156	9727	10147	390.48
RC.25267	Chaperonin protein contig_64526 2232-94 E PREDN 20111014	2.06641	5.94745	2.7241e-09	0.00012693	1.41347e-07	1451	1451	88.5344	3052	3052	182.948
RC.43546	Cinnamyl alcohol dehydrogenase-related protein	2.06707	2.88433	0.00392247	1	0.0495305	567	567	20.8048	1193	1193	43.005
RC.44817	U-box domain-containing protein contig_62113 2376-244 E PREDN 20111014	2.06774	3.13106	0.00174177	1	0.0259705	697	697	24.4918	1467	1467	50.6427
RC.374	S-adenosylmethionine synthetase	2.06781	7.6523	1.9762e-14	9.20809e-10	1.7052e-12	1765	4227	146.246	3811	8897	302.408
RC.33915	Hydroquinone glucosyltransferase	2.06812	4.96607	6.83313e-07	0.031839	2.4157e-05	742	742	61.5726	1562	1562	127.34
RC.43783	prenylated RAB acceptor 1.A1	2.07053	3.14411	0.00166593	1	0.0250967	409	409	24.5939	862	862	50.9226
RC.2791	Zim17-type zinc finger protein	2.07061	3.08875	0.00201003	1	0.0291132	369	418	23.7328	729	881	49.1414
RC.2900	translocon-associated protein beta (TRAPB) family protein	2.07083	2.95162	0.00316112	1	0.0418362	279	482	21.6652	609	1016	44.865
RC.4668	IBR domain-containing protein	2.07151	2.93859	0.00329716	1	0.0431992	175	175	21.4527	369	369	44.4395
RC.6317	Eukaryotic translation initiation factor 5A-1	2.07171	5.20703	1.91912e-07	0.00894214	7.44558e-06	476	1287	67.3313	1172	2714	139.491
RC.532	Plant basic secretory protein (BSP) family protein	2.07225	7.02723	2.10765e-12	9.82058e-08	1.51552e-10	1666	2058	122.522	3490	4341	253.897
RC.44493	R3H domain-containing protein	2.0746	7.83954	4.44089e-15	2.06923e-10	4.09749e-13	3634	3634	151.947	7674	7674	315.23
RC.43888	DIV1B protein	2.07633	2.91241	0.00358661	1	0.0461525	282	282	20.9224	596	596	43.4418
RC.45045	RNA-binding protein	2.07677	3.15117	0.00162619	1	0.0245536	948	948	24.4775	2004	2004	50.8341
RC.36668	Phytoene synthase	2.07719	5.33592	9.50714e-08	0.00442985	3.89609e-06	446	446	70.1355	943	943	145.684
RC.545	GMFP4	2.0787	5.76927	7.96314e-09	0.000371042	3.861e-07	993	1139	81.8052	2150	2410	170.048
RC.42343	GTP-binding nuclear protein Ran-A1	2.07898	3.88357	0.000102936	1	0.00226776	439	439	37.0562	929	929	77.039
RC.33350	alpha/beta-Hydrolases superfamily protein	2.08069	3.31912	0.00090302	1	0.0151571	441	441	26.9997	934	934	56.178
RC.33931	NA	2.08083	2.96458	0.00303104	1	0.0404336	427	432	21.5354	875	915	44.8115
RC.44696	Ferredoxin-6	2.08145	3.32158	0.000895121	1	0.0150462	337	337	27.0092	714	714	56.2184
RC.27653	CCR4-NOT transcription complex subunit	2.08327	3.92285	8.75093e-05	1	0.00196017	354	365	37.5715	716	774	78.2718
RC.29029	Heat shock protein	2.08583	3.26435	0.00109716	1	0.0178687	877	877	25.9199	1862	1862	54.0645
RC.9686	Rab GDP dissociation inhibitor	2.08613	4.79223	1.64952e-06	0.0768595	5.37479e-05	324	324	55.8339	688	688	116.477
RC.33791	O-fucosyltransferase family protein	2.08714	3.42292	0.000619546	1	0.0109972	407	482	28.4445	836	1024	59.3676
RC.6104	Eukaryotic translation initiation factor 2 beta subunit-like protein contig_59459 1533-4518 E PREDN 20111014	2.08819	4.23603	2.27523e-05	1	0.000591269	454	454	43.4955	965	965	90.8269
RC.34187	O-acyltransferase (WSD1-like) family protein	2.08931	3.20436	0.00135367	1	0.0212299	592	592	24.8494	1259	1259	51.918
RC.42621	Eukaryotic translation initiation factor 4 gamma contig_68948 56-7195 E PREDN 20111014	2.0896	3.11403	0.00184553	1	0.0271098	882	882	23.4584	1876	1876	49.0185
RC.4147	Aspartic proteinase	2.09028	5.66741	1.44996e-08	0.000675608	6.7764e-07	772	1167	77.6152	1560	2483	162.238
RC.34031	Reticulon family protein contig_74017 502-3567 E PREDN 20111014	2.09231	9.84326	0	0	0	5642	5642	233.374	12016	12016	488.29
RC.33725	Adipocyte plasma membrane-associated protein	2.0925	4.39503	1.10763e-05	0.516098	0.000309969	785	785	46.5292	1672	1672	97.3622
RC.4276	RanBP2-like and GRIP domain-containing protein contig_131171 845-2457 F PREDN 20111014	2.09254	3.07857	0.00208	1	0.0299498	477	477	22.8292	1016	1016	47.7711
RC.34160	Alanine glyoxylate aminotransferase	2.09329	3.02562	0.00248127	1	0.034481	283	283	22.0267	603	603	46.1084
RC.31634	RNA-binding protein	2.09455	3.73962	0.000184307	1	0.00382701	1007	1015	33.5873	2154	2164	70.3502
RC.44926	Nucleolar protein	2.09505	4.4218	9.78875e-06	0.456107	0.000275593	1592	1592	46.9234	3395	3395	98.307
RC.496	Constans	2.09519	4.37112	1.23617e-05	0.575993	0.000342649	654	912	45.845	1350	1945	96.054
RC.29142	DEK domain-containing chromatin associated protein	2.09822	5.48578	4.11708e-08	0.00191835	1.80296e-06	825	825	71.8887	1762	1762	150.838
RC.25441	Isopentenyl-diphosphate Delta-isomerase	2.09881	3.45849	0.000543222	1	0.00982969	352	352	28.5508	752	752	59.9227
RC.43682	Glucose-6-phosphate/phosphate-translocator	2.09949	3.51333	0.000442536	1	0.00821186	197	197	29.4345	421	421	61.7974
RC.35104	MKI67 FHA domain-interacting nucleolar phosphoprotein-like protein	2.10154	3.86933	0.000109139	1	0.00238834	640	654	35.596	1382	1399	74.8065
RC.5810	Uncharacterized protein	2.10172	3.71178	0.000205816	1	0.00420982	323	323	32.7482	691	691	68.8275
RC.35007	Cellulose synthase	2.10451	3.12729	0.0017643	1	0.0261891	619	619	23.1538	1325	1326	48.7275
RC.6039	Putative uncharacterized protein	2.10611	3.0282	0.00246016	1	0.0342192	134	153	21.6603	291	328	45.6189
RC.972	Importin subunit alpha-1	2.10662	3.65617	0.000256018	1	0.00509793	380	1081	31.5516	879	2318	66.4671
RC.36071	OBP3-responsive gene 1	2.10673	3.23449	0.00121861	1	0.0194789	547	547	24.6897	1173	1173	52.0146
RC.32149	Unknown protein contig_124839 1554-555 F PREDN 20111014	2.10693	4.51015	6.47849e-06	0.301865	0.000189376	242	242	47.9892	519	519	101.11
RC.2792	Glycogen synthase kinase	2.11122	4.30289	1.68592e-05	0.785553	0.000452768	369	396	43.4137	773	851	91.6558
RC.45614	PHD finger protein contig_57092 11340-7258 F PREDN 20111014	2.11301	4.49586	6.92924e-06	0.322868	0.000202045	915	915	47.2735	1968	1968	99.8896
RC.31095	Monothiol glutaredoxin-S15	2.11377	4.10264	4.0848e-05	1	0.000994937	398	409	39.324	859	880	83.1219
RC.34265	Cyclin dependent kinase	2.11416	3.6553	0.000256893	1	0.00511316	579	579	31.1991	1246	1246	65.9598
RC.44289	Cleavage and polyadenylation specificity factor subunit 3-I	2.11641	3.47115	0.000518244	1	0.00943265	1251	1251	28.0452	2695	2695	59.3552
RC.7634	Homeobox protein knotted-1-like protein	2.11677	3.72591	0.000194617	1	0.00400716	194	194	32.2964	418	418	68.3639
RC.4298	Actin	2.11724	5.64718	1.63129e-08	0.000760098	7.59339e-07	1133	1270	74.1359	2353	2737	156.963
RC.37066	Polynucleotide adenylyltransferase family protein	2.11866	3.17711	0.00148752	1	0.0228824	198	198	23.4206	427	427	49.6202
RC.6405	Vacuolar-sorting receptor	2.11997	3.50113	0.000463296	1	0.00854265	190	190	28.3886	410	410	60.1828
RC.3933	Uncharacterized protein	2.12019	3.18323	0.00145644	1	0.0225159	234	234	23.4601	501	505	49.7399
RC.2468	Small ubiquitin-related modifier contig_124199 49-670 F PREDN 20111014	2.12091	3.98831	6.65475e-05	1	0.00153961	384	384	36.7892	824	829	78.0264
RC.1685	EF-hand motif containing protein contig_166849 1034-379 E PREDN 20111014	2.12182	3.81634	0.000135451	1	0.00289777	358	363	33.6419	769	784	71.382
RC.2536	Organ-specific protein S2	2.12185	5.13451	2.82918e-07	0.0131826	1.06741e-05	452	657	60.8891	884	1419	129.198
RC.33443	Xylose isomerase	2.12244	5.36741	7.98866e-08	0.00372232	3.30579e-06	1945	1945	66.4829	4202	4202	141.106
RC.39499	CBL-interacting protein kinase	2.12248	3.1024	0.00191962	1	0.0280391	698	698	22.2117	1508	1508	47.1441
RC.26124	Reductase contig_84877 216-1605 F PREDN 20111014	2.12274	6.46476	1.0149e-10	4.72893e-06	6.20595e-09	1175	1176	96.4003	2538	2541	204.632
RC.30315	Uncharacterized protein	2.12456	5.09416	3.50337e-07	0.016324	1.30383e-05	457	652	59.7076	974	1410	126.853
RC.35085	Aldose reductase	2.12537	5.79901	6.67195e-09	0.00031088	3.28625e-07	1776	1781	77.284	3847	3853	164.257
RC.40250	Splicing factor U2af large subunit B	2.12714	3.65149	0.000260729	1	0.00517846	304	569	30.5686	658	1232	65.0238
RC.39985	Chitinase-like protein contig_241591 379-1848 E PREDN 20111014	2.12834	3.13929	0.0016936	1	0.0254477	685	685	22.5566	1484	1484	48.0082
RC.39589	unknown protein	2.12895	3.15485	0.00160581	1	0.0243247	449	449	22.7615	973	973	48.4581
RC.33311	4-coumarate CoA ligase	2.12907	3.28641	0.00101475	1	0.0167431	999	999	24.6949	2165	2165	52.5773
RC.987	CBL-interacting protein kinase	2.13051	5.56474	2.62581e-08	0.0012235	1.18212e-06	746	765	70.6554	1576	1659	150.532
RC.34067	BAH and coiled-coil domain-containing protein	2.13665	3.41702	0.000633127	1	0.0111914	406	406	26.4161	883	883	56.4419
RC.8652	Regulator of chromosome condensation RCC1 contig_55700 4301-146 E PREDN 20111014	2.13905	2.93474	0.00333836	1	0.043599	485	485	19.421	1056	1056	41.5424
RC.6330	Aspartic proteinase	2.14023	5.78973	7.05106e-09	0.000328544	3.45836e-07	1322	1322	75.4565	2880	2880	161.494
RC.35356	DNA-directed RNA polymerase	2.14154	4.3356	1.45374e-05	0.67737	0.000397284	556	556	42.239	1212	1212	90.4565
RC.4277	Charged multivesicular body protein 1b	2.14347	3.41397	0.000640258	1	0.011296	231	231	26.1211	504	504	55.9896
RC.606	NA	2.14371	2.96762	0.00300124	1	0.0400856	85	368	19.7309	187	803	42.2973
RC.42508	unknown protein	2.14392	4.83524	1.33e-06	0.0619711	4.40136e-05	598	598	52.3622	1305	1305	112.26
RC.7633	NA	2.14483	3.23946	0.00119759	1	0.0192023	131	131	23.4748	286	286	50.3495
RC.44650	CBL-interacting protein kinase contig_83411 942-2469 F PREDN 20111014	2.14561	3.2104	0.00132551	1	0.0208797	457	500	23.0309	984	1092	49.4153
RC.31598	Sucrose transporter contig_79312 2249-74 H PREDN 20111014	2.14761	5.96648	2.42476e-09	0.000112982	1.26237e-07	1276	1575	79.321	3029	3443	170.35
RC.44669	DEAD-box ATP-dependent RNA helicase	2.14854	3.24576	0.0011714	1	0.0188537	599	599	23.4463	1310	1310	50.3753
RC.41381	Uncharacterized protein	2.1489	3.70758	0.000209256	1	0.00426894	411	411	30.5774	899	899	65.7078
RC.36780	Metalloendopeptidase	2.14911	3.59788	0.00032083	1	0.00619916	1077	1077	28.7867	2356	2356	61.8657
RC.7	unknown protein	2.14994	3.50628	0.00045443	1	0.00839579	247	483	27.3084	554	1057	58.7114
RC.2391	Glycine-rich RNA-binding protein	2.15222	5.87333	4.27198e-09	0.000199053	2.1496e-07	776	776	76.3797	1700	1700	164.386
RC.41697	unknown protein	2.15232	3.38316	0.000716576	1	0.0123984	545	545	25.3417	1194	1194	54.5434
RC.40919	plectin-related	2.1531	3.1107	0.00186645	1	0.0273654	788	788	21.4015	1727	1727	46.0796
RC.29546	NA	2.15377	2.89358	0.00380882	1	0.0485294	130	130	18.5013	285	285	39.8475
RC.4185	Alpha-L-arabinofuranosidase	2.15423	4.75641	1.97085e-06	0.0918318	6.32451e-05	1079	1079	49.9566	2366	2366	107.618
RC.42538	Superoxide dismutase	2.15478	4.04225	5.29421e-05	1	0.0012522	642	750	36.055	1444	1645	77.6906
RC.4991	Tubulin alpha-5 chain	2.15478	6.11219	9.82936e-10	4.57999e-05	5.34421e-08	1681	1681	82.4275	3687	3687	177.614
RC.45307	Small nuclear ribonucleoprotein Sm D1	2.15509	3.18155	0.0014649	1	0.0226241	315	315	22.3266	691	691	48.1159
RC.33600	hydroxyproline-rich glycoprotein family protein	2.15696	2.97085	0.00296982	1	0.0398584	450	450	19.4178	988	988	41.8835
RC.40582	IWS1-like protein	2.15764	3.2771	0.0010488	1	0.0172377	351	586	23.6055	684	1287	50.9323
RC.43759	Yellow stripe-like protein 1.1	2.15807	4.46397	8.04603e-06	0.374905	0.000230995	422	422	43.773	927	927	94.4652
RC.348	RING finger protein 113A	2.15947	8.11415	4.44089e-16	2.06923e-11	4.42144e-14	1770	2847	144.325	4120	6258	311.666
RC.25337	inositol transporter 1	2.16059	7.56164	3.9746e-14	1.85196e-09	3.34894e-12	1415	1601	125.152	2904	3521	270.404
RC.18138	Cytochrome P450	2.16186	3.63912	0.000273577	1	0.00541288	374	374	28.9425	823	823	62.5695
RC.43653	Eukaryotic translation initiation factor 3 subunit A	2.1621	4.90181	9.49664e-07	0.0442496	3.23462e-05	508	508	52.4917	1118	1118	113.492
RC.6260	Plastid ATP/ADP transport protein 2	2.16289	4.30402	1.67737e-05	0.78157	0.000450976	377	377	40.4269	830	830	87.4391
RC.39200	Proteasome component (PCI) domain protein	2.16644	3.20979	0.00132833	1	0.02091	346	346	22.3773	763	763	48.479
RC.748	CCR4-NOT transcription complex subunit	2.1672	2.90326	0.00369309	1	0.0472876	186	335	18.2888	373	739	39.6354
RC.39114	F-box protein SKIP28	2.16736	3.74141	0.000182997	1	0.00380659	228	228	30.3653	503	503	65.8125
RC.43331	NA	2.16746	2.89068	0.00384417	1	0.0488196	417	417	18.1243	920	920	39.2836
RC.32118	NA	2.17095	2.88252	0.0039451	1	0.0497489	143	143	17.9376	316	316	38.9416
RC.43419	Sulfate transporter contig_57204 3216-1247 F PREDN 20111014	2.17202	3.20383	0.00135616	1	0.0212547	441	441	22.1272	975	975	48.0609
RC.45228	Citrate synthase	2.1726	3.16144	0.00156993	1	0.0238822	558	558	21.529	1234	1234	46.7739
RC.44511	F-box/LRR-repeat protein contig_57398 428-2749 F PREDN 20111014	2.17432	3.27721	0.00104841	1	0.0172373	469	469	23.0813	1038	1038	50.186
RC.5828	DEAD-box ATP-dependent RNA helicase	2.17486	3.66177	0.000250484	1	0.00499842	276	276	28.7949	611	611	62.6248
RC.43925	YTH domain family protein	2.17584	4.05411	5.03285e-05	1	0.00119646	447	447	35.2491	990	990	76.6963
RC.40675	Uncharacterized protein	2.17971	5.60527	2.07964e-08	0.000969009	9.53749e-07	855	855	67.0308	1897	1897	146.108
RC.33671	DEAD-box ATP-dependent RNA helicase	2.18013	3.65394	0.000258255	1	0.00513151	1223	1223	28.4707	2714	2714	62.0697
RC.30691	Ribosomal protein S8	2.18111	3.5913	0.000329047	1	0.00633814	745	745	27.4669	1654	1654	59.9083
RC.1844	Nuclear pore complex protein Nup205	2.18144	3.33401	0.000856045	1	0.0144677	235	254	23.662	523	564	51.6174
RC.44400	peroxin 22	2.18262	3.3773	0.000732017	1	0.012628	609	609	24.2424	1353	1353	52.912
RC.35752	GT-2 factor	2.18384	3.13385	0.00172532	1	0.0257748	646	646	20.8398	1436	1436	45.5107
RC.35737	NA	2.18627	3.57779	0.000346526	1	0.00660866	386	386	27.0743	859	859	59.1919
RC.33416	unknown protein	2.18674	4.63336	3.59798e-06	0.167648	0.00011044	1129	1129	45.3773	2513	2513	99.2283
RC.45732	UDP-glucose dehydrogenase	2.18686	3.63436	0.000278685	1	0.00549992	177	177	27.9154	394	394	61.0472
RC.7049	Glyoxysomal fatty acid beta-oxidation multifunctional protein MFP-a	2.18753	2.97642	0.0029164	1	0.0392858	300	300	18.7069	668	668	40.9219
RC.7790	Ribosome biogenesis regulatory protein-like protein	2.18895	3.51689	0.000436648	1	0.008122	321	434	26.0682	703	967	57.0618
RC.38483	WD repeat-containing protein, putative	2.18914	3.21313	0.00131298	1	0.0207595	219	219	21.7541	488	488	47.6229
RC.36954	Auxin-induced protein	2.19005	3.1092	0.00187598	1	0.0274793	301	301	20.3451	671	671	44.5569
RC.26227	Non-specific lipid-transfer protein	2.19256	18.4477	0	0	0	7481	7481	712.919	16696	16696	1563.12
RC.39881	RNA-binding protein Rsf1	2.1934	3.39033	0.000698108	1	0.0121284	198	288	24.0841	468	643	52.8259
RC.30002	Heat shock protein	2.19473	4.31352	1.60686e-05	0.748714	0.000434794	495	500	38.9165	1097	1117	85.4113
RC.42986	Dr1-associated corepressor	2.19569	3.93281	8.39613e-05	1	0.00188903	366	366	32.31	818	818	70.9427
RC.30573	Translation factor Sui1-like protein	2.19616	7.32086	2.4647e-13	1.14842e-08	1.92044e-11	1135	1512	111.872	2445	3380	245.688
RC.35635	Copper transport protein ATOX1	2.19616	6.00123	1.95866e-09	9.1264e-05	1.03357e-07	361	361	75.1804	807	807	165.108
RC.400	Ferritin-2	2.19781	13.3963	0	0	0	6971	7633	373.603	15524	17076	821.108
RC.6153	Cell division cycle and apoptosis regulator protein	2.19844	3.61771	0.000297233	1	0.00580694	450	450	27.2416	1007	1007	59.889
RC.33031	Trans-cinnamate 4-monooxygenase	2.19976	5.80928	6.2754e-09	0.000292402	3.10406e-07	2505	2505	70.117	5609	5609	154.241
RC.7322	Vacuolar protein sorting-associated protein 41 homolog contig_71440 3560-240 F PREDN 20111014	2.2	2.90931	0.00362236	1	0.046497	752	752	17.582	1684	1684	38.6803
RC.45010	Monodehydroascorbate reductase I contig_58737 520-2782 E PREDN 20111014	2.20355	5.78177	7.39306e-09	0.000344479	3.62229e-07	1708	1708	69.1122	3831	3831	152.292
RC.35895	NA	2.20464	4.28811	1.80213e-05	0.839703	0.000480654	549	549	37.9642	1232	1232	83.6973
RC.34388	Cellulose synthase contig_59487 5061-1220 F PREDN 20111014	2.2057	3.44834	0.000564059	1	0.0101633	775	775	24.5174	1740	1740	54.078
RC.33890	Heat shock protein	2.2058	12.6986	0	0	0	7755	7755	332.241	17412	17412	732.856
RC.9267	Nucleolar and coiled-body phosphoprotein	2.20726	3.04283	0.00234368	1	0.0329423	231	231	19.0516	519	519	42.0519
RC.33277	Single-stranded DNA-binding protein	2.21098	4.57585	4.74331e-06	0.221015	0.000141676	934	934	42.8752	2102	2102	94.7961
RC.9114	Cytochrome P450	2.21239	2.92763	0.00341566	1	0.0444312	127	127	17.5196	286	286	38.7601
RC.44618	HSP20-like chaperones superfamily protein	2.21263	3.20157	0.00136682	1	0.0213926	448	452	20.9451	1014	1018	46.3437
RC.5229	ATP-binding cassette protein contig_9110 2239-1182 F PREDN 20111014	2.21266	6.29148	3.14535e-10	1.46558e-05	1.81159e-08	1114	1114	80.8711	2509	2509	178.94
RC.30556	Uncharacterized protein	2.21309	4.26563	1.99349e-05	0.928867	0.000525674	186	186	37.1575	419	419	82.2329
RC.35194	Serine/threonine protein phosphatase family protein contig_67831 323-2771 E PREDN 20111014	2.21387	3.1592	0.00158205	1	0.0240507	359	359	20.3616	809	809	45.0779
RC.33526	PRLI-interacting factor, putative	2.21451	3.4595	0.000541195	1	0.00980061	787	787	24.3962	1774	1774	54.0256
RC.979	Multiprotein bridging factor 1	2.21501	9.24599	0	0	0	1179	1885	174.099	2843	4250	385.631
RC.38167	Ketol-acid reductoisomerase	2.21815	4.47479	7.64905e-06	0.356407	0.00022014	415	415	40.625	937	937	90.1122
RC.35328	tRNA pseudouridine synthase B contig_51926 3592-1766 F PREDN 20111014	2.21892	2.93188	0.00336922	1	0.0439319	522	522	17.4231	1179	1179	38.6605
RC.37147	Bromodomain-containing protein	2.2191	3.49617	0.000472007	1	0.00868266	439	653	24.7691	937	1475	54.9652
RC.34084	Serine/threonine protein kinase SAPK3	2.21929	5.01916	5.19041e-07	0.0241847	1.86993e-05	861	861	51.0339	1945	1945	113.259
RC.3395	Helicase swr1	2.22137	4.08825	4.34654e-05	1	0.00105154	360	360	33.77	814	814	75.0157
RC.6728	Homeobox protein knotted-1-like protein	2.22378	2.88506	0.00391343	1	0.0494431	129	129	16.7664	292	292	37.2847
RC.28907	Succinate dehydrogenase	2.22452	4.12065	3.77822e-05	1	0.000929003	550	681	34.1693	1222	1542	76.0101
RC.3763	Cold shock protein-1 contig_76403 1993-2942 E PREDN 20111014	2.2249	3.10613	0.00189555	1	0.0277572	19	204	19.4064	36	462	43.1772
RC.36862	CASC3/Barentsz eIF4AIII binding	2.22525	3.53691	0.000404844	1	0.00761025	1079	1079	25.151	2444	2444	55.9672
RC.39035	Proteasome subunit beta type	2.2254	4.22346	2.40591e-05	1	0.000623144	230	230	35.8549	521	521	79.7916
RC.42032	Thymus-specific serine protease	2.22652	4.34221	1.41067e-05	0.657304	0.00038779	642	642	37.8452	1455	1455	84.2631
RC.8620	Splicing factor 3B subunit	2.22683	4.3039	1.67828e-05	0.781993	0.000450976	390	390	37.1659	880	884	82.7621
RC.33471	proton pump interactor 1	2.22736	5.27243	1.34646e-07	0.00627385	5.38066e-06	1830	1830	55.7352	4149	4149	124.142
RC.44234	RNA-binding protein	2.22747	6.29487	3.07734e-10	1.43389e-05	1.77476e-08	2424	2424	79.4328	5492	5496	176.934
RC.3909	Cwf15 / Cwc15 cell cycle control family protein	2.22791	3.07039	0.00213781	1	0.0306173	421	422	18.8896	951	957	42.0843
RC.4957	Small GTP-binding protein	2.22906	3.99698	6.41585e-05	1	0.00149026	528	528	31.9634	1198	1198	71.2483
RC.39774	SAND family protein	2.22981	4.00213	6.27766e-05	1	0.00146035	571	571	32.0153	1296	1296	71.388
RC.4274	Aspartate aminotransferase contig_75738 1202-4088 F PREDN 20111014	2.23046	5.28471	1.25918e-07	0.00586713	5.05351e-06	573	577	55.7749	1302	1310	124.404
RC.30939	Isocitrate dehydrogenase	2.23199	5.61292	1.98968e-08	0.000927091	9.16098e-07	787	787	62.795	1788	1788	140.158
RC.44309	LCR/BET1	2.23242	3.51466	0.000440331	1	0.00817419	2258	2258	24.6095	5131	5131	54.9389
RC.30135	Casein kinase I isoform delta-like protein	2.23312	3.38471	0.00071256	1	0.0123472	260	260	22.8032	591	591	50.9223
RC.25382	unknown protein	2.23501	4.59651	4.29666e-06	0.200203	0.000129414	280	280	41.952	637	637	93.7632
RC.31112	Pleckstrin homology (PH) domain-containing protein	2.2358	3.00117	0.00268947	1	0.0366957	533	533	17.8677	1213	1213	39.9485
RC.4775	NA	2.23799	3.40315	0.000666144	1	0.0116469	168	223	22.9109	344	508	51.2743
RC.26012	Pre-mRNA-processing factor	2.23925	3.24522	0.00117364	1	0.0188767	290	290	20.8007	661	661	46.5778
RC.45390	Dtdp-glucose 4 6-dehydratase contig_71560 1604-4001 E PREDN 20111014	2.24049	3.08529	0.00203355	1	0.02939	695	695	18.7717	1585	1585	42.0578
RC.5806	5'-3' exoribonuclease 3	2.24194	2.97802	0.0029012	1	0.0391037	156	156	17.4572	356	356	39.138
RC.27090	Protein of unknown function (DUF707)	2.24224	3.45672	0.000546799	1	0.00989057	170	170	23.5116	388	388	52.7185
RC.811	MYND finger family protein expressed contig_56137 416-2395 E PREDN 20111014	2.24274	4.09103	4.2949e-05	1	0.00104067	561	601	32.9106	1240	1372	73.8097
RC.44553	FACT complex subunit SSRP1	2.24327	4.43393	9.25363e-06	0.431173	0.000262111	1729	1729	38.6327	3948	3948	86.6633
RC.35492	SAR DNA-binding protein-1	2.24419	5.85738	4.70317e-09	0.000219144	2.35386e-07	1769	1769	67.3372	4041	4041	151.117
RC.6100	Plant protein of unknown function (DUF639)	2.24461	3.12178	0.00179766	1	0.0265658	151	151	19.119	345	345	42.9146
RC.34322	Ankyrin repeat domain-containing protein	2.24554	3.74146	0.000182963	1	0.00380659	357	357	27.4301	816	816	61.5954
RC.36369	Alpha-tubulin	2.2457	7.11921	1.0858e-12	5.05928e-08	8.0306e-11	843	843	99.2794	1927	1927	222.952
RC.6438	Phototropin	2.24953	5.30523	1.12545e-07	0.00524405	4.56004e-06	352	352	54.8736	806	806	123.44
RC.2091	Phospholipase D alpha	2.25064	7.79396	6.43929e-15	3.00039e-10	5.81471e-13	1265	1265	118.253	2898	2898	266.145
RC.42047	Cytochrome P450	2.25168	3.26721	0.00108614	1	0.0177202	274	274	20.7571	628	628	46.7385
RC.44697	Uncharacterized protein	2.2528	4.48067	7.44153e-06	0.346738	0.000215098	232	232	38.9834	532	532	87.8218
RC.32508	NA	2.25292	3.11416	0.00184475	1	0.027107	133	133	18.8288	305	305	42.42
RC.6110	DnaJ	2.25379	4.88516	1.03356e-06	0.0481586	3.48975e-05	225	272	46.2814	482	624	104.309
RC.33296	Protein of unknown function (DUF760)	2.25396	9.2851	0	0	0	4567	4567	167.121	10477	10478	376.683
RC.10470	Lactoylglutathione lyase	2.25409	4.00915	6.09397e-05	1	0.00142473	197	197	31.1608	452	452	70.2392
RC.8561	ABSCISIC ACID-INSENSITIVE 5-like protein	2.25424	3.23035	0.00123642	1	0.0197304	129	129	20.2269	296	296	45.5962
RC.16516	lecithin:cholesterol acyltransferase 3	2.25583	3.28886	0.00100597	1	0.0166099	341	341	20.9249	783	783	47.2029
RC.567	DNA-directed RNA polymerases I, II, and III subunit RPABC2	2.25667	7.03981	1.92579e-12	8.97323e-08	1.3869e-10	1021	1525	95.7577	2204	3503	216.094
RC.4805	NA	2.25879	10.6153	0	0	0	1123	1123	217.106	2582	2582	490.397
RC.40246	Ein3-binding f-box protein	2.25905	4.1154	3.86526e-05	1	0.000945416	945	945	32.6323	2173	2173	73.7181
RC.42055	BRASSINOSTEROID INSENSITIVE 1-associated receptor kinase	2.25919	2.92593	0.00343428	1	0.0445739	514	514	16.4927	1182	1182	37.2602
RC.36048	protein-protein interaction regulator family protein	2.26132	3.57997	0.00034364	1	0.00656764	898	898	24.6246	2067	2067	55.6842
RC.32916	Acyl-CoA dehydrogenase contig_84094 5304-491 F PREDN 20111014	2.26672	3.74966	0.00017708	1	0.00369669	1073	1100	26.835	2419	2538	60.8273
RC.42828	Heat shock protein	2.26816	5.61647	1.94935e-08	0.000908299	8.99306e-07	730	732	60.0956	1679	1690	136.307
RC.2731	Putative uncharacterized protein (Precursor)	2.26991	2.98496	0.00283622	1	0.038361	190	190	16.9393	439	439	38.4507
RC.33859	TOPLESS-related 3	2.27009	4.04583	5.21412e-05	1	0.00123514	382	383	31.112	878	885	70.627
RC.33492	RNA-binding protein	2.27024	4.19136	2.77306e-05	1	0.00070723	1823	1824	33.3843	4214	4215	75.7902
RC.33349	DNA-directed RNA polymerase	2.27046	3.16766	0.00153675	1	0.023477	2157	2157	19.0636	4985	4985	43.283
[truncated: 1,634 more rows]

## Sheet: control
Contig		Statistics					sensitive			tolerant
[truncated: 600 more rows]
