# Supplementary material for: De novo assembly of red clover transcriptome based on RNA-Seq data provides insight into drought response, gene discovery and marker identification
Source: BMC Genomics. 2014 Jun 9;15(1):453. doi: 10.1186/1471-2164-15-453 (PMC4144119; doi:10.1186/1471-2164-15-453)
Supplement: Supplementary file 5 — Additional file 5: Transcript tags containing SNPs. The excel file shows the SNP polymorphism, their annotation, the position of the SNP in the transcript tag and read counts of each allele. (XLSX 1 MB) [file 12864_2013_6182_MOESM5_ESM.xlsx]

## Sheet: Additional_file_5
Additional file 5. List of red clover Transcript tags in which SNPs were identified. The number of SNPs in each tag, position, allelic variation, allele frequencies and counts are listed. Column G shows the annotation of the tags.
Contig	SNPs per contig	SNP Position	Allele Variations	Frequencies	Counts	Annotation
RC.40382	1	110	A/G	51.1/48.9	435/417	Cax51
RC.40383	1	627	C/T	61.6/38.4	458/285	Neutral invertase contig_9436 273-1163 F PREDN 20111014
RC.40390	1	471	G/A	52.2/47.8	875/800	Uncharacterized protein
RC.40395	1	393	G/A	51.8/48.2	337/313	Homeobox protein Hox-C4
RC.40403	1	699	G/A	70.0/30.0	999/429	Vacuolar cation/proton exchanger
RC.40409	1	401	C/T	65.3/34.7	392/208	Uncharacterized protein
RC.40420	1	745	T/G	73.2/26.8	586/214	Solute carrier family 35 member E4
RC.40434	1	814	G/T	65.9/34.1	690/357	Nucleolar GTP-binding protein
RC.40450	1	1174	C/T	63.5/36.5	424/244	Serine/threonine protein kinase GE16371
RC.40451	1	2258	T/C	56.6/43.4	269/206	2-oxoglutarate (2OG) and Fe(II)-dependent oxygenase superfamily protein
RC.40458	1	46	A/T	52.5/47.5	245/222	CBL-interacting protein kinase
RC.40474	1	1358	A/G	54.3/45.7	241/203	Amino acid permease
RC.40507	1	879	T/A	70.2/29.8	887/377	31 kDa ribonucleoprotein
RC.40527	1	103	G/A	67.0/33.0	410/202	Pre-mRNA splicing factor prp46 contig_76264 421-3106 H PREDN 20111014
RC.40529	1	207	G/A	64.9/34.7	542/290	Serine/threonine protein kinase ICK
RC.40531	1	248	G/C	68.6/31.4	459/210	F-box/kelch-repeat protein
RC.40543	1	533	C/A	53.5/46.5	345/300	Lipase
RC.40554	1	1347	G/A	57.4/42.6	319/237	Auxin response factor
RC.40563	1	131	G/A	61.5/38.5	521/326	unknown protein
RC.40572	1	1608	C/T	68.4/31.6	10484/4852	Transketolase
RC.40577	1	1502	G/T	50.9/49.1	250/241	elongation defective 1 protein / ELD1 protein
RC.40595	1	900	C/T	51.6/48.4	248/233	Uncharacterized protein
RC.40604	1	1781	C/T	52.1/47.9	225/207	N-acetyltransferase, putative
RC.40609	1	2513	A/G	54.7/45.3	266/220	Serine/threonine protein kinase
RC.40611	1	100	A/C	63.3/36.7	1461/848	Homeobox-leucine zipper protein ATHB-7
RC.40623	1	587	C/T	62.1/37.9	331/202	Pseudo response regulator contig_238251 5177-4284 E PREDN 20111014
RC.31552	1	93	C/A	50.4/49.5	811/797	NA
RC.40635	1	190	A/T	62.2/35.8	365/210	UDP-glucose glucosyltransferase
RC.40640	1	525	G/A	69.6/30.4	1273/557	Transmembrane protein 184C
RC.40645	1	577	C/A	61.6/38.4	608/379	MscS-Like mechanosensitive ion channel MSCL8
RC.40668	1	229	T/A	51.9/48.0	1231/1138	Isoflavone synthase
RC.40674	1	424	G/A	54.7/45.3	273/226	Uncharacterized protein (Fragment)
RC.40686	1	374	G/A	59.1/40.9	583/403	ADP-ribosylation factor GTPase-activating protein AGD10
RC.40717	1	2031	C/T	51.4/48.6	308/291	Protein serine/threonine kinase contig_51157 3295-7115 H PREDN 20111014
RC.40736	1	199	G/A	64.8/35.2	489/266	NA
RC.40740	1	398	T/C	54.2/45.8	571/483	Translation initiation factor
RC.40750	1	520	G/T	60.4/39.6	518/340	Cysteine desulfurase
RC.40751	1	1106	A/C	57.4/42.6	274/203	Ribosomal L18p/L5e family protein
RC.40760	1	528	C/A	53.5/46.5	369/321	60S ribosomal protein L18
RC.40762	1	502	T/G	61.8/38.2	904/558	Glutathione S-transferase GST
RC.40769	1	341	T/C	53.7/46.3	240/207	Desiccation protectant protein Lea14-like protein
RC.40773	1	396	A/G	76.6/23.4	2955/903	uridine-ribohydrolase 1
RC.40786	1	1938	A/C	54.7/45.3	329/272	Vacuolar sorting receptor contig_54557 654-7340 E PREDN 20111014
RC.40803	1	168	A/C	72.3/27.7	1094/419	Major facilitator superfamily protein
RC.40809	1	442	A/G	68.7/31.3	1397/637	40S ribosomal protein S9
RC.40820	1	81	A/G	71.6/28.4	1266/501	Putative lysine decarboxylase family protein
RC.40823	1	122	T/C	73.4/26.6	835/302	NADH-quinone oxidoreductase subunit I AC225519.10 47449-39805 F EGN_Mt100125 20111014
RC.40829	1	564	A/G	57.2/42.8	347/260	alpha/beta-Hydrolases superfamily protein
RC.40835	1	651	T/A	54.4/45.6	405/339	Methionine aminopeptidase contig_52978 7377-9523 H PREDN 20111014
RC.40842	1	353	T/C	53.8/46.2	286/246	Villin-4
RC.40845	1	81	T/G	60.6/39.3	645/418	Methyltransferase UbiE/COQ5 family contig_52080 260-2876 F PREDN 20111014
RC.40865	1	512	T/C	66.7/33.3	419/209	Ubiquitin-associated/translation elongation factor EF1B protein
RC.40868	1	324	T/A	50.9/49.0	370/356	Calmodulin-like protein
RC.40869	1	339	G/A	51.4/48.6	268/253	Polyadenylate-binding protein contig_64026 3496-1196 E PREDN 20111014
RC.40884	1	602	T/G	50.2/49.8	224/222	Receptor-like protein kinase AC235674.3 60235-63735 H EGN_Mt100125 20111014
RC.40912	1	488	A/T	75.7/24.3	732/235	NA
RC.31582	1	649	G/A	69.7/30.3	512/223	Auxin efflux carrier component auxin transport protein
RC.40921	1	527	C/A	69.0/31.0	3419/1534	Translation factor SUI1-like protein
RC.40928	1	225	C/T	56.4/43.6	290/224	Pseudouridine synthase contig_49807 5292-1079 E PREDN 20111014
RC.40935	1	156	G/C	68.6/31.3	2401/1095	Glutaredoxin-C2
RC.40945	1	382	T/C	52.2/47.8	275/252	Laccase-15
RC.40953	1	85	G/A	55.5/44.4	1325/1061	Threonyl-tRNA synthetase
RC.40961	1	78	T/C	78.3/21.7	1366/379	BEST Arabidopsis thaliana protein match is: transcription regulators (TAIR:AT3G56220.1)
RC.40984	1	877	T/C	55.6/44.4	253/202	Aldehyde dehydrogenase family protein expressed contig_58476 7592-4065 F PREDN 20111014
RC.40985	1	95	T/G	61.1/38.8	514/326	LRR receptor-like serine/threonine-protein kinase FEI
RC.40994	1	439	A/C	53.2/46.8	601/529	Fatty acyl-CoA reductase
RC.40998	1	371	C/T	72.8/27.2	668/250	regulatory particle triple-A ATPase 6A
RC.41001	1	855	G/A	67.7/32.3	435/208	GTP-binding protein era homolog contig_50631 203-4736 E PREDN 20111014
RC.41014	1	476	T/C	63.9/36.1	2593/1462	DnaJ/Hsp40 cysteine-rich domain superfamily protein
RC.41023	1	14	A/G	66.7/33.3	407/203	Autophagy-related protein
RC.41030	1	100	C/T	71.3/28.7	8463/3402	Eukaryotic translation initiation factor 5A-1
RC.41039	1	544	T/G	61.6/38.4	920/574	Phosphatidylinositol transfer protein SFH5 contig_83395 3999-1122 F PREDN 20111014
RC.41040	1	628	C/T	79.1/20.9	1213/320	Pyruvate dehydrogenase E1 component alpha subunit contig_15772 564-3126 E PREDN 20111014
RC.41057	1	1090	T/C	56.5/43.5	375/289	WD-repeat protein contig_54569 2282-89 E PREDN 20111014
RC.41065	1	61	T/A	55.7/44.3	263/209	Developmentally regulated GTP binding protein
RC.41067	1	1088	C/A	63.0/36.9	923/541	Zinc finger CCCH domain-containing protein contig_58326 225-2921 E PREDN 20111014
RC.41078	1	268	A/T	66.9/33.1	581/287	NA
RC.41086	1	419	A/C	50.4/49.6	308/303	5-AMP-activated protein kinase subunit beta-1 contig_65060 142-3771 F PREDN 20111014
RC.41088	1	193	T/G	74.6/25.3	1882/639	Transcription elongation factor B polypeptide contig_8613 2381-945 F PREDN 20111014
RC.41102	1	191	A/G	63.3/36.7	381/221	Acyl-CoA dehydrogenase contig_111627 986-89 E PREDN 20111014
RC.41110	1	2140	A/T	52.7/47.3	267/240	Protein arginine N-methyltransferase
RC.41111	1	472	A/G	52.3/47.7	336/307	Protein phosphatase 2C contig_49964 3030-5 F PREDN 20111014
RC.31601	1	1639	T/C	66.9/33.1	2011/997	S-adenosylmethionine synthetase
RC.41129	1	452	T/A	64.6/35.4	431/236	Nitrate transporter NTL1
RC.41156	1	1613	G/A	57.9/42.1	292/212	General vesicular transport factor p115 contig_53225 8620-3290 E PREDN 20111014
RC.41167	1	226	A/C	56.1/43.9	383/300	NA
RC.31606	1	28	T/A	77.1/22.8	1016/300	Lipase
RC.41175	1	1046	C/A	65.6/34.3	491/257	ACT domain repeat 6
RC.41189	1	1050	G/T	60.4/39.6	390/256	Cytosolic aldehyde dehydrogenase
RC.31609	1	4	G/A	76.7/23.3	1312/398	Type 1 metallothionein
RC.41245	1	491	T/A	52.6/47.4	224/202	FAR1-related protein
RC.31615	1	2265	T/C	56.0/44.0	379/298	Magnesium chelatase subunit contig_130635 3920-404 E PREDN 20111014
RC.41263	1	275	G/T	49.3/36.1	364/267	Protease inhibitor/seed storage/LTP family protein
RC.41268	1	169	G/A	50.5/49.5	217/213	Beta-amyrin synthase
RC.41269	1	562	C/T	57.3/42.7	279/208	Serine/threonine protein kinase SRPK1
RC.31618	1	99	T/C	61.6/38.4	375/234	Uncharacterized protein
RC.41291	1	744	G/A	50.7/49.1	216/209	PHD finger protein contig_50452 142-4616 E PREDN 20111014
RC.41359	1	1395	C/T	59.4/40.6	306/209	RING finger protein
RC.41364	1	1144	C/T	60.9/39.1	487/313	Monosaccharide-sensing protein
RC.41368	1	336	C/T	66.0/34.0	922/474	Zeta-carotene desaturase
RC.41374	1	297	C/T	50.0/50.0	241/241	Ribosome biogenesis protein bop1
RC.41375	1	782	T/A	76.9/23.1	3278/984	Elongation factor Ts
RC.41381	1	291	G/C	61.7/38.0	388/239	Uncharacterized protein
RC.41383	1	111	T/A	61.9/38.1	535/329	Signal recognition particle 54 kDa protein
RC.41387	1	1523	G/A	56.9/43.1	283/214	Plant protein of unknown function (DUF869)
RC.41389	1	449	T/C	57.8/42.2	338/247	Unknown protein contig_164647 763-1257 E PREDN 20111014
RC.41390	1	606	C/T	79.8/20.2	1738/439	Nucleoside diphosphate kinase contig_66062 251-3592 F PREDN 20111014
RC.41417	1	749	C/T	51.7/48.3	215/201	Ferredoxin I
RC.41431	1	726	T/C	60.3/39.7	406/267	NAD-dependent epimerase/dehydratase contig_112762 716-1908 E PREDN 20111014
RC.41432	1	1302	A/T	50.0/50.0	291/291	NAC domain protein contig_239170 4114-1 F PREDN 20111014
RC.41436	1	320	G/C	51.8/48.2	235/219	FASCICLIN-like arabinoogalactan 7
RC.41442	1	223	C/T	73.7/26.2	576/205	Rhodanese/Cell cycle control phosphatase superfamily protein
RC.41443	1	417	C/T	51.2/48.8	391/373	Exocyst complex component
RC.41444	1	300	T/G	50.6/49.3	615/599	Elongation factor P
RC.41452	1	1388	T/G	78.7/21.3	1150/312	Mannose-1-phosphate guanyltransferase
RC.41454	1	900	G/A	55.5/44.5	268/215	Dihydrodipicolinate reductase contig_56527 6324-560 F PREDN 20111014
RC.41458	1	486	A/G	78.0/21.9	767/215	Phosphoglucomutase
RC.41465	1	342	C/T	74.7/25.3	623/211	IQ domain-containing protein
RC.41470	1	574	T/C	51.2/48.7	691/658	Adenosylhomocysteinase
RC.41479	1	1225	A/T	60.6/39.4	413/268	Dihydroflavonol-4-reductase
RC.41487	1	477	A/G	59.9/39.9	309/206	exocyst complex component sec10
RC.41490	1	460	T/C	60.6/39.4	416/271	Abscisic acid receptor PYL9 AC233680.1 100840-103168 F EGN_Mt100125 20111014
RC.41497	1	1807	A/G	68.4/31.6	507/234	Digalactosyldiacylglycerol synthase
RC.41500	1	211	T/C	76.5/23.5	2769/852	mannose-1-phosphate guanylyltransferase (GDP)s
RC.41507	1	851	C/T	50.5/49.5	251/246	Reticulon-like protein B8
RC.41509	1	1422	C/T	51.3/48.7	267/253	DDB1- and CUL4-associated factor 8-like protein contig_127242 613-2158 E PREDN 20111014
RC.41531	1	296	A/G	73.1/26.9	610/224	Peroxisomal targeting signal 1 receptor
RC.41534	1	458	A/G	50.1/49.9	271/270	Microtubule-associated protein RP/EB family member
RC.41535	1	1454	A/T	72.2/27.7	530/203	Acetolactate synthase small subunit
RC.41547	1	1339	A/G	74.2/25.8	778/270	S-like RNase AC233651.1 24805-21361 E EGN_Mt100125 20111014
RC.41554	1	563	G/A	69.8/30.2	1649/712	Calpain-1 catalytic subunit contig_68539 293-2040 F PREDN 20111014
RC.41562	1	82	A/T	66.0/34.0	399/206	Calcineurin-like metallo-phosphoesterase superfamily protein
RC.41563	1	900	A/G	50.0/50.0	226/226	Calcium-dependent lipid-binding (CaLB domain) family protein
RC.41565	1	988	C/A	57.1/42.9	351/264	BEL1-like homeodomain protein
RC.31645	1	200	T/C	72.4/27.6	751/287	Fibrillin
RC.41566	1	83	T/C	55.5/44.5	618/496	Isocitrate lyase
RC.41568	1	803	T/G	58.9/41.1	367/256	Tryptophan synthase alpha chain contig_54885 4050-1300 E PREDN 20111014
RC.41574	1	1491	G/A	75.7/24.3	712/228	Ras GTPase-activating protein-binding protein
RC.41575	1	374	G/A	63.5/36.5	552/317	DEGP protease 2
RC.41576	1	782	T/C	53.6/46.4	275/238	RNA polymerase I specific transcription initiation factor RRN3 protein
RC.41600	1	320	T/C	74.8/25.2	600/202	Calcineurin subunit B
RC.41601	1	2726	G/A	56.2/43.8	308/240	IQ domain-containing protein
RC.41609	1	740	T/A	55.0/45.0	446/365	FGFR1 oncogene partner
RC.41616	1	1333	A/G	62.9/37.1	394/232	Cell division protease ftsH-like protein
RC.41617	1	910	G/A	63.3/36.6	597/345	Kelch-like protein
RC.41624	1	994	C/T	59.3/40.7	319/219	Ribose 5-phosphate isomerase, type A protein
RC.31652	1	114	T/A	76.1/23.7	2031/632	PGR5-LIKE A
RC.41638	1	298	G/A	50.9/49.1	234/226	unknown protein
RC.41641	1	1815	G/A	64.9/35.1	456/247	Myosin heavy chain-related protein
RC.41657	1	1212	C/T	74.7/25.3	657/222	UDP-glucuronic acid decarboxylase
RC.41685	1	314	A/G	77.3/22.7	1326/390	Protein of unknown function (DUF1279)
RC.41697	1	434	G/A	71.5/28.4	587/233	unknown protein
RC.41698	1	95	C/T	55.5/44.4	391/313	Uncharacterized protein
RC.41701	1	336	C/T	59.3/40.7	1452/996	Remorin AC235674.3 669-2789 F EGN_Mt100125 20111014
RC.41706	1	287	C/T	74.2/25.8	661/230	unknown protein
RC.41714	1	430	G/A	65.8/34.2	661/343	unknown protein
RC.41726	1	790	T/C	78.6/21.4	992/270	Protein of unknown function (DUF760)
RC.41761	1	643	C/T	50.4/49.4	207/203	RNA-binding protein Nova-1 AC235664.4 22978-19288 F EGN_Mt100125 20111014
RC.41770	1	636	T/C	56.0/44.0	258/203	Mitogen-activated protein kinase kinase kinase
RC.41821	1	445	C/A	54.5/45.5	339/283	NA
RC.41836	1	30	T/C	71.8/28.2	531/209	OTU domain-containing protein 6B
RC.41845	1	271	G/A	65.6/34.4	1234/646	Splicing factor 3B subunit
RC.41847	1	400	G/A	51.4/48.6	250/236	Vacuolar protein sorting-associated protein VTA1-like protein
RC.41866	1	1159	G/A	67.0/32.8	447/219	Protein ABIL1
RC.41868	1	78	T/G	75.9/24.1	775/246	unknown protein
RC.41872	1	1676	A/C	56.0/44.0	285/224	Dehydrodolichyl diphosphate synthase
RC.41873	1	1909	A/T	66.9/33.1	409/202	Ribonuclease
RC.41884	1	61	T/C	52.1/47.9	545/501	Kinesin light chain-like protein contig_238147 218-3261 H PREDN 20111014
RC.41885	1	1264	T/C	73.8/26.2	874/311	LETM1-like protein
RC.41894	1	266	G/A	54.0/46.0	430/367	Aluminium induced protein with YGL and LRDR motifs
RC.41899	1	270	C/T	61.1/38.9	711/452	Serine/threonine protein kinase
RC.41900	1	507	C/G	51.6/48.4	2336/2192	50S ribosomal protein L22
RC.41908	1	821	A/G	59.8/40.2	391/263	Glycerol-3-phosphate acyltransferase
RC.41910	1	212	T/C	77.0/23.0	688/205	Glycosyltransferase CAZy family GT8
RC.41922	1	414	C/T	76.7/23.3	997/303	DnaJ/Hsp40 cysteine-rich domain superfamily protein
RC.41937	1	503	T/C	50.8/49.2	300/291	Zinc finger CCCH domain-containing protein
RC.41946	1	312	G/A	51.4/48.4	250/235	Calmodulin-like protein
RC.41954	1	956	C/T	65.6/34.4	867/455	Alcohol dehydrogenase zinc-binding contig_76372 34-3691 F PREDN 20111014
RC.41961	1	1071	G/T	71.0/28.7	554/224	EH-domain-containing protein
RC.31684	1	389	G/A	65.3/34.4	389/205	NA
RC.41985	1	843	G/A	52.6/47.4	934/840	Ribosome biogenesis regulatory protein-like protein
RC.41993	1	241	A/G	52.2/47.8	233/213	hydroxyproline-rich glycoprotein family protein
RC.42003	1	890	G/A	56.2/43.8	262/204	Zinc finger protein
RC.42004	1	186	G/A	71.6/28.4	641/254	Myc-like anthocyanin regulatory protein contig_165260 1-2303 E PREDN 20111014
RC.42016	1	866	G/A	74.2/25.7	1017/353	RELA/SPOT homolog 1
RC.42042	1	1500	A/G	50.8/49.2	387/375	Gamma-glutamyltransferase
RC.31692	1	195	A/T	62.5/37.5	740/444	Predicted protein
RC.42047	1	255	A/G	52.7/47.3	238/214	Cytochrome P450
RC.42075	1	1369	C/T	54.8/45.0	286/235	decapping 5
RC.42079	1	365	C/T	52.1/47.9	221/203	Iaa-amino acid hydrolase contig_54813 412-4527 F PREDN 20111014
RC.42080	1	458	T/C	55.7/44.3	431/343	Arabidopsis thaliana gl1-like protein
RC.42084	1	344	C/T	50.2/49.8	214/212	Alpha glucosidase-like protein
RC.31697	1	808	A/C	62.9/37.1	1548/915	Glutamate-1-semialdehyde 2,1-aminomutase
RC.42094	1	839	C/T	63.0/37.0	367/216	Tubby-like F-box protein
RC.42113	1	513	G/A	74.6/25.4	1418/483	Triose phosphate/phosphate translocator TPT, chloroplastic
RC.42114	1	147	T/C	73.9/26.1	811/287	Heavy metal transport/detoxification superfamily protein
RC.42127	1	278	A/T	53.2/46.8	230/202	NA
RC.42139	1	285	G/T	68.8/31.2	445/202	RNA polymerase-associated protein CTR9 homolog contig_48680 3075-270 H PREDN 20111014
RC.42147	1	559	G/A	71.3/28.6	642/258	Calcium dependent protein kinase
RC.42154	1	214	A/C	50.1/49.9	251/250	Actin related protein
RC.42163	1	319	A/G	57.6/42.4	328/241	Fructose-bisphosphate aldolase contig_60182 3128-213 F PREDN 20111014
RC.42175	1	348	A/T	55.6/44.4	273/218	Vacuolar protein sorting-associated protein contig_56060 761-8403 H PREDN 20111014
RC.42202	1	3615	A/G	56.9/43.1	341/258	Phytochrome b1
RC.42212	1	629	C/A	66.8/33.2	426/212	NADH-ubiquinone oxidoreductase B18 subunit, putative
RC.42214	1	572	A/G	50.4/49.6	288/283	Heterogeneous nuclear ribonucleoprotein A1
RC.42217	1	1907	C/G	54.6/45.4	317/264	Cytochrome P450 contig_51992 211-2486 F PREDN 20111014
RC.42267	1	663	C/T	54.4/45.6	282/236	NA
RC.42278	1	489	A/T	56.3/43.7	308/239	Arginyl-tRNA synthetase
RC.31716	1	20	C/T	66.8/33.0	818/404	Alpha-amylase/subtilisin inhibitor AC235677.1 41031-39545 H EGN_Mt100125 20111014
RC.42280	1	550	G/A	78.9/21.1	779/208	6 7-dimethyl-8-ribityllumazine synthase contig_50382 5727-2265 E PREDN 20111014
RC.42282	1	447	A/G	70.2/29.8	856/363	Gibberellin receptor GID1
RC.31718	1	1835	G/A	62.5/37.5	343/206	Glycosyl transferase family 3-like protein contig_50827 1044-3526 E PREDN 20111014
RC.42299	1	233	C/A	79.0/21.0	773/205	Class II aaRS and biotin synthetases superfamily protein
RC.42304	1	440	G/A	62.9/37.1	407/240	Ankyrin repeat domain-containing protein
RC.42309	1	365	T/C	79.9/20.1	819/206	Dihydropyrimidinase
RC.42316	1	126	G/C	52.1/47.9	246/226	NA
RC.42318	1	1282	C/T	63.2/36.8	585/340	Threonyl-tRNA synthetase
RC.42354	1	894	T/G	52.0/47.9	836/770	succinate dehydrogenase 3-1
RC.42355	1	1313	A/T	53.9/46.1	459/392	Pollen-specific protein SF21
RC.42364	1	781	A/G	69.3/30.7	473/210	Telomere repeat-binding protein contig_52126 4129-985 E PREDN 20111014
RC.42374	1	457	A/G	50.0/49.8	220/219	RING/FYVE/PHD zinc finger superfamily protein
RC.42378	1	85	A/T	50.6/49.2	220/214	ATP binding protein, putative
RC.42388	1	242	A/C	61.8/38.2	779/481	Pectinesterase inhibitor
RC.42389	1	987	T/C	53.6/46.4	255/221	Plasma membrane receptor-like kinase
RC.42391	1	343	G/A	64.1/35.9	393/220	Pentatricopeptide repeat protein contig_114559 351-2220 E PREDN 20111014
RC.42404	1	566	G/A	60.7/39.3	332/215	Synaptotagmin-1
RC.42412	1	230	A/G	72.7/27.3	611/230	nuclear pore anchor
RC.42416	1	149	C/T	57.8/42.2	317/231	TRF-like 2
RC.42424	1	273	A/G	55.0/45.0	901/738	60S ribosomal protein L14-1
RC.42428	1	200	G/A	75.6/24.4	670/216	unknown protein
RC.31731	1	788	A/C	71.5/28.5	562/224	DAG protein contig_63949 2271-352 E PREDN 20111014
RC.42429	1	585	G/A	63.2/36.8	482/281	Hypersensitive-induced response protein
RC.42456	1	566	G/A	54.2/45.8	332/280	DNAJ heat shock N-terminal domain-containing protein
RC.42487	1	462	A/G	58.4/41.6	424/302	GTP-binding protein
RC.42503	1	475	C/T	68.7/31.3	443/202	Vps52 / Sac2 family
RC.42505	1	508	G/A	50.5/49.3	205/200	Multidrug resistance protein ABC transporter family AC235757.1 217448-224463 E EGN_Mt100125 20111014
RC.42510	1	1582	G/A	58.8/41.2	285/200	Alpha glucosidase-like protein
RC.31740	1	390	A/G	51.1/48.8	1324/1265	Caffeic acid O-methyltransferase
RC.42521	1	378	T/C	49.0/48.0	560/549	GCIP-interacting family protein
RC.42530	1	2263	C/T	62.7/37.2	631/374	Chaperone protein dnaJ
RC.42534	1	358	G/A	60.1/39.9	303/201	Cc-nbs-lrr resistance protein
RC.42555	1	1254	G/A	65.5/34.4	2908/1529	Protein of unknown function (DUF1118)
RC.42563	1	442	T/C	62.3/37.7	425/257	HEAT repeat-containing protein
RC.42570	1	267	T/A	59.3/40.7	456/313	Transporter contig_50217 823-3018 H PREDN 20111014
RC.42575	1	735	A/G	59.8/40.1	343/230	Alcohol dehydrogenase transcription factor Myb/SANT-like family protein
RC.42576	1	336	T/A	69.3/30.7	564/250	NA
RC.42594	1	334	G/A	54.8/45.2	311/257	unknown protein
RC.42597	1	2103	T/A	63.2/36.8	399/232	cell division protein ftsH, putative
RC.42601	1	1384	T/A	77.8/22.2	706/202	serine carboxypeptidase-like 40
RC.42606	1	363	G/C	69.1/30.8	487/217	unknown protein
RC.42611	1	228	A/T	65.1/34.5	736/390	Trehalose-6-phosphate synthase contig_61701 4637-400 E PREDN 20111014
RC.42629	1	342	C/T	51.6/48.4	247/232	Peptidyl-prolyl cis-trans isomerase
RC.31752	1	1084	G/C	56.1/43.9	967/757	Reductase contig_84877 216-1605 F PREDN 20111014
RC.42638	1	1423	C/T	61.8/38.2	351/217	Glycerophosphodiesterase-like protein
RC.42641	1	430	T/C	53.5/46.5	261/227	Nuclear receptor corepressor AC235754.6 99541-91387 E EGN_Mt100125 20111014
RC.42656	1	273	A/G	54.9/45.1	259/213	Non-specific lipid-transfer protein
RC.42662	1	182	A/T	53.9/46.1	430/368	Heat shock protein
RC.42663	1	722	A/G	53.6/44.6	266/221	N-hydroxycinnamoyl/benzoyltransferase
RC.42669	1	468	T/C	78.2/21.8	979/273	Serine/threonine protein kinase AFC2
RC.42685	1	307	T/C	52.3/47.7	279/254	Dehydrogenase/reductase SDR family protein 7-like protein
RC.42705	1	535	T/C	59.1/40.9	293/203	Ankyrin repeat-containing protein
RC.42711	1	262	A/G	55.9/44.1	400/316	Origin recognition complex subunit
RC.42713	1	244	A/G	51.8/48.0	229/212	Cc-nbs resistance protein AC225526.13 19983-13606 E EGN_Mt100125 20111014
RC.31761	1	1127	C/T	54.5/45.5	911/760	Ubiquitin carboxyl-terminal hydrolase
RC.42731	1	956	C/G	57.5/42.5	330/244	Ser-thr protein kinase
RC.42738	1	860	A/G	62.1/37.9	401/245	Transcription factor bHLH122
RC.42792	1	950	A/C	60.4/39.6	384/252	Protein of unknown function (DUF761)
RC.42796	1	348	G/T	57.3/42.7	524/391	UDP-N-acetylmuramoyl-L-alanyl-D-glutamate-2 6-diaminopimelate ligase contig_74267 6143-2129 E PREDN 20111014
RC.42812	1	673	A/C	66.1/33.9	508/261	Sec14 cytosolic factor
RC.42822	1	1168	G/A	51.5/48.5	276/260	FK506-binding protein
RC.42824	1	93	A/T	72.8/27.2	843/315	Homeobox protein knotted-1-like protein
RC.42829	1	1495	G/C	53.3/46.7	284/249	FUNCTIONS IN: molecular_function unknown
RC.42844	1	503	C/T	52.4/47.6	817/743	Haloacid dehalogenase-like hydrolase (HAD) superfamily protein
RC.42845	1	573	A/G	52.1/47.9	336/309	Glyoxylate reductase
RC.42847	1	1680	C/T	68.5/31.5	658/303	RNA-binding protein, putative
RC.42858	1	294	G/A	52.3/47.7	252/230	Uncharacterized protein
RC.42864	1	146	G/T	63.4/36.6	399/230	unknown protein
RC.42868	1	692	A/G	51.6/48.4	237/222	Mitochondrial S1 ribosomal protein
RC.31775	1	777	A/G	58.3/41.7	843/603	N utilization substance protein B-like protein
RC.42891	1	236	G/A	66.8/33.2	526/262	Biotin carboxyl carrier protein of acetyl-CoA carboxylase
RC.42893	1	1543	G/A	59.7/40.3	317/214	Beclin 1 protein
RC.42901	1	2122	T/C	54.0/46.0	236/201	Ubiquitin carboxyl-terminal hydrolase
RC.42906	1	444	C/A	50.6/49.2	257/250	Chaperone DnaJ-domain superfamily protein
RC.42914	1	1349	A/G	61.5/38.5	417/261	Protein of unknown function (DUF793)
RC.42921	1	1317	T/C	51.2/48.8	212/202	Ubiquitin
RC.42926	1	101	A/G	65.5/34.5	422/222	Zinc finger protein
RC.42937	1	424	G/A	69.7/30.3	460/200	Tetratricopeptide repeat protein
RC.42948	1	472	C/T	53.7/46.3	235/203	Pentatricopeptide repeat-containing protein contig_114063 2938-639 H PREDN 20111014
RC.42951	1	622	A/T	52.0/48.0	1080/998	Reductase contig_84877 216-1605 F PREDN 20111014
RC.31785	1	122	G/A	52.3/47.7	231/211	NA
RC.42970	1	616	G/A	56.9/43.1	308/233	Sodium-coupled neutral amino acid transporter
RC.42979	1	228	A/G	51.0/49.0	236/227	N-acetyltransferase contig_128180 1855-978 F PREDN 20111014
RC.42988	1	301	C/G	67.4/32.6	432/209	NA
RC.43002	1	347	T/A	55.6/44.4	499/399	unknown protein
RC.43015	1	614	G/A	50.1/49.9	214/213	Lojap-related protein
RC.43029	1	527	T/G	54.1/45.9	318/270	RING-H2 finger protein ATL3I
RC.43037	1	1985	A/T	75.1/24.9	620/206	Neutral ceramidase
RC.43054	1	201	T/C	71.7/28.3	981/388	Blue-light-activated histidine kinase
RC.43067	1	302	A/G	66.3/33.7	1415/719	Protein phosphatase-2C contig_110333 1985-137 F PREDN 20111014
RC.43077	1	240	C/A	54.5/45.4	347/289	VHS domain-containing protein
RC.43082	1	694	C/A	78.1/21.9	811/227	Kinase-like protein
RC.43083	1	803	A/C	53.9/45.6	253/214	NA
RC.43090	1	21	A/G	53.2/46.8	280/246	CHY zinc finger family protein expressed contig_120264 5755-2956 E PREDN 20111014
RC.31798	1	225	A/G	52.7/47.3	254/228	Polypyrimidine tract-binding protein-like protein
RC.43113	1	135	A/G	64.4/35.6	398/220	unknown protein
RC.43115	1	486	T/A	52.9/47.1	226/201	Essential protein Yae1, N-terminal
RC.43122	1	837	A/C	53.5/46.5	258/224	unknown protein
RC.43133	1	2306	G/A	50.8/49.2	220/213	Oligopeptide transporter
RC.43140	1	203	A/G	63.1/36.9	515/301	NA
RC.43148	1	1268	T/C	59.7/40.3	304/205	Histone acetyltransferase
RC.43149	1	471	G/C	52.0/48.0	471/434	Aspartate aminotransferase
RC.43171	1	483	A/T	63.1/36.9	826/484	NA
RC.43172	1	390	A/G	52.8/47.2	244/218	Beta-amylase
RC.43176	1	839	C/T	60.3/39.7	347/228	SBP (S-ribonuclease binding protein) family protein
RC.31808	1	911	C/T	52.9/47.1	330/294	Serine/threonine protein kinase TNNI3K
RC.43200	1	1235	G/A	69.7/30.3	460/200	histidine acid phosphatase family protein
RC.43206	1	1735	C/G	58.9/41.1	309/216	Exostosin-2
RC.43229	1	1570	A/C	52.3/47.7	266/243	N2 N2-dimethylguanosine tRNA methyltransferase contig_59323 5800-176 E PREDN 20111014
RC.43250	1	138	A/T	57.0/32.9	373/215	transcription factor-related
RC.31819	1	359	C/T	72.9/27.0	2256/836	Heavy metal transport/detoxification superfamily protein
RC.43297	1	351	C/T	68.1/31.9	837/392	(Iso)flavonoid glycosyltransferase
RC.43303	1	354	A/T	66.0/34.0	396/204	Os03g0214600 protein
RC.43314	1	481	C/T	56.5/43.5	271/209	Methionyl-trna formyltransferase contig_239298 2916-694 H PREDN 20111014
RC.31821	1	580	T/C	56.0/44.0	541/425	S-adenosylmethionine synthase contig_64993 940-2438 F PREDN 20111014
RC.43428	1	57	A/T	51.6/48.2	249/233	Zinc finger Ran-binding domain-containing protein
RC.43446	1	1013	A/G	58.3/41.3	292/207	phosphate transporter 4
RC.31836	1	333	C/T	74.1/25.9	1072/374	Hydroquinone glucosyltransferase
RC.31838	1	682	C/T	53.0/47.0	253/224	RAP
RC.43485	1	582	C/T	79.3/20.7	959/251	Cellulose synthase-like protein contig_71254 242-808 E PREDN 20111014
RC.43511	1	606	A/G	73.6/26.4	557/200	E3 ubiquitin-protein ligase
RC.31843	1	401	A/G	64.5/35.5	386/212	Ubiquitin carrier protein
RC.43554	1	61	A/T	66.7/33.3	548/274	NA
RC.43629	1	502	A/T	53.4/46.6	440/384	hydroxyproline-rich glycoprotein family protein
RC.43642	1	351	T/A	55.8/44.2	266/211	GATA transcription factor
RC.43649	1	61	C/G	54.2/45.8	262/221	NA
RC.43653	1	465	G/T	55.4/44.6	851/686	Eukaryotic translation initiation factor 3 subunit A
RC.43669	1	303	G/A	78.5/21.5	1847/507	Chaperone protein dnaJ contig_118335 679-1141 H PREDN 20111014
RC.43680	1	364	G/A	51.2/48.8	210/200	Cellulose synthase-like protein H1
RC.43681	1	257	C/G	56.1/43.9	257/201	LSM12-like protein
RC.43693	1	106	G/A	53.5/46.5	570/496	Cullin
RC.43695	1	243	A/G	51.4/48.6	874/826	V-type proton ATPase 16 kDa proteolipid subunit c4
RC.43701	1	238	A/G	71.7/28.3	587/232	50S ribosomal protein L30 contig_86484 1772-1300 E PREDN 20111014
RC.43710	1	82	T/G	57.9/41.9	1902/1378	Uncharacterized protein
RC.43711	1	61	C/T	65.2/34.8	566/302	Uncharacterized protein
RC.43714	1	227	T/C	78.1/21.9	895/251	Receptor-like protein kinase contig_62347 4611-2415 F PREDN 20111014
RC.43718	1	125	A/G	56.1/43.9	475/371	NA
RC.43731	1	123	C/A	54.8/45.1	711/586	NA
RC.43743	1	893	T/G	50.2/44.4	259/229	NA
RC.43758	1	100	T/C	54.7/45.3	316/262	Heavy metal-associated domain containing protein expressed contig_117034 590-9 E PREDN 20111014
RC.43768	1	782	A/T	76.2/23.8	1147/358	YSL transporter
RC.43790	1	147	G/T	66.5/33.5	471/237	NA
RC.43804	1	801	T/C	50.7/49.3	1359/1322	Serine/threonine protein kinase SNT7
RC.43823	1	120	G/A	73.2/26.8	4073/1491	Uncharacterized protein
RC.43827	1	76	T/C	76.5/23.5	695/214	alpha/beta-Hydrolases superfamily protein
RC.43853	1	529	C/G	50.5/49.5	1884/1844	Aspartic proteinase contig_56516 107-4827 F PREDN 20111014
RC.31880	1	2139	C/T	51.6/48.4	252/236	2 3-bisphosphoglycerate-independent phosphoglycerate mutase-like protein contig_74431 6605-1037 F PREDN 20111014
RC.43888	1	214	A/T	63.4/36.6	396/229	DIV1B protein
RC.43895	1	97	A/T	73.5/26.5	637/230	NA
RC.43906	1	235	T/C	59.1/40.9	812/562	Thioredoxin-like protein
RC.43913	1	159	A/C	66.2/33.8	409/209	unknown protein
RC.43934	1	136	T/C	74.7/25.3	649/220	UDP-glucose dehydrogenase
RC.43941	1	146	T/A	58.1/41.9	810/584	Auxin-induced SAUR-like protein
RC.43944	1	228	A/T	78.1/21.9	747/209	Two-component response regulator-like PRR37
RC.43951	1	450	A/G	73.2/26.8	987/362	Downward leaf curling protein
RC.43962	1	61	T/C	72.1/27.9	620/240	NA
RC.43976	1	262	T/C	58.8/41.2	330/231	Immature colon carcinoma transcript 1 protein
RC.43986	1	1015	T/G	51.4/48.5	437/413	HNH endonuclease
RC.43994	1	1225	T/C	55.7/44.3	310/247	NA
RC.44017	1	17	T/C	63.4/36.6	432/249	Putative uncharacterized protein (Fragment)
RC.44037	1	121	C/G	63.6/36.4	686/392	UDP-glucose glucosyltransferase
RC.44048	1	1042	G/A	62.2/37.8	483/293	Uncharacterized protein
RC.44050	1	654	A/G	58.0/42.0	390/282	Uncharacterized protein
RC.44088	1	193	T/C	69.1/30.9	5123/2293	Delta-1-pyrroline-5-carboxylate synthetase
RC.44097	1	391	C/T	51.2/48.8	221/211	Putative uncharacterized protein
RC.31904	1	134	G/A	55.6/44.4	336/268	Histone deacetylase AC151525.18 138824-145202 E EGN_Mt100125 20111014
RC.44120	1	194	G/A	55.0/45.0	289/236	NA
RC.44144	1	451	C/G	78.3/21.7	781/216	Ras-like protein
RC.44146	1	959	A/G	63.5/36.5	2444/1406	Actin
RC.44153	1	440	C/T	52.9/47.1	253/225	ABSCISIC ACID-INSENSITIVE 5-like protein
RC.44174	1	431	A/C	51.1/48.9	256/245	Beta Galactosidase-like protein
RC.44179	1	356	T/C	76.3/23.7	771/240	Isoflavone reductase
RC.44186	1	520	G/A	62.3/37.7	364/220	Inosine-5'-monophosphate dehydrogenase
RC.44195	1	505	G/A	50.2/49.8	218/216	E3 ubiquitin-protein ligase HOS1
RC.44196	1	349	T/A	50.8/49.2	418/405	COP9 signalosome complex subunit contig_53563 1727-5436 F PREDN 20111014
RC.44201	1	395	C/T	69.3/30.7	808/358	AT hook motif DNA-binding family protein
RC.44202	1	419	A/G	55.4/44.5	386/310	24-dehydrocholesterol reductase contig_135615 3340-1014 F PREDN 20111014
RC.44214	1	397	G/T	76.1/23.7	739/230	Protein of unknown function, DUF538
RC.44215	1	571	A/C	58.9/41.1	393/274	Root phototropism protein
RC.44218	1	537	C/A	74.0/26.0	683/240	geranylgeranyl reductase
RC.44229	1	546	A/G	51.1/48.9	231/221	KH domain-containing protein
RC.44234	1	1298	G/A	75.1/24.9	813/269	RNA-binding protein
RC.44236	1	831	A/G	50.7/49.3	224/218	Leucine-rich repeat protein kinase family protein
RC.44258	1	225	T/C	55.5/44.5	371/298	Protein of unknown function (DUF581)
RC.44263	1	361	A/T	53.7/46.2	381/328	Ubiquitin and WLM domain-containing protein
RC.44281	1	168	A/T	66.4/33.6	405/205	unknown protein
RC.44285	1	268	T/C	65.7/34.3	488/255	Adenylosuccinate synthetase
RC.31921	1	222	T/C	67.1/32.9	532/261	NA
RC.44295	1	694	A/G	69.5/30.5	1891/830	Multiple RNA-binding domain-containing protein
RC.44296	1	624	C/T	54.3/45.7	302/254	Peptide chain release factor
RC.44303	1	1856	C/T	65.8/34.2	532/277	Protein kinase superfamily protein
RC.44307	1	568	A/C	56.7/43.3	262/200	F-box family protein
RC.31925	1	247	T/A	73.9/26.1	762/269	Heat stress transcription factor A-2
RC.44329	1	539	A/C	63.3/36.7	417/242	Protein of unknown function (DUF1685)
RC.44348	1	172	C/G	70.2/29.8	632/268	Adenylate kinase-like protein contig_58412 95-2973 E PREDN 20111014
RC.44351	1	102	T/C	57.4/42.6	321/238	Protein thiJ
RC.30689	1	481	T/C	69.9/30.1	1490/643	NAD(P)-linked oxidoreductase superfamily protein
RC.31929	1	762	A/C	67.8/32.0	523/247	Adaptin ear-binding coat-associated protein contig_56448 592-2994 F PREDN 20111014
RC.44369	1	414	T/C	59.4/40.6	381/260	Tryptophanyl-tRNA synthetase AC202489.12 167153-160825 F EGN_Mt100125 20111014
RC.44379	1	821	G/A	75.4/24.5	2091/680	Uncharacterized protein
RC.44384	1	698	G/A	73.3/26.7	1309/476	copper ion binding
RC.44394	1	686	T/C	58.1/41.9	319/230	Receptor-like kinase contig_86088 68-2387 E PREDN 20111014
RC.44404	1	170	T/C	50.9/49.1	363/350	RING finger protein contig_164378 565-1472 F PREDN 20111014
RC.44410	1	266	T/C	57.8/42.2	601/439	unknown protein
RC.31934	1	1371	G/A	57.2/42.8	295/221	Putative uncharacterized protein
RC.44419	1	494	C/G	60.6/39.1	360/232	Beta-amyrin synthase
RC.44420	1	455	G/T	51.3/48.5	275/260	Pentatricopeptide repeat-containing protein
RC.44429	1	657	T/C	66.4/33.5	35180/17757	Ferredoxin I
RC.44451	1	683	G/A	50.8/49.1	553/534	glycine-rich protein
RC.44453	1	603	A/T	58.0/42.0	815/591	PLATZ transcription factor family protein
RC.44454	1	539	G/T	69.8/30.2	557/241	Kinesin-like protein KIF2A
RC.44456	1	435	C/T	63.9/36.1	358/202	Secretory carrier-associated membrane protein
RC.44459	1	344	G/A	63.6/36.4	357/204	DNA-damage-repair/toleration protein DRT111
RC.44466	1	178	T/C	60.8/39.2	1050/678	Jasmonate Zim-domain protein AC233676.2 46912-50440 F EGN_Mt100125 20111014
RC.44468	1	100	C/T	56.1/43.9	1930/1511	Rhodanese/Cell cycle control phosphatase superfamily protein
RC.44475	1	105	G/T	50.9/49.1	383/370	RING-box protein
RC.31940	1	560	C/A	50.6/48.3	237/226	CM0216.460.nc protein
RC.44479	1	127	C/G	56.6/43.4	345/265	Nuclear transport factor 2 (NTF2) family protein
RC.44480	1	744	G/C	65.8/34.2	458/238	Pleckstrin homology domain-containing protein
RC.44484	1	81	A/T	63.6/36.4	768/440	NA
RC.44494	1	1099	A/C	72.7/27.3	890/334	Putative uncharacterized protein
RC.44496	1	88	G/C	79.9/20.1	1011/254	Chaperone protein dnaJ
RC.44506	1	226	C/T	53.0/47.0	232/206	Peter Pan-like protein
RC.44513	1	685	A/T	51.1/48.9	285/273	Lysine-specific demethylase 5D
RC.44534	1	1277	G/A	55.7/43.9	322/254	unknown protein
RC.44548	1	182	C/T	57.2/42.8	3111/2329	Glycine dehydrogenase P protein
RC.31950	1	110	T/C	55.4/44.6	320/258	NA
RC.44584	1	376	G/A	50.7/49.3	217/211	Beta-glucosidase A contig_55550 6306-2309 E PREDN 20111014
RC.44585	1	431	C/T	52.0/48.0	381/351	Beta-galactosidase
RC.31952	1	61	C/G	79.2/20.7	1366/357	4-methyl-5(B-hydroxyethyl)-thiazole monophosphate biosynthesis enzyme ThiJ contig_68432 238-1685 E PREDN 20111014
RC.44616	1	252	G/T	54.0/46.0	558/476	ADP-ribosylation factor
RC.44619	1	534	C/A	55.6/44.4	291/232	Speckle-type POZ protein-like A
RC.44627	1	271	A/T	71.6/28.4	529/210	Haloacid dehalogenase-like hydrolase (HAD) superfamily protein
RC.44637	1	162	C/T	53.0/47.0	287/254	4-diphosphocytidyl-2-C-methyl-D-erythritol kinase contig_50727 5048-454 E PREDN 20111014
RC.44652	1	81	T/A	56.8/43.2	300/228	Heme oxygenase contig_14708 1316-8 E PREDN 20111014
RC.44656	1	479	C/A	64.5/35.5	636/350	Alpha/beta hydrolase related protein
RC.30692	1	74	A/C	64.6/35.4	709/389	Oxygen-evolving enhancer protein 3-2
RC.44658	1	74	C/T	77.1/22.9	9958/2953	Chlorophyll a-b binding protein CP29.3
RC.44670	1	372	A/C	72.1/27.7	520/200	Valyl-tRNA synthetase contig_49071 6484-121 E PREDN 20111014
RC.44674	1	436	A/G	50.2/49.8	234/232	E3 ubiquitin-protein ligase MARCH3
RC.31959	1	336	C/T	71.7/28.1	571/224	unknown protein
RC.44679	1	76	A/C	51.3/48.7	234/222	ARM repeat superfamily protein
RC.44703	1	306	T/A	75.3/24.7	677/222	Flavin-binding kelch repeat F-box
RC.44712	1	420	T/C	51.2/48.8	532/507	Plant protein of unknown function (DUF827)
RC.44729	1	261	A/G	72.6/27.4	745/281	SNF1-related protein kinase
RC.44735	1	1130	G/T	51.7/48.3	313/293	Methylthioribose-1-phosphate isomerase
RC.44777	1	1050	G/A	77.2/22.8	936/277	Hydrolase alpha/beta fold family-like protein contig_49708 8949-4635 F PREDN 20111014
RC.44788	1	357	C/T	51.1/48.8	488/466	Aspartic proteinase
RC.44800	1	262	C/T	54.1/45.9	346/293	Protein DCL
RC.44811	1	1046	A/C	50.6/49.4	343/335	E3 ubiquitin-protein ligase BRE1-like protein AC233662.1 173360-160187 E EGN_Mt100125 20111014
RC.44815	1	117	G/A	58.5/41.5	408/289	50S ribosomal protein L14
RC.44819	1	435	A/G	53.0/47.0	342/303	Heterogeneous nuclear ribonucleoprotein A3-like protein
RC.44840	1	288	T/C	51.5/48.3	244/229	CDP-diacylglycerol-inositol 3-phosphatidyltransferase
RC.44846	1	165	A/G	65.0/35.0	400/215	Leucine-rich repeat protein kinase
RC.44852	1	419	T/A	70.0/30.0	1696/728	Cyclic nucleotide-gated ion channel
RC.44853	1	389	A/C	62.8/37.2	383/227	NA
RC.44866	1	462	C/T	52.5/47.5	267/242	pfkB-like carbohydrate kinase family protein
RC.44877	1	511	G/A	68.4/31.6	498/230	DNA-binding protein p24 contig_74251 3951-1470 E PREDN 20111014
RC.44881	1	1172	A/G	52.8/47.2	314/281	Serine/threonine protein kinase
RC.44948	1	2108	C/A	56.6/43.4	280/215	Glucosidase ii beta subunit
RC.44952	1	237	C/A	77.3/22.6	796/233	RuvB-like helicase
RC.44957	1	1015	C/T	53.6/46.4	297/257	SET domain-containing protein
RC.44960	1	1062	C/G	56.9/43.1	329/249	Phosphoadenosine phosphosulfate reductase contig_55944 450-3244 F PREDN 20111014
RC.44979	1	500	T/C	51.2/48.8	378/360	no exine formation 1
RC.44993	1	423	C/T	58.0/41.8	293/211	Uncharacterized protein
RC.44994	1	619	A/G	51.5/48.5	2038/1917	photosystem I subunit O
RC.45012	1	529	C/T	56.8/43.2	266/202	Imidazoleglycerol-phosphate dehydratase contig_69502 325-2975 E PREDN 20111014
RC.45018	1	274	T/C	58.5/41.5	346/245	PHD finger protein
RC.45019	1	1054	G/A	52.1/47.9	259/238	embryo defective 1923
RC.45023	1	796	G/A	56.3/43.7	416/323	Transaldolase
RC.45027	1	83	G/T	79.8/20.1	1304/329	PLANT CADMIUM RESISTANCE 2
RC.45029	1	309	T/C	72.6/27.4	555/209	O-methyltransferase contig_56533 1508-3325 F PREDN 20111014
RC.31996	1	182	C/T	50.5/49.5	355/348	Ubiquitin-conjugating enzyme E2 contig_53485 3647-2574 F PREDN 20111014
RC.45056	1	1316	G/T	54.8/45.2	274/226	WD repeat and FYVE domain-containing protein
RC.31998	1	516	G/C	63.4/36.6	381/220	BAH-PHD domain-containing protein contig_167695 4289-95 E PREDN 20111014
RC.45086	1	333	G/A	53.2/46.6	305/267	Receptor-like kinase
RC.45089	1	144	T/A	73.5/26.5	564/203	Peptidyl-prolyl cis-trans isomerase contig_239943 3024-175 E PREDN 20111014
RC.32001	1	318	T/C	76.8/23.2	799/242	1-aminocyclopropane-1-carboxylate oxidase-like protein
RC.45092	1	264	A/G	68.1/31.9	638/299	Zinc finger CCCH domain-containing protein
RC.32002	1	61	A/C	57.0/43.0	364/275	Receptor-like protein kinase
RC.45111	1	45	T/C	53.1/46.9	243/215	FKBP-like peptidyl-prolyl cis-trans isomerase family protein
RC.45113	1	743	G/A	54.5/45.5	258/215	Heavy metal transport/detoxification superfamily protein
RC.32004	1	865	G/A	68.9/31.1	568/256	Chromatin structure-remodeling complex protein BSH
RC.45124	1	274	C/T	69.9/30.1	596/257	WD-40 repeat protein-like protein contig_12141 2597-437 E PREDN 20111014
RC.45127	1	674	A/G	74.6/25.3	821/278	Thioredoxin superfamily protein
RC.45135	1	1851	A/G	51.4/48.6	219/207	Protein of unknown function (DUF3741)
RC.32006	1	106	A/G	66.5/33.5	650/328	Transcription factor ILR3
RC.45141	1	485	T/G	55.3/44.6	487/393	NA
RC.30697	1	98	A/G	60.5/39.4	1209/788	unknown protein
RC.45174	1	210	T/C	64.5/35.5	380/209	Disease resistance response protein Pi49
RC.45180	1	1793	T/A	73.8/26.2	638/226	Phosphatidylinositol-4-phosphate 5-kinase
RC.45188	1	189	C/T	72.7/27.3	1617/607	Receptor-like serine/threonine kinase
RC.45211	1	258	C/A	62.5/37.5	439/263	Calcium-dependent protein kinase
RC.45214	1	196	G/A	67.6/32.4	504/242	HSP20-like chaperones superfamily protein
RC.32014	1	698	A/G	55.6/44.4	410/327	unknown protein
RC.45227	1	478	G/A	73.8/26.2	703/250	NA
RC.45233	1	647	A/T	69.7/30.3	1818/789	YTH domain family protein
RC.45234	1	202	A/T	70.7/29.3	1514/627	alpha/beta-Hydrolases superfamily protein
RC.32016	1	645	C/T	74.6/25.4	779/265	G-box binding factor
RC.45239	1	612	A/C	54.1/45.9	293/249	WD-40 repeat contig_60921 94-2989 E PREDN 20111014
RC.45245	1	155	T/G	56.4/43.6	451/349	FAD/NAD(P)-binding oxidoreductase family protein
RC.45259	1	271	C/T	55.8/44.2	456/361	Uncharacterized protein
RC.45307	1	96	C/T	66.6/33.4	399/200	Small nuclear ribonucleoprotein Sm D1
RC.45323	1	472	A/G	73.7/26.2	1199/427	Ferredoxin-dependent glutamate synthase
RC.45328	1	701	G/T	57.7/42.3	2095/1535	Histone H2A
RC.45333	1	210	A/T	51.8/48.0	495/459	NA
RC.45344	1	1735	A/T	56.3/43.7	262/203	Unknown protein contig_50348 947-10280 E PREDN 20111014
RC.45351	1	87	A/G	59.2/40.8	315/217	Meiotically up-regulated gene 70 protein
RC.45367	1	33	C/T	70.8/29.2	1343/554	60S ribosomal protein L24
RC.45372	1	2537	A/G	50.1/49.9	207/206	S-adenosyl-L-methionine-dependent methyltransferases superfamily protein
RC.45373	1	946	G/C	78.9/21.1	931/249	Inosine-5'-monophosphate dehydrogenase
RC.45377	1	1357	C/A	71.3/28.7	635/256	Protein kinase superfamily protein
RC.45380	1	143	C/G	53.9/45.8	253/215	reduced lateral root formation
RC.45390	1	59	G/A	51.7/48.3	328/306	Dtdp-glucose 4 6-dehydratase contig_71560 1604-4001 E PREDN 20111014
RC.45400	1	3666	C/T	58.6/41.4	295/208	Splicing factor 3B subunit
RC.45403	1	822	A/C	49.9/49.9	226/226	Exocyst complex protein EXO70 contig_82691 392-2891 E PREDN 20111014
RC.45405	1	1206	C/A	53.3/46.7	407/356	Squalene synthase
RC.45414	1	601	C/T	51.3/48.7	254/241	GDSL esterase/lipase
RC.45422	1	1512	A/G	60.1/39.9	804/533	Glucose-6-phosphate isomerase
RC.45434	1	2058	C/T	54.6/45.4	277/230	Acyltransferase like 1B contig_52006 263-5957 E PREDN 20111014
RC.45462	1	97	C/T	53.8/46.2	1566/1343	Polynucleotidyl transferase, Ribonuclease H fold
RC.45465	1	322	A/G	55.4/44.6	255/205	Uncharacterized protein
RC.45470	1	57	A/T	66.8/33.2	487/242	Putative uncharacterized protein
RC.45471	1	1557	G/T	54.5/45.5	254/212	Serine-threonine protein kinase
RC.45488	1	418	G/A	67.9/32.1	698/330	Uncharacterized protein
RC.32039	1	2192	T/G	51.9/48.1	244/226	Mitogen activated protein kinase 20-4 contig_53116 388-5661 E PREDN 20111014
RC.45498	1	61	C/T	56.8/43.2	379/288	KH domain-containing protein
RC.45501	1	88	G/A	56.8/43.2	300/228	Glutamate receptor 3.7
RC.45507	1	150	G/A	73.2/26.8	586/215	NA
RC.45511	1	61	C/T	58.7/41.3	287/202	Subtilisin-like protease contig_71968 5498-3207 H PREDN 20111014
RC.32042	1	103	G/A	79.6/20.4	2209/566	Double-stranded RNA binding protein
RC.45538	1	162	A/T	61.9/38.1	384/236	UDP-glucosyltransferase contig_242606 41-1411 H PREDN 20111014
RC.45542	1	1123	G/A	70.1/29.9	497/212	26S proteasome non-ATPase regulatory subunit
RC.45559	1	594	T/G	69.3/30.7	511/226	Serine/threonine protein kinase
RC.32049	1	76	T/C	75.8/24.0	1212/384	RNA polymerase sigma factor
RC.45603	1	112	T/C	66.0/34.0	398/205	Plant calmodulin-binding protein-related
RC.45625	1	488	G/A	58.6/41.4	541/382	Peroxidase
RC.32054	1	70	A/G	67.6/32.4	1095/525	Putative uncharacterized protein
RC.45657	1	196	C/T	74.5/25.4	1145/391	Urease accessory protein ureG
RC.32055	1	166	T/C	54.5/45.5	267/223	Cytochrome P450
RC.45661	1	351	G/A	71.9/28.1	567/222	Charged multivesicular body protein 2b contig_64995 4541-1360 F PREDN 20111014
RC.45669	1	450	C/T	57.9/42.1	276/201	Beta-galactosidase
RC.45676	1	273	A/G	50.7/49.1	262/254	NA
RC.45683	1	255	G/A	53.0/47.0	244/216	Protein TRANSPARENT TESTA
RC.45685	1	265	C/G	60.7/39.3	529/342	Aldehyde dehydrogenase contig_240096 4178-1 F PREDN 20111014
RC.32058	1	346	C/T	71.2/28.8	1086/439	Telomere repeat-binding protein contig_52126 4129-985 E PREDN 20111014
RC.45696	1	801	G/A	56.4/43.6	534/412	Omega-amidase NIT2
RC.45697	1	1324	G/A	56.8/43.2	284/216	3-hydroxybutyryl-CoA dehydrogenase-like protein
RC.45699	1	115	C/G	54.1/45.9	438/371	Granule-bound starch synthase contig_53004 4824-9040 F PREDN 20111014
RC.45715	1	305	G/A	60.8/39.2	323/208	homolog of yeast FIP1 [V]
RC.45728	1	118	A/G	74.7/25.3	706/239	NAD(P)H-dependent 6'-deoxychalcone synthase
RC.45763	1	510	T/G	53.2/46.8	241/212	Pentatricopeptide repeat protein contig_49366 330-5384 H PREDN 20111014
RC.45771	1	169	C/T	55.0/45.0	305/250	Protein CHUP1
RC.45785	1	339	C/T	56.5/43.3	1577/1209	Two-component response regulator-like PRR73
RC.45787	1	255	T/G	53.5/46.5	373/324	NA
RC.32067	1	240	G/C	55.1/44.9	342/279	NA
RC.45815	1	374	T/C	51.5/48.5	222/209	Inositol 1 4 5-trisphosphate 5-phosphatase-like protein contig_50143 497-6511 E PREDN 20111014
RC.45819	1	106	A/G	51.5/48.5	277/261	Ran-binding protein-like protein
RC.45825	1	437	G/A	71.9/28.1	584/228	Uncharacterized protein
RC.45842	1	165	G/A	54.0/46.0	361/307	BSD domain-containing protein
RC.45850	1	868	C/T	55.6/44.4	290/232	Allene oxide cyclase
RC.45866	1	783	T/C	62.9/37.1	455/268	Amino acid permease contig_52934 42-1783 H PREDN 20111014
RC.45924	1	287	C/T	60.1/39.9	344/228	F-box protein SKIP5
RC.45974	1	116	T/C	50.6/49.4	279/272	Pre-mRNA-splicing factor cwc25
RC.45988	1	335	T/C	65.8/34.2	443/230	Mitochondrial pyruvate dehydrogenase kinase isoform
RC.45990	1	404	C/A	68.5/31.5	438/201	Urease
RC.45995	1	514	C/G	65.4/34.6	378/200	Calcium-dependent protein kinase
RC.45998	1	123	T/G	54.6/45.3	370/307	Serine carboxypeptidase
RC.46014	1	1935	G/A	67.5/32.1	437/208	Uncharacterized protein
RC.32092	1	332	C/T	61.7/38.3	370/230	NA
RC.32102	1	560	T/C	57.8/42.2	475/347	Cytokinin-O-glucosyltransferase
RC.32111	1	272	G/T	55.2/44.8	265/215	Uncharacterized protein
RC.32118	1	119	C/T	65.0/35.0	560/302	NA
RC.32129	1	205	T/C	69.6/30.4	1184/516	Protein of unknown function (DUF1350)
RC.32130	1	896	A/C	60.6/39.4	710/462	Domain of unknown function (DUF1995)
RC.32131	1	383	G/T	70.3/29.6	568/239	UDP-glucosyl transferase 85A7
RC.32139	1	165	C/T	77.3/22.7	1966/577	Glutamate decarboxylase contig_57329 5089-2471 F PREDN 20111014
RC.32140	1	129	G/T	62.3/37.7	399/241	Myb-like transcription factor
RC.32177	1	170	G/A	69.9/30.1	4945/2134	Uncharacterized protein
RC.30714	1	55	G/A	73.4/26.6	2853/1033	YTH domain family protein
RC.32191	1	268	T/C	59.8/40.2	517/347	GATA transcription factor
RC.32208	1	501	A/T	56.1/43.8	566/442	Cysteine-rich receptor-like protein kinase AC235009.1 245475-242716 H EGN_Mt100125 20111014
RC.32243	1	589	A/T	55.7/44.3	262/208	NA
RC.30720	1	1132	A/T	54.5/45.5	292/244	WD repeat-containing protein
RC.32258	1	333	A/G	50.8/49.2	375/363	Pathogenesis-related protein
RC.32294	1	1615	T/A	62.1/37.9	381/233	Protein TOC75
RC.32295	1	394	T/C	64.8/34.9	496/267	Pollen Ole e 1 allergen and extensin family protein
RC.32310	1	308	G/T	56.8/43.2	393/299	NA
RC.32328	1	930	T/G	50.9/48.8	217/208	unknown protein
RC.32373	1	473	G/A	63.0/37.0	477/280	unknown protein
RC.32383	1	140	G/A	51.2/48.8	291/277	Unknown protein contig_119947 659-378 H PREDN 20111014
RC.32435	1	41	A/T	65.3/34.7	376/200	Isoflavone 2'-hydroxylase
RC.30741	1	245	G/T	51.7/48.3	273/255	NA
RC.32457	1	168	A/C	63.2/36.8	347/202	NA
RC.32472	1	198	G/T	69.0/31.0	501/225	Uncharacterized protein
RC.30570	1	278	C/T	52.0/48.0	230/212	Uncharacterized protein
RC.32511	1	216	A/G	63.0/37.0	420/247	ATP-dependent RNA helicase FAL1 contig_49703 3204-41 E PREDN 20111014
RC.32522	1	395	G/A	73.0/27.0	552/204	purple acid phosphatase 27
RC.32528	1	1326	T/A	57.1/42.9	307/231	ABI five binding protein 2
RC.32551	1	797	G/A	64.3/35.6	651/361	Casein kinase I isoform delta-like protein
RC.30753	1	294	A/G	50.3/49.7	554/547	NDH-dependent cyclic electron flow 1
RC.32570	1	632	G/A	52.1/47.9	221/203	Uncharacterized protein
RC.32588	1	249	G/A	56.6/43.4	279/214	Midasin
RC.30757	1	552	T/C	76.2/23.8	1328/414	Hydroxyacylglutathione hydrolase
RC.30758	1	198	T/C	71.7/28.3	602/238	NA
RC.32614	1	99	A/G	70.9/29.1	996/409	NA
RC.32628	1	371	C/T	66.7/33.3	745/372	Zeaxanthin epoxidase
RC.32651	1	280	T/C	67.0/33.0	567/279	NA
RC.32667	1	208	T/A	65.7/34.2	452/235	NA
RC.30764	1	61	C/T	74.8/25.2	932/314	Oxidoreductase zinc-binding dehydrogenase family contig_55085 3945-1696 E PREDN 20111014
RC.32693	1	45	C/T	64.6/35.4	825/452	Calcium dependent protein kinase
RC.32712	1	516	C/G	68.0/32.0	438/206	nodulin MtN21 /EamA-like transporter family protein
RC.32716	1	899	A/G	70.5/29.5	756/316	unknown protein
RC.32723	1	485	G/A	57.4/42.6	279/207	NA
RC.32733	1	270	T/C	50.8/49.2	272/263	Methyltransferase, putative
RC.32765	1	153	A/C	54.4/45.6	291/244	NA
RC.32807	1	216	T/A	54.1/45.9	251/213	appr-1-p processing enzyme family protein
RC.32860	1	1954	G/A	54.8/45.2	291/240	NA
RC.32867	1	1685	A/C	51.0/49.0	238/229	NA
RC.32878	1	302	C/T	54.1/45.9	236/200	Cellular nucleic acid-binding protein
RC.30573	1	421	T/A	72.4/27.5	6380/2426	Translation factor Sui1-like protein
RC.32894	1	1729	G/T	65.5/34.4	689/362	Protein of unknown function DUF2359, transmembrane
RC.32896	1	363	T/C	58.8/41.2	948/663	Vacuolar protein sorting
RC.32908	1	1015	A/T	52.3/47.7	226/206	Delta-6-desaturase
RC.32913	1	399	A/G	80.0/20.0	2691/674	Aspartate aminotransferase contig_69816 832-1 E PREDN 20111014
RC.32915	1	1003	T/C	76.5/23.5	15842/4866	Low-temperature inducible
RC.30789	1	473	G/A	62.9/37.1	380/224	Pyruvate dehydrogenase E1 component alpha subunit
RC.32929	1	796	C/A	77.1/22.9	715/212	THUMP domain-containing protein
RC.32939	1	4057	G/T	57.7/42.3	343/251	Uncharacterized protein
RC.30791	1	322	G/A	62.7/37.3	467/278	CONSTANS-like zinc finger protein
RC.32947	1	374	T/G	55.7/44.3	274/218	NADPH:adrenodoxin oxidoreductase
RC.32948	1	236	A/G	77.8/22.2	1953/557	aarF domain-containing protein kinase, putative
RC.32952	1	1163	C/T	73.4/26.6	1382/501	Eukaryotic translation initiation factor 3 subunit
RC.32958	1	1001	G/A	74.1/25.9	4463/1557	Aquaporin protein PIP11
RC.32963	1	509	T/C	71.1/28.9	495/201	ubiquitin family protein
RC.32968	1	1121	G/A	59.9/40.1	330/221	Aspartate aminotransferase
RC.32970	1	759	G/A	73.4/26.6	907/328	Importin subunit alpha
RC.32976	1	740	C/G	55.7/44.3	254/202	heme binding
RC.32981	1	1629	C/A	61.3/38.7	352/222	2-dehydro-3-deoxyphosphoheptonate aldolase (3-deoxy-d-arabino-heptulosonate 7-phosphate synthase)
RC.32992	1	970	T/C	62.3/37.7	336/203	Xyloglucan endotransglucosylase/hydrolase
RC.32996	1	2937	G/A	57.5/42.5	271/200	unknown protein
RC.33000	1	393	T/A	53.2/46.8	872/768	Pentatricopeptide repeat protein contig_51124 281-3099 E PREDN 20111014
RC.30797	1	725	C/T	67.1/32.9	485/238	Phosphoinositide phospholipase C
RC.33011	1	1318	A/T	64.9/35.1	438/237	Peptide transporter PTR1
RC.33017	1	150	G/C	67.1/32.8	481/235	Folate/biopterin transporter family protein expressed contig_55614 6595-1988 E PREDN 20111014
RC.33019	1	1564	G/A	54.6/45.4	273/227	Thylakoidal processing peptidase
RC.33026	1	869	A/G	63.9/36.1	380/215	TD and POZ domain-containing protein
RC.33028	1	1618	T/A	52.4/47.6	242/220	RIC1-like protein
RC.30800	1	51	A/G	52.7/47.3	283/254	Histone deacetylase complex subunit SAP18 AC233100.9 22168-18526 F EGN_Mt100125 20111014
RC.33066	1	1690	A/G	58.6/41.4	434/307	Lysophospholipid acyltransferase contig_164816 2939-25 E PREDN 20111014
RC.33072	1	375	T/A	51.4/48.2	320/300	inositol transporter 2
RC.33079	1	585	T/C	53.6/46.4	248/215	Pantothenate synthetase
RC.33083	1	374	A/C	57.4/42.2	399/293	AT hook motif DNA-binding family protein
RC.33084	1	690	G/T	60.1/39.9	301/200	ARM repeat superfamily protein
RC.33085	1	1038	C/A	62.1/37.9	630/384	Chalcone-flavanone isomerase family protein
RC.33093	1	425	C/T	64.9/35.1	716/387	Pterin-4-alpha-carbinolamine dehydratase contig_57679 536-3139 E PREDN 20111014
RC.33101	1	780	C/T	61.6/38.4	330/206	F-box family protein
RC.33103	1	925	A/G	71.2/28.8	1096/444	Surfeit locus protein 6
RC.33107	1	525	T/C	59.0/41.0	288/200	Auxin response factor contig_50413 9721-3567 F PREDN 20111014
RC.33116	1	813	C/A	61.8/38.2	324/200	Ras-related protein RABA2a
RC.33126	1	229	A/T	68.3/31.6	3141/1454	Pyrimidine 5'-nucleotidase contig_51299 132-1222 F PREDN 20111014
RC.33131	1	743	C/T	59.2/40.8	293/202	Serine-type peptidase
RC.33137	1	667	T/C	62.3/37.6	2039/1230	L-myo inositol-1 phosphate synthase
RC.33144	1	432	A/T	52.0/48.0	280/258	Protein of unknown function, DUF538
RC.33149	1	111	C/T	54.4/45.6	239/200	Ankyrin repeat domain-containing protein 13C-A contig_54491 5764-2273 F PREDN 20111014
RC.33161	1	80	A/G	76.9/23.1	774/233	Polycomb complex protein BMI-1-B contig_55279 979-4644 E PREDN 20111014
RC.33162	1	734	A/G	56.0/44.0	553/434	Serine carboxypeptidase-like protein
RC.33169	1	1121	A/G	51.0/49.0	265/255	Protoporphyrinogen IX oxidase contig_74447 3090-64 F PREDN 20111014
RC.33178	1	603	C/T	63.2/36.8	650/378	MYB transcription factor contig_102028 1420-140 F PREDN 20111014
RC.33185	1	229	A/G	50.9/49.1	221/213	Poly(A) polymerase
RC.33207	1	226	A/C	56.1/43.9	257/201	Carbamoyl-phosphate synthase small chain
RC.30816	1	206	C/T	58.3/41.7	338/242	Exosome complex exonuclease RRP4
RC.33215	1	137	T/C	58.3/41.7	284/203	Cytochrome P450 81D1
RC.33223	1	516	T/C	53.2/46.8	396/348	UBX domain-containing protein
RC.33225	1	1374	C/T	51.3/48.7	243/231	KH domain-containing protein contig_54691 512-4985 E PREDN 20111014
RC.33248	1	634	T/C	79.8/20.2	903/228	Serine/threonine protein kinase HT1
RC.33290	1	324	T/C	66.2/33.8	391/200	26S proteasome non-ATPase regulatory subunit
RC.33308	1	202	G/A	50.2/49.8	287/285	Ubiquitin family protein
RC.33318	1	1237	G/T	73.7/26.3	2425/864	Peptide methionine sulfoxide reductase
RC.33331	1	682	G/A	76.9/22.9	1077/321	NA
RC.33338	1	178	T/C	52.8/47.2	641/572	Phototropin
RC.33361	1	165	C/A	70.9/29.1	546/224	Zinc finger A20 and AN1 domain-containing stress-associated protein contig_164664 153-623 H PREDN 20111014
RC.33363	1	2302	C/T	51.4/48.6	1036/981	Cryptochrome
RC.33368	1	910	A/G	52.9/47.1	226/201	RING finger protein contig_74247 4811-2561 H PREDN 20111014
RC.30832	1	209	T/G	64.5/35.5	462/254	Cell division protease ftsH-like protein
RC.30833	1	262	C/A	51.4/48.6	445/420	NA
RC.30578	1	122	G/A	70.0/30.0	1714/733	Glycine-rich protein
RC.33406	1	442	C/T	56.4/43.6	369/285	Galactokinase
RC.33420	1	451	G/A	57.4/42.6	306/227	Ethylene responsive transcription factor 2a contig_75149 312-1673 H PREDN 20111014
RC.33423	1	200	T/A	59.0/41.0	447/310	Protein of unknown function (DUF760)
RC.33426	1	1337	G/C	53.3/46.7	247/216	30s ribosomal protein S1 contig_53888 229-3537 E PREDN 20111014
RC.33428	1	248	C/T	57.7/42.3	368/270	unknown protein
RC.33429	1	744	T/A	74.1/25.9	23500/8219	Photosystem I reaction center subunit XI
RC.33432	1	758	C/A	52.4/47.6	221/201	Transmembrane proteins 14C
RC.33435	1	884	T/C	75.2/24.8	1934/637	V-type ATP synthase alpha chain contig_49651 756-5643 E PREDN 20111014
RC.33446	1	648	T/C	57.6/42.4	10401/7650	photosystem I light harvesting complex gene 2
RC.33449	1	1088	G/A	63.9/36.1	377/213	UBA and UBX domain-containing protein
RC.33458	1	290	C/T	63.5/36.5	864/496	SET domain-containing protein
RC.30839	1	25	T/G	62.8/37.2	339/201	Receptor-like protein kinase
RC.33463	1	469	T/A	70.7/29.3	1044/433	NA
RC.33472	1	725	A/G	79.4/20.6	1803/469	Clathrin assembly small subunit protein AP19
RC.33474	1	963	T/C	52.2/47.8	515/472	Ubiquitin carrier protein
RC.33482	1	684	G/A	58.3/41.7	300/215	Protein of unknown function (DUF789)
RC.33484	1	533	A/G	53.4/46.4	323/281	GATA transcription factor
RC.33499	1	1613	A/C	69.4/30.5	583/256	unknown protein
RC.33521	1	687	T/C	67.8/32.2	485/230	succinate dehydrogenase 5
RC.33526	1	1298	C/T	70.6/29.4	493/205	PRLI-interacting factor, putative
RC.33534	1	657	T/C	74.0/25.9	779/272	D-xylose-proton symporter-like protein
RC.33537	1	581	G/A	56.4/43.6	624/482	Xyloglucan 6-xylosyltransferase
RC.33538	1	541	T/C	50.7/49.3	269/262	Uncharacterized protein
RC.33544	1	3678	T/C	53.4/46.6	272/237	Protein phosphatase 2C and cyclic nucleotide-binding/kinase domain-containing protein
RC.30848	1	588	T/C	53.0/47.0	507/450	Mitogen-activated protein kinase
RC.33554	1	180	T/A	78.7/21.3	1167/316	Transaldolase
RC.33568	1	389	A/G	56.7/43.3	280/214	Nucleoside diphosphate kinase
RC.33570	1	217	C/T	52.7/47.3	232/208	RING-finger protein-like protein contig_8764 183-3835 E PREDN 20111014
RC.33577	1	2957	G/T	53.5/46.5	276/240	Transmembrane 9 superfamily protein member
RC.33579	1	644	T/C	53.2/46.8	231/203	Malonyl CoA-acyl carrier protein transacylase
RC.33586	1	1492	G/T	68.1/31.7	466/217	Signal peptide peptidase-like 2B
RC.33604	1	2639	G/A	50.6/49.4	252/246	Myosin XI contig_52905 6722-3535 E PREDN 20111014
RC.33652	1	1216	G/A	75.7/24.3	783/252	Tubby-like F-box protein
RC.33653	1	486	G/T	72.7/27.3	1277/479	RNA Binding Protein
RC.33659	1	1062	G/T	61.9/38.1	398/245	oxidoreductase, 2OG-Fe(II) oxygenase family protein
RC.33689	1	3179	A/T	53.9/46.1	346/296	EFR3-like protein
RC.33701	1	306	T/C	71.3/28.7	640/258	NA
RC.33703	1	595	T/C	52.4/47.6	249/226	unknown protein
RC.33704	1	548	G/A	76.8/23.2	1719/518	Cytosolic fructose-1 6-bisphosphatase AC234952.5 54257-60580 F EGN_Mt100125 20111014
RC.33712	1	409	T/C	50.6/49.4	265/259	Progesterone 5-beta-reductase AC235748.8 20091-18838 H EGN_Mt100125 20111014
RC.33717	1	505	G/T	76.9/23.0	1408/421	60S ribosomal protein L7-4
RC.33730	1	30	A/C	51.4/48.6	701/663	Protein of unknown function (DUF506)
RC.33737	1	93	G/A	57.3/42.7	285/212	Cytochrome P450
RC.33764	1	416	C/T	59.6/40.4	298/202	U3 ribonucleoprotein (Utp) family protein
RC.30870	1	1099	A/G	65.3/34.7	483/257	Homeobox-leucine zipper protein HOX17
RC.33768	1	1854	A/T	56.7/43.3	498/381	Extended synaptotagmin-3
RC.33769	1	221	C/T	53.4/46.6	427/373	NYC1-like
RC.33781	1	1644	C/T	50.0/50.0	220/220	Glutamyl-tRNA(Gln) amidotransferase subunit A
RC.33783	1	515	C/T	72.1/27.9	2570/993	Glyceraldehyde-3-phosphate dehydrogenase A
RC.30873	1	1484	C/T	75.7/24.2	1032/330	RNA-directed DNA polymerase (Reverse transcriptase)
RC.33810	1	592	T/G	57.8/42.2	337/246	Vesicle-associated membrane protein-associated protein A
RC.33813	1	85	C/T	63.1/36.9	347/203	Pleckstrin homology domain-containing protein contig_73158 1109-393 F PREDN 20111014
RC.33816	1	610	A/T	72.8/27.2	540/202	ATP-dependent RNA helicase DOB1
RC.33817	1	617	T/G	63.9/36.1	447/252	Thioredoxin H-type 9
RC.30876	1	787	T/C	66.8/33.2	459/228	Retinoblastoma-binding protein
RC.33840	1	841	G/A	71.5/28.5	1174/468	Aspartyl/glutamyl-tRNA(Asn/Gln) amidotransferase subunit B
RC.33868	1	529	C/T	76.3/23.6	1476/457	myosin heavy chain-related
RC.33878	1	1536	G/C	51.2/48.7	2387/2270	Phosphoadenosine phosphosulfate reductase contig_55944 450-3244 F PREDN 20111014
RC.33880	1	218	C/G	77.1/22.9	758/225	Uncharacterized protein
RC.33888	1	2904	C/T	62.8/37.2	351/208	Glycyl-tRNA synthetase alpha subunit contig_57620 5465-23 E PREDN 20111014
RC.33892	1	95	C/T	71.0/29.0	804/329	Homeobox-leucine zipper-like protein contig_52252 10735-8786 E PREDN 20111014
RC.33916	1	264	C/T	51.8/48.1	530/493	NA
RC.33920	1	378	A/T	55.1/44.9	392/319	S-RNase binding protein
RC.33928	1	1128	A/G	50.5/49.5	5783/5668	Cathepsin H contig_50810 2117-697 E PREDN 20111014
RC.33935	1	553	G/A	73.2/26.7	1137/415	unknown protein
RC.33954	1	1875	T/A	61.6/38.4	340/212	Serine/threonine protein kinase ICK
RC.33962	1	478	A/C	63.0/37.0	457/268	Macrophage erythroblast attacher
RC.33965	1	785	T/A	57.5/42.3	531/390	Bromodomain-containing protein
RC.33971	1	174	A/G	67.5/32.5	418/201	Fertilization-independent endosperm protein contig_56738 807-4413 E PREDN 20111014
RC.33973	1	67	C/T	75.3/24.7	800/263	Cellulose synthase
RC.33979	1	1470	G/A	51.8/48.2	216/201	Sulfate transporter
RC.34000	1	377	G/A	70.2/29.8	757/321	Thioredoxin H-type 3
RC.34013	1	392	T/C	50.1/49.9	205/204	Proline synthetase co-transcribed bacterial homolog protein contig_66904 3211-719 F PREDN 20111014
RC.34020	1	429	T/C	63.8/36.2	395/224	Ubiquitin fusion degradation protein
RC.34021	1	1235	T/C	50.2/49.8	211/209	Sphingosine kinase contig_166735 4691-381 F PREDN 20111014
RC.34022	1	454	C/T	71.0/29.0	1125/459	Protein of unknown function (DUF1624)
RC.30896	1	247	A/G	68.4/31.6	1456/673	resistance to phytophthora 1
RC.34031	1	830	A/G	67.7/32.3	4728/2259	Reticulon family protein contig_74017 502-3567 E PREDN 20111014
RC.34033	1	265	T/C	50.1/49.9	218/217	Putative uncharacterized protein
RC.34037	1	829	T/G	55.0/45.0	259/212	Monoglyceride lipase
RC.34041	1	1170	G/A	58.5/41.5	286/203	Receptor-like protein kinase
RC.34056	1	412	G/A	70.6/29.4	1361/566	Malate dehydrogenase contig_79228 397-1705 F PREDN 20111014
RC.34061	1	2180	G/A	62.3/37.7	414/251	Receptor protein kinase-like protein AC233100.9 181122-183233 E EGN_Mt100125 20111014
RC.34065	1	1158	C/T	72.7/27.3	670/252	Ethanolamine-phosphate cytidylyltransferase
RC.34082	1	844	T/C	62.1/37.9	453/276	Bilirubin oxidase contig_55775 8147-6238 E PREDN 20111014
RC.34089	1	248	C/T	57.3/42.7	596/444	Protein of unknown function (DUF3411)
RC.34105	1	440	A/C	75.5/24.5	971/315	Protein of unknown function (DUF1118)
RC.34106	1	533	T/C	74.0/25.9	673/235	DEAD-box ATP-dependent RNA helicase
RC.34127	1	449	A/T	58.1/41.9	291/210	Respiratory burst oxidase-like protein
RC.34133	1	516	C/G	51.1/48.9	277/265	zinc knuckle (CCHC-type) family protein
RC.34136	1	100	G/A	63.8/36.2	579/329	NA
RC.34146	1	189	C/T	75.0/25.0	1252/418	unknown protein
RC.30909	1	826	G/A	53.0/47.0	384/340	Chaperone protein clpB
RC.34155	1	377	A/G	59.6/40.4	588/399	Sigma factor sigB regulation protein rsbQ
RC.34156	1	251	C/A	79.1/20.8	1245/328	Mitochondrial processing peptidase beta subunit contig_172792 875-201 F PREDN 20111014
RC.34159	1	463	G/A	64.1/35.9	547/307	Pectinesterase
RC.34160	1	51	C/T	53.1/46.9	6819/6012	Alanine glyoxylate aminotransferase
RC.34162	1	94	A/G	69.6/30.4	587/256	Electron transfer flavoprotein subunit alpha
RC.34165	1	181	T/C	54.2/45.8	584/494	NADPH oxidase
RC.30911	1	539	G/A	67.3/32.7	974/473	Thioredoxin
RC.34180	1	801	G/A	66.0/34.0	446/230	BES1/BZR1-like protein
RC.34185	1	2236	A/G	78.6/21.4	831/226	Pantothenate kinase
RC.34187	1	385	G/A	65.8/34.2	455/236	O-acyltransferase (WSD1-like) family protein
RC.34188	1	450	G/T	61.2/38.8	320/203	O-sialoglycoprotein endopeptidase contig_50555 434-3088 E PREDN 20111014
RC.34211	1	32	T/A	60.0/39.8	342/227	Primary amine oxidase
RC.34213	1	1645	T/G	66.3/33.7	401/204	Purple acid phosphatase contig_53483 2075-3478 H PREDN 20111014
RC.34220	1	1031	C/T	69.6/30.4	490/214	Dolichyldiphosphatase contig_49879 1577-5217 E PREDN 20111014
RC.34223	1	628	A/G	58.7/41.2	479/336	Cellulose synthase
RC.34227	1	166	C/T	57.9/42.1	299/217	V-type proton ATPase 16 kDa proteolipid subunit c1/c3/c5
RC.34234	1	1352	C/T	64.0/36.0	500/281	Protein kinase contig_59437 3252-953 E PREDN 20111014
RC.34244	1	535	A/G	73.2/26.8	1820/666	enzyme binding
RC.34248	1	210	A/G	57.6/42.4	349/257	HVA22-like protein e
RC.34249	1	667	C/T	70.8/29.2	563/232	NA
RC.34257	1	374	A/C	68.8/31.2	487/221	thylakoid lumen 15.0 kDa protein
RC.34286	1	644	G/A	59.8/40.2	386/259	Transcription factor bHLH104
RC.34295	1	137	G/A	62.3/37.7	1444/875	NADH-ubiquinone oxidoreductase subunit-like protein
RC.30924	1	202	T/G	71.3/28.5	817/327	Cytokinin-O-glucosyltransferase
RC.34311	1	222	G/T	53.5/46.5	393/341	NA
RC.34317	1	437	G/C	69.6/30.4	516/225	unknown protein
RC.34324	1	5276	G/A	53.2/46.8	238/209	unknown protein
RC.34332	1	349	A/G	56.0/43.9	370/290	Cytochrome P450
RC.34337	1	565	G/A	56.8/43.2	540/410	plastid transcriptionally active 5
RC.34338	1	439	A/C	55.7/44.3	260/207	Polyphenol oxidase A1
RC.34346	1	1368	T/C	50.6/49.4	208/203	Fasciclin-like arabinogalactan protein contig_74708 2549-859 E PREDN 20111014
RC.34347	1	559	G/T	63.8/36.1	359/203	Putative uncharacterized protein
RC.34354	1	365	A/T	54.7/45.3	244/202	Patatin-like phospholipase domain-containing protein
RC.34364	1	518	A/G	50.8/49.2	257/249	Tic22-like family protein
RC.34389	1	236	G/C	50.5/49.5	235/230	RING finger protein
RC.30933	1	802	A/C	76.7/23.0	725/217	Calcyclin-binding protein
RC.34395	1	309	T/C	64.5/35.5	1294/713	Somatic embryogenesis receptor kinase
RC.34398	1	731	G/A	52.2/47.8	321/294	Far upstream element-binding protein
RC.34402	1	272	C/T	72.4/27.6	557/212	Uncharacterized protein
RC.34460	1	428	G/A	66.4/33.6	2320/1175	Solanesyl diphosphate synthase contig_53143 4236-627 F PREDN 20111014
RC.34470	1	700	A/G	77.2/22.8	903/267	Hydroxyacylglutathione hydrolase
RC.34476	1	502	C/T	70.5/29.5	500/209	unknown protein
RC.34479	1	659	G/A	53.6/46.4	231/200	Thaumatin-like protein contig_167510 826-1512 E PREDN 20111014
RC.34483	1	725	G/A	57.1/42.9	311/234	Riboflavin biosynthesis protein ribBA
RC.34488	1	743	A/T	56.5/43.5	358/276	G protein-coupled receptor-like protein
RC.34490	1	1248	C/T	54.0/46.0	258/220	Peptide transporter PTR3-A
RC.34493	1	1762	C/T	64.2/35.8	375/209	Lateral signaling target protein-like protein
RC.34506	1	71	C/T	62.6/37.4	722/432	GMFP4
RC.34516	1	1313	T/C	57.2/42.6	350/261	Isoflavone 2'-hydroxylase
RC.30946	1	526	T/C	50.3/49.7	290/287	DNA-binding protein phosphatase 2C
RC.34519	1	895	G/C	66.6/33.4	478/240	Methionine gamma-lyase contig_57806 163-1361 E PREDN 20111014
RC.34526	1	892	C/T	58.4/41.6	357/254	DEAD-box ATP-dependent RNA helicase
RC.34536	1	547	G/T	50.3/49.5	621/611	Peptide deformylase-like protein contig_71376 1885-497 E PREDN 20111014
RC.34551	1	796	C/T	62.2/37.8	676/410	ADP-ribosylation factor
RC.34561	1	337	G/T	56.1/43.9	313/245	Chaperone protein DnaJ
RC.34569	1	477	G/C	65.6/34.4	400/210	peroxisome 1
RC.34572	1	161	T/G	73.1/26.9	20405/7513	photosystem II light harvesting complex gene 2.1
RC.34576	1	509	G/A	72.0/28.0	1018/395	U1 small nuclear ribonucleoprotein 70 kDa
RC.34577	1	1209	C/G	75.0/24.8	3175/1051	unknown protein
RC.34578	1	747	A/G	67.3/32.7	1517/736	ATP-dependent Clp protease ATP-binding subunit clpA-like protein
RC.34580	1	853	C/T	70.7/29.3	486/201	Cathepsin L-like proteinase
RC.34588	1	721	C/T	71.1/28.9	506/206	Thioredoxin H-type 3
RC.34595	1	1302	T/C	61.7/38.3	5048/3135	heat shock protein 81-2
RC.34610	1	141	T/C	69.7/30.3	491/213	Kinesin-like protein
RC.34616	1	844	G/C	52.0/48.0	384/355	TIP41-like protein contig_50544 397-3200 E PREDN 20111014
RC.34625	1	410	G/A	52.1/47.9	341/313	Glycolipid transfer protein domain-containing protein
RC.30957	1	97	G/A	52.3/47.7	3636/3315	Acireductone dioxygenase contig_55373 3275-1802 F PREDN 20111014
RC.34639	1	364	C/T	69.1/30.9	2576/1151	Pollen Ole e 1 allergen and extensin family protein
RC.34645	1	1456	G/A	69.8/30.2	480/208	Pentatricopeptide repeat-containing protein
RC.30959	1	633	A/G	61.2/38.8	584/371	Polycomb complex protein BMI-1-B contig_55279 979-4644 E PREDN 20111014
RC.34653	1	27	T/C	74.1/25.9	774/271	Glutamine synthetase
RC.34657	1	716	C/A	51.7/48.3	215/201	Transcription factor E2F5
RC.34679	1	843	A/G	57.5/42.5	357/264	Beta-amylase contig_164670 2431-239 F PREDN 20111014
RC.34681	1	273	A/T	54.9/44.9	325/266	Cyclin-D-binding Myb-like transcription factor
RC.30962	1	109	A/G	75.0/25.0	610/203	DEAD-box ATP-dependent RNA helicase
RC.34692	1	142	T/G	63.4/36.6	536/309	Carbonic anhydrase
RC.34721	1	2250	A/C	75.5/24.5	790/256	Magnesium-chelatase subunit chlD
RC.34726	1	2204	A/C	55.4/44.6	277/223	Molybdenum cofactor sulfurase contig_52808 4120-1183 E PREDN 20111014
RC.34731	1	2452	C/T	67.4/32.6	446/216	WD-40 repeat-containing protein contig_77011 3793-877 E PREDN 20111014
RC.34737	1	282	G/A	58.0/42.0	424/307	Pto kinase interactor
RC.34742	1	536	C/T	63.6/36.4	819/469	Dual specificity tyrosine-phosphorylation-regulated kinase 1A
RC.34752	1	1929	A/G	66.1/33.9	431/221	Protein AUXIN SIGNALING F-BOX
RC.34753	1	70	C/T	54.4/40.5	277/206	UDP-glucosyltransferase family 1 protein contig_49740 8376-6889 E PREDN 20111014
RC.34756	1	106	A/G	63.9/36.1	427/241	Alternative oxidase
RC.34772	1	171	T/A	77.4/22.6	998/291	Phototropic-responsive NPH3 family protein
RC.34779	1	284	T/C	79.9/20.0	1621/406	NA
RC.34786	1	408	A/G	65.5/34.3	449/235	SNF7 family protein
RC.34787	1	442	G/A	51.6/48.4	394/369	GATA transcription factor contig_55391 2592-1288 H PREDN 20111014
RC.34800	1	154	T/C	50.5/49.5	210/206	Zim17-type zinc finger protein
RC.34804	1	507	A/G	59.9/39.9	303/202	Flavonoid 3',5'-hydroxylase
RC.34805	1	133	A/C	70.4/29.6	503/211	Tetratricopeptide repeat domain protein contig_74389 447-1786 F PREDN 20111014
RC.34806	1	2597	T/C	65.4/34.6	505/267	Potassium transporter
RC.34812	1	61	G/T	65.2/34.8	518/276	unknown protein
RC.34815	1	382	T/C	61.6/38.4	405/253	GDSL esterase/lipase
RC.30976	1	376	C/T	71.5/28.5	602/240	Riboflavin synthase alpha subunit contig_57647 269-1419 F PREDN 20111014
RC.34843	1	1078	A/C	68.1/31.9	1419/666	FRIGIDA-like protein
RC.34845	1	311	A/T	73.2/26.8	756/277	Protein TOC75
RC.30978	1	551	G/A	69.2/30.8	5822/2596	Thioredoxin h contig_59979 3445-3061 F PREDN 20111014
RC.34852	1	52	A/G	62.0/38.0	405/248	Transmembrane 9 superfamily protein member
RC.34863	1	965	A/G	61.9/38.1	1841/1133	unknown protein
RC.34864	1	421	T/C	64.1/35.9	436/244	ELAV-like protein
RC.30981	1	257	T/C	76.0/24.0	633/200	Uncharacterized protein
RC.34884	1	119	A/C	57.4/42.6	270/200	MORC family CW-type zinc finger protein
RC.34886	1	1007	C/T	58.5/41.3	330/233	S-adenosyl-L-methionine-dependent methyltransferases superfamily protein
RC.34910	1	592	A/G	51.4/48.6	279/264	Pyridoxamine 5'-phosphate oxidase-related FMN-binding contig_49369 1-5613 E PREDN 20111014
RC.30986	1	458	C/T	78.1/21.9	1281/359	NA
RC.34930	1	5333	C/G	54.5/45.5	347/290	Unknown protein contig_51474 9670-973 E PREDN 20111014
RC.34941	1	1481	A/G	54.5/45.5	299/250	Importin subunit beta contig_168974 52-3648 E PREDN 20111014
RC.34948	1	453	C/A	79.4/20.4	932/240	Hydroxymethylglutaryl-CoA lyase
RC.34955	1	1005	A/G	68.0/32.0	647/305	Protein of unknown function (DUF399 and DUF3411)
RC.34969	1	642	A/C	52.4/47.6	249/226	15-cis-zeta-carotene isomerase
RC.34975	1	446	C/T	51.1/48.9	239/229	Delta-8 sphingolipid desaturase
RC.34977	1	269	C/T	59.4/40.6	671/459	Receptor-like protein kinase
RC.34989	1	515	G/A	54.8/45.2	265/219	TRM112-like protein
RC.35002	1	220	C/T	51.8/48.2	242/225	DNA-directed RNA polymerase contig_50609 96-2240 E PREDN 20111014
RC.35008	1	312	C/T	68.3/31.7	436/202	F-box protein
RC.35024	1	322	A/G	61.5/38.5	460/288	unknown protein
RC.35031	1	745	G/A	53.9/46.1	321/275	unknown protein
RC.30998	1	574	G/A	58.5/41.5	3168/2245	Adenine nucleotide alpha hydrolases-like superfamily protein
RC.35062	1	208	T/C	50.1/49.9	344/343	(+)-neomenthol dehydrogenase
RC.35070	1	696	C/A	50.5/49.5	280/275	E3 ubiquitin-protein ligase synoviolin
RC.35090	1	396	G/C	62.1/37.9	447/273	NA
RC.35099	1	2027	C/A	59.2/40.8	327/225	Palmitoyltransferase
RC.35143	1	937	A/G	51.8/48.2	253/235	ATPase contig_48386 323-3993 E PREDN 20111014
RC.35165	1	529	G/T	70.7/29.3	1776/736	Superoxide dismutase contig_57469 148-4963 E PREDN 20111014
RC.35168	1	331	T/C	68.7/31.3	522/238	Asparaginyl-tRNA synthetase
RC.35171	1	335	T/C	70.3/29.7	579/245	CAX-interacting protein
RC.35181	1	463	C/T	61.9/38.1	1011/622	Cysteine-rich receptor-like protein kinase
RC.35195	1	922	T/C	56.8/43.2	446/339	proton gradient regulation 7
RC.35212	1	111	C/T	54.4/45.6	423/354	Microtubule associated protein contig_64364 7878-78 H PREDN 20111014
RC.35216	1	487	A/T	53.1/46.7	247/217	cysteine-rich RLK (RECEPTOR-like protein kinase) 8
RC.35230	1	294	C/T	51.9/48.1	231/214	NA
RC.35237	1	537	C/T	50.6/49.4	315/307	AFG1-like ATPase family protein
RC.35247	1	506	A/G	60.4/39.6	526/345	Strawberry notch-like protein
RC.35249	1	322	A/G	69.1/30.9	1128/505	secE/sec61-gamma protein transport protein
RC.35257	1	340	G/T	66.9/33.1	436/216	NA
RC.35262	1	112	C/G	54.5/45.5	809/676	Putative uncharacterized protein
RC.30596	1	1232	T/C	50.3/49.7	225/222	Class II aaRS and biotin synthetases superfamily protein
RC.35278	1	93	G/A	66.6/33.4	730/366	NA
RC.31021	1	229	T/C	52.0/48.0	219/202	Activated RNA polymerase II transcriptional coactivator p15 contig_52829 244-3880 F PREDN 20111014
RC.35291	1	243	A/G	64.6/35.4	621/340	Sulfite exporter TauE/SafE family protein
RC.35296	1	264	G/C	73.4/26.6	1835/664	Protochlorophyllide reductase contig_164013 2281-496 F PREDN 20111014
RC.35297	1	1462	A/C	55.1/44.8	686/557	GTPase obg contig_54749 616-4821 E PREDN 20111014
RC.35304	1	296	T/A	61.9/38.1	524/322	TRICHOME BIREFRINGENCE-LIKE 27
RC.35310	1	340	C/T	79.8/20.1	1465/369	unknown protein
RC.35316	1	116	T/C	61.1/38.9	316/201	WD repeat-containing protein
RC.35320	1	236	T/G	52.1/47.9	233/214	NA
RC.35321	1	235	G/A	67.4/32.6	495/239	Serpin-like protein
RC.31025	1	155	T/C	55.4/44.6	398/320	NA
RC.35329	1	5077	T/C	60.6/39.4	390/254	SAC domain protein
RC.35337	1	70	A/C	67.5/32.5	524/252	Ubiquitin and WLM domain-containing protein
RC.35347	1	855	A/G	56.1/43.9	323/253	Fgenesh protein 108
RC.35357	1	530	T/C	62.7/37.3	624/371	NA
RC.35367	1	4010	T/C	53.3/46.7	243/213	CLUB
RC.35371	1	989	A/T	56.5/43.5	305/235	Pyruvate dehydrogenase E1 component alpha subunit
RC.31031	1	891	T/C	57.2/42.8	283/212	RNA-binding protein pno1
RC.35389	1	451	C/T	54.9/45.1	264/217	Cell division protease ftsH-like protein
RC.35391	1	449	G/A	67.4/32.6	486/235	NADH dehydrogenase
RC.31033	1	691	G/A	51.1/48.9	214/205	NBS-LRR disease resistance-like protein
RC.31034	1	332	G/A	79.1/20.9	757/200	DNA-directed RNA polymerase II subunit RPB7
RC.35430	1	1873	T/C	62.8/37.0	353/208	Pollen-specific kinase partner protein contig_127696 3242-1170 H PREDN 20111014
RC.35440	1	285	T/G	64.6/35.4	690/378	NA
RC.35446	1	240	T/G	50.5/49.5	221/217	Beta-galactosidase
RC.35453	1	4	G/A	78.4/21.6	1044/287	Polyubiquitin with 3 Ub domains (Fragment)
RC.35456	1	433	C/T	79.8/20.2	2157/546	Pyrophosphatase ppaX
RC.35458	1	1080	C/G	55.0/45.0	270/221	CAAX amino terminal protease family protein
RC.35470	1	1484	A/T	69.4/30.6	2476/1092	Protein kinase superfamily protein
RC.35498	1	149	G/C	54.6/45.4	973/808	plasma-membrane associated cation-binding protein 1
RC.35519	1	61	G/C	51.6/48.4	1327/1243	Putative uncharacterized protein
RC.35535	1	199	G/A	52.0/48.0	601/555	Cystathionine gamma-synthase
RC.35539	1	73	C/G	68.2/31.8	5545/2582	Pathogenesis-related (PR)-10-related norcoclaurine synthase-like protein contig_78557 1390-148 F PREDN 20111014
RC.35540	1	105	G/A	53.7/46.3	426/367	NA
RC.35543	1	482	C/A	55.2/44.8	291/236	unknown protein
RC.35552	1	432	G/A	51.7/48.3	260/243	Retinol dehydrogenase
RC.35553	1	170	G/A	54.7/45.3	261/216	Ammonium transporter 3 member
RC.35556	1	599	T/C	61.4/38.6	443/278	S-adenosyl-L-methionine-dependent methyltransferases superfamily protein
RC.35558	1	663	C/T	73.7/26.3	587/210	Protein of unknown function (DUF569)
RC.35563	1	473	A/T	56.4/43.6	281/217	Serine protease-like protein
RC.35565	1	141	C/A	52.2/47.8	1253/1147	senescence associated gene 20
RC.35570	1	61	C/G	63.4/36.6	612/354	NA
RC.35571	1	124	C/T	61.5/38.5	5265/3295	ATP-dependent Clp protease proteolytic subunit
RC.35580	1	242	G/T	74.3/25.3	598/204	SRC2 homolog contig_9750 194-1159 F PREDN 20111014
RC.35584	1	130	G/A	67.1/32.9	672/330	Ribosome biogenesis protein rlp24
RC.35594	1	654	T/C	77.3/22.7	3445/1010	Cyclic nucleotide-gated ion channel
RC.35606	1	1083	A/G	69.3/30.7	503/223	4-alpha-glucanotransferase
RC.35607	1	309	G/A	73.5/26.5	554/200	UDP-D-xylose 4-epimerase
RC.35612	1	290	G/T	54.1/45.9	242/205	Sister chromatid cohesion protein PDS5-like protein
RC.31054	1	297	C/T	64.5/35.5	398/219	30S ribosomal protein S6
RC.35646	1	2770	T/C	51.9/48.1	228/211	unknown protein
RC.35647	1	1525	A/G	52.4/47.6	292/265	Glutathione S-transferase
RC.31057	1	381	G/A	59.2/40.8	641/442	Protein of unknown function (DUF707)
RC.35652	1	671	A/G	51.7/48.3	242/226	DNA-binding protein
RC.35654	1	335	C/T	55.2/28.9	568/297	Ubiquitin thioesterase otubain-like protein
RC.35658	1	1618	G/A	52.9/47.1	258/230	tRNA-specific 2-thiouridylase mnmA contig_50931 1011-3421 E PREDN 20111014
RC.35660	1	470	G/A	61.5/38.4	3090/1930	Zeaxanthin epoxidase CU571152.5 100554-94852 E EGN_Mt100125 20111014
RC.35666	1	328	A/G	50.7/49.3	456/443	NA
RC.30600	1	323	C/T	52.9/47.1	5730/5098	Uncharacterized protein
RC.35674	1	262	G/A	62.3/37.7	452/273	6-phosphofructokinase
RC.35680	1	62	T/C	66.3/33.7	5010/2549	Chaperone protein ClpB contig_166749 2982-254 E PREDN 20111014
RC.35682	1	149	C/T	72.9/27.1	759/282	Protein of Unknown Function (DUF239)
RC.35687	1	152	G/A	52.6/47.4	257/232	Charged multivesicular body protein 2a contig_9675 2615-437 E PREDN 20111014
RC.35689	1	159	C/T	64.6/35.4	395/216	SWR1-complex protein
RC.35690	1	749	A/G	68.5/31.5	732/336	Uncharacterized protein
RC.35711	1	402	A/T	53.1/46.7	1243/1093	O-linked GlcNAc transferase like protein
RC.35713	1	294	C/A	56.7/43.3	457/349	Proteasome subunit alpha type
RC.35720	1	254	G/A	55.2/44.3	376/302	unknown protein
RC.35730	1	455	G/C	55.9/44.1	372/294	Peptidyl-prolyl cis-trans isomerase cyclophilin-type contig_50352 10170-6347 F PREDN 20111014
RC.35734	1	579	T/C	51.3/48.7	369/350	5'-methylthioadenosine/S-adenosylhomocysteine nucleosidase
RC.35736	1	290	T/G	52.0/48.0	237/219	Casein kinase I isoform alpha
RC.35737	1	441	A/T	63.6/36.4	508/291	NA
RC.35748	1	405	A/C	71.0/29.0	556/227	Protein kinase-like protein
RC.35756	1	1318	A/C	50.1/49.9	248/247	NBS-containing resistance-like protein
RC.35770	1	1630	A/G	68.5/31.5	478/220	Polyadenylate-binding protein
RC.35772	1	760	T/C	50.6/49.4	210/205	ATP synthase subunit-like protein
RC.35773	1	830	A/G	50.9/49.1	515/496	class I heat shock protein contig_164853 1-4295 F PREDN 20111014
RC.35774	1	592	G/A	56.5/43.5	391/301	Uncharacterised conserved protein UCP009193
RC.35776	1	674	A/G	73.6/26.4	796/286	Xyloglucan endotransglycosylase hydrolase
RC.35780	1	1967	C/T	76.5/23.5	880/270	Phosphorylated carbohydrates phosphatase
RC.35789	1	850	C/A	54.6/45.4	365/304	unknown protein
RC.35795	1	1194	A/G	73.9/26.1	1060/375	unknown protein
RC.31072	1	357	C/T	62.4/37.6	353/213	Mannose-P-dolichol utilization defect 1 protein
RC.35807	1	175	G/A	69.5/30.5	502/220	unknown protein
RC.35808	1	637	A/G	54.8/45.2	268/221	RNA-binding (RRM/RBD/RNP motifs) family protein
RC.31073	1	228	T/C	62.0/38.0	586/359	Domain of unknown function (DUF298)
RC.35817	1	387	C/T	50.8/49.2	254/246	Protein phosphatase 2C family protein
RC.35818	1	860	C/T	50.2/49.6	238/235	NA
RC.35823	1	559	A/G	55.2/44.8	314/255	Transmembrane emp24 domain-containing protein
RC.35828	1	283	A/C	52.8/47.2	255/228	ABC transporter-like protein
RC.35838	1	319	C/A	58.0/42.0	372/269	Chaperone protein dnaJ
RC.35858	1	324	A/C	52.3/47.7	305/278	Uncharacterized protein
RC.35866	1	112	G/T	63.5/36.0	385/218	60S ribosomal protein L22-like protein
RC.35867	1	226	G/A	58.8/41.2	1789/1254	PEBP (phosphatidylethanolamine-binding protein) family protein
RC.35868	1	1323	C/T	51.2/48.8	425/405	Translational activator GCN1
RC.35869	1	73	G/T	63.6/36.4	427/244	NA
RC.35879	1	666	G/A	50.5/49.5	214/210	Kinase-START
RC.35883	1	244	G/A	56.1/43.9	436/341	Serine/threonine protein kinase SNT7
RC.35892	1	635	C/T	71.7/28.3	554/219	Cytochrome P450 71B10
RC.35907	1	706	T/G	55.1/44.9	303/247	Unknown protein contig_50451 50-4701 H PREDN 20111014
RC.35920	1	420	C/G	70.7/29.3	484/201	NA
RC.35928	1	1633	C/T	58.8/41.2	313/219	Ammonium transporter 3 member
RC.35931	1	298	A/C	55.8/44.1	577/456	Phosphatidylinositol-4-phosphate 5-kinase
RC.35932	1	121	T/C	67.0/33.0	825/407	Uncharacterized protein
RC.35938	1	761	G/A	53.6/46.4	318/275	Cell division protease ftsH-like protein
RC.35939	1	640	T/C	53.0/47.0	304/270	Uncharacterized protein
RC.35940	1	1487	C/T	52.0/48.0	221/204	Lateral signaling target protein-like protein
RC.35949	1	366	C/T	62.6/37.4	640/383	Uncharacterized protein
RC.35950	1	634	C/A	52.7/47.3	322/289	Hydrolase, putative
RC.35954	1	205	T/A	53.8/46.2	262/225	Synaptosomal-associated protein contig_51582 312-3314 F PREDN 20111014
RC.31089	1	255	C/A	53.6/46.4	322/279	Uncharacterized protein
RC.35982	1	220	T/C	79.0/21.0	1499/399	unknown protein
RC.35985	1	332	G/A	59.4/40.6	323/221	Cinnamyl alcohol dehydrogenase
RC.36003	1	706	G/A	50.5/49.5	209/205	GDA1/CD39 nucleoside phosphatase family protein
RC.36006	1	702	A/T	79.8/20.1	9641/2432	Acid phosphatase
RC.36019	1	375	T/C	53.7/46.3	560/482	Uncharacterized protein
RC.31095	1	501	C/T	64.5/35.5	596/328	Monothiol glutaredoxin-S15
RC.36033	1	371	T/C	62.1/37.9	353/215	NA
RC.31096	1	235	T/A	64.4/35.6	820/453	NA
RC.36047	1	255	G/A	65.4/34.6	693/367	CCR4-NOT transcription complex subunit
RC.36049	1	61	T/C	50.2/49.8	307/305	AP-1 complex subunit beta-1 contig_9338 7240-5 E PREDN 20111014
RC.36065	1	223	A/G	62.6/37.4	335/200	MADS-box protein SVP
RC.36069	1	324	G/T	60.2/39.8	302/200	Protein of unknown function (DUF1637)
RC.36072	1	2247	C/T	69.7/30.3	763/331	3-hydroxyisobutyryl-CoA hydrolase-like protein
RC.36078	1	1351	A/G	53.3/46.7	228/200	PHD and RING finger domain-containing protein
RC.36093	1	404	G/A	51.7/48.3	226/211	GRAM domain family protein
RC.36105	1	2102	C/T	63.0/37.0	689/404	Protein translocase subunit secA
RC.36119	1	311	T/C	75.2/24.8	682/225	Receptor-like protein kinase contig_56443 5664-3200 F PREDN 20111014
RC.36123	1	372	C/T	52.0/48.0	1216/1123	NA
RC.36126	1	364	A/C	68.4/31.6	432/200	Arabidopsis thaliana protein of unknown function (DUF794)
RC.36127	1	1394	C/T	59.9/40.1	607/407	Casein kinase I isoform delta-like protein
RC.36131	1	139	A/C	56.9/43.1	834/632	YGGT family protein
RC.36142	1	431	C/T	67.2/32.8	499/244	Disease resistance protein
RC.36154	1	363	A/G	50.1/49.9	313/312	Mitogen-activated protein kinase
RC.36155	1	515	T/C	53.4/46.6	279/243	Serine/threonine protein kinase
RC.36157	1	130	T/C	74.4/25.6	6667/2294	NA
RC.31106	1	387	C/A	66.0/34.0	458/236	RING finger protein
RC.31107	1	431	T/G	52.4/47.5	1580/1431	Heat shock protein contig_87358 4-1854 E PREDN 20111014
RC.36173	1	2213	G/A	79.6/20.4	921/236	15-hydroxyprostaglandin dehydrogenase
RC.36180	1	294	C/T	53.4/46.6	410/358	ATP-dependent RNA helicase FAL1 contig_49703 3204-41 E PREDN 20111014
RC.36184	1	57	G/C	56.4/43.3	322/247	unknown protein
RC.36197	1	1188	A/G	50.4/49.6	381/375	Ribosomal RNA large subunit methyltransferase N contig_52743 511-5530 E PREDN 20111014
RC.36199	1	518	C/T	52.2/47.8	273/250	TGA transcription factor
RC.36212	1	470	C/A	56.6/43.4	265/203	unknown protein
RC.36219	1	188	A/G	53.9/46.1	308/263	Uncharacterized protein
RC.36238	1	258	G/A	50.5/49.5	894/877	unknown protein
RC.36239	1	193	G/C	58.1/41.9	290/209	NA
RC.36247	1	130	A/T	68.9/31.1	494/223	unknown protein
RC.36250	1	362	A/T	75.6/24.4	663/214	NADH pyrophosphatase contig_55139 2803-197 E PREDN 20111014
RC.36266	1	277	T/C	68.4/31.6	440/203	Mitogen-activated protein kinase
RC.36269	1	1347	C/T	62.9/37.1	572/337	Eukaryotic translation initiation factor 3 subunit L AC225507.19 76788-72649 E EGN_Mt100125 20111014
RC.36270	1	216	G/A	71.9/28.1	1164/454	Aldehyde dehydrogenase family 3 member H1
RC.36285	1	61	G/A	57.8/42.2	864/630	NA
RC.36292	1	285	G/A	54.3/45.7	710/598	aarF domain-containing protein kinase, putative
RC.36303	1	255	A/G	56.6/43.4	262/201	3'(2') 5'-bisphosphate nucleotidase contig_103738 2631-4682 H PREDN 20111014
RC.36317	1	410	C/G	62.1/37.9	370/226	Dynamin-related protein 3A
RC.36318	1	298	C/A	52.2/47.8	274/251	NA
RC.36321	1	221	T/C	53.8/46.0	241/206	Structural maintenance of chromosomes protein contig_58935 228-6548 E PREDN 20111014
RC.36326	1	1205	A/G	54.3/45.7	250/210	Cytochrome P450
RC.31125	1	90	T/G	70.8/29.2	557/230	P-loop containing nucleoside triphosphate hydrolases superfamily protein
RC.36382	1	940	T/G	50.5/49.5	218/214	Ankyrin repeat domain-containing protein
RC.36390	1	336	G/A	58.0/41.8	390/281	Polyadenylate-binding protein contig_52130 6380-4527 E PREDN 20111014
RC.36394	1	438	T/A	50.4/49.5	504/495	XH/XS domain-containing protein
RC.36401	1	240	A/C	58.2/41.8	297/213	MADS-box transcription factor
RC.36406	1	164	C/T	79.8/20.2	1099/278	cytochrome-c oxidases
RC.36411	1	271	A/G	59.1/40.9	703/486	NC domain-containing protein-related
RC.31134	1	235	A/G	64.2/35.7	1448/804	RPM1-interacting protein 4 (RIN4) family protein
RC.36434	1	221	A/G	59.3/40.7	570/392	2,3-bisphosphoglycerate-dependent phosphoglycerate mutase
RC.36436	1	485	T/A	57.1/42.9	342/257	Aspartyl-tRNA synthetase
RC.36455	1	61	C/G	69.2/30.8	741/330	Glutathione peroxidase contig_165487 314-2331 E PREDN 20111014
RC.36464	1	832	T/A	70.0/30.0	468/201	calcium-dependent lipid-binding family protein
RC.36467	1	323	C/T	65.6/34.4	1199/629	Quinolinate synthase contig_54671 4661-2133 E PREDN 20111014
RC.31138	1	939	G/A	74.1/25.9	1736/608	Ribosome-recycling factor
RC.36479	1	513	C/A	64.8/35.2	385/209	SNARE associated Golgi protein family
RC.36503	1	869	G/C	71.8/28.2	1328/522	Cation transport regulator-like protein
RC.36504	1	282	G/A	53.3/46.7	504/441	unknown protein
RC.36507	1	432	T/G	62.9/37.1	403/238	starch synthase 4
RC.36509	1	30	G/A	62.1/37.9	806/491	Ribulose-1 5-bisphosphate carboxylase/oxygenase activase
RC.36515	1	285	G/A	52.0/48.0	217/200	FUNCTIONS IN: molecular_function unknown
RC.36524	1	328	T/A	51.4/48.6	216/204	Chloroplast processing peptidase
RC.36530	1	76	A/T	50.2/49.6	228/225	Cathepsin B-like cysteine proteinase contig_55775 5882-3702 H PREDN 20111014
RC.36540	1	61	G/C	65.4/34.6	861/455	Macrophage migration inhibitory factor-like protein
RC.36558	1	214	C/T	52.2/47.8	264/242	NA
RC.36560	1	209	A/G	59.5/40.5	312/212	Methylmalonate semialdehyde dehydrogenase
RC.36566	1	184	C/G	65.2/34.8	423/226	Cytochrome P450 contig_13416 1063-363 F PREDN 20111014
RC.36569	1	443	A/T	57.4/42.6	492/365	40S ribosomal protein S11
RC.36573	1	173	T/C	50.1/49.9	231/230	NA
RC.36587	1	1279	G/A	56.5/43.5	315/243	U-box domain-containing protein
RC.36593	1	249	A/G	57.0/43.0	476/359	NA
RC.36603	1	159	T/A	73.1/26.9	615/226	Protein phosphatase 2C family protein
RC.36613	1	194	G/A	50.1/49.9	273/272	Proteasomal ubiquitin receptor ADRM1
RC.36625	1	251	G/A	56.6/43.2	444/339	leo1-like family protein
RC.36629	1	184	A/G	70.9/29.1	1072/441	NA
RC.36632	1	1187	T/C	56.5/43.5	476/367	ABC transporter G family member
RC.36639	1	557	T/A	59.6/40.4	338/229	ATP-dependent RNA helicase
RC.36648	1	1099	C/T	53.9/46.1	249/213	Regulator of chromosome condensation domain-containing protein contig_97879 349-5042 H PREDN 20111014
RC.31156	1	495	A/G	57.8/41.4	295/211	Receptor-like protein kinase
RC.36667	1	468	G/C	64.7/35.2	780/425	NA
RC.36672	1	1280	T/G	74.7/25.3	592/201	Pentatricopeptide repeat (PPR) superfamily protein
RC.36682	1	750	G/A	54.0/46.0	379/323	CCR4-NOT transcription complex subunit
RC.36685	1	144	G/A	57.1/42.9	938/706	Receptor-like protein kinase contig_51288 693-4319 E PREDN 20111014
RC.36697	1	116	C/T	54.0/46.0	285/243	TEOSINTE BRANCHED 1, cycloidea and PCF transcription factor 2
RC.36700	1	1475	G/A	52.4/47.6	2095/1901	Ubiquitin carrier protein
RC.31161	1	145	A/G	59.3/36.5	336/207	NBS-LRR resistance-like protein 1O AC225519.10 75247-72240 H EGN_Mt100125 20111014
RC.36711	1	104	T/G	70.0/29.9	6648/2839	NA
RC.36763	1	1311	G/T	66.1/33.9	598/307	GRAS family transcription factor
RC.36799	1	115	C/G	68.0/32.0	562/265	NA
RC.36822	1	289	C/T	64.9/35.1	587/317	Homogentisate phytyltransferase
RC.36839	1	68	C/T	76.9/23.1	699/210	Glycerol-3-phosphate acyltransferase
RC.36840	1	408	C/T	51.4/48.5	282/266	Aspartic proteinase nepenthesin-1
RC.36843	1	150	A/C	59.3/40.7	394/270	Chaperonin-like RbcX protein
RC.31174	1	140	G/A	61.5/38.5	550/344	Glutamine synthetase
RC.36850	1	846	C/G	64.4/35.6	374/207	WD repeat domain phosphoinositide-interacting protein
RC.36852	1	461	G/C	71.6/28.4	608/241	unknown protein
RC.36862	1	1565	T/C	64.2/35.8	417/233	CASC3/Barentsz eIF4AIII binding
RC.36864	1	951	A/G	51.4/48.6	227/215	Metal transporter CNNM4
RC.36866	1	1029	T/C	50.2/49.8	229/227	Pullulanase type I contig_50897 242-3386 E PREDN 20111014
RC.36871	1	995	G/A	69.4/30.6	841/370	Malate dehydrogenase
RC.36901	1	599	A/G	54.7/45.3	281/233	Gibberellin 2-beta-dioxygenase
RC.36913	1	573	T/C	51.9/48.1	303/281	modifier of snc1
RC.36933	1	645	G/T	54.7/45.3	245/203	HIV Tat-specific factor-like protein
RC.36940	1	406	T/G	59.6/40.4	461/313	Pentatricopeptide repeat protein contig_59671 414-1512 H PREDN 20111014
RC.36944	1	452	T/C	53.3/46.7	292/256	Calcium-binding EF-hand family protein
RC.36950	1	225	C/T	76.5/23.5	2206/678	DnaJ-like protein
RC.36955	1	304	T/C	51.7/48.1	250/233	Dihydroneopterin aldolase contig_55791 4064-1302 F PREDN 20111014
RC.36957	1	177	G/C	66.4/33.4	404/203	NA
RC.36962	1	1081	A/T	76.1/23.9	878/275	26S proteasome non-ATPase regulatory subunit
RC.36967	1	75	G/A	51.2/48.8	287/274	NA
RC.36983	1	627	G/A	53.7/46.3	232/200	Copper-exporting P-type ATPase A
RC.31189	1	319	C/G	55.4/44.6	333/268	Cytochrome P450 81D1
RC.36997	1	376	T/A	65.7/34.3	383/200	RNA-binding protein
RC.37001	1	539	C/T	62.3/37.7	909/550	NA
RC.37004	1	129	T/C	57.3/42.7	393/293	Microsomal glutathione S-transferase
RC.37030	1	88	A/G	55.3/44.7	281/227	YTH domain family protein
RC.31193	1	697	A/T	51.5/48.5	270/254	Methyltransferase-like protein
RC.37037	1	292	A/T	66.0/34.0	1895/977	unknown protein
RC.37039	1	1217	T/C	53.4/46.6	257/224	Arginyl-tRNA synthetase
RC.37042	1	518	G/A	73.2/26.8	579/212	Uncharacterized protein
RC.37049	1	804	T/C	64.3/35.7	399/222	Disease resistance protein RGA2
RC.37052	1	257	C/T	50.5/49.5	292/286	Amino acid transporter contig_53670 4968-3068 H PREDN 20111014
RC.37056	1	577	G/A	53.1/46.9	231/204	Nuclear receptor corepressor AC235754.6 99541-91387 E EGN_Mt100125 20111014
RC.37062	1	182	G/C	53.8/45.6	254/215	NA
RC.37063	1	172	C/A	79.3/20.7	1629/425	Putative uncharacterized protein
RC.37071	1	187	C/T	52.2/47.8	515/472	NA
RC.37072	1	357	C/T	56.5/43.5	268/206	Cyclin-T1-5
RC.31199	1	129	T/C	58.2/41.8	425/305	Ubiquitin carrier protein
RC.37095	1	309	A/G	58.2/41.8	279/200	GRAM domain-containing protein / ABA-responsive protein-related
RC.37104	1	2609	T/C	50.4/49.4	243/238	Seed imbibition protein
RC.37105	1	220	C/T	65.1/34.9	400/214	Mitochondrial transcription termination factor family protein
RC.37115	1	301	T/C	62.0/38.0	564/345	NA
RC.37116	1	213	C/T	53.6/46.4	578/501	YELLOW STRIPE like 1
RC.37120	1	930	T/C	56.3/43.7	389/302	NA
RC.37123	1	451	A/G	50.9/49.1	294/284	Phosphatase PTC7 homolog contig_55966 131-4569 F PREDN 20111014
RC.37126	1	432	T/C	54.3/45.7	376/316	monodehydroascorbate reductase 6
RC.37131	1	313	C/T	67.8/32.2	561/266	NA
RC.37146	1	1693	A/T	53.7/46.3	247/213	RING finger protein ETP1-like protein
RC.37160	1	327	G/A	60.4/39.6	482/316	Uncharacterized protein
RC.31209	1	169	A/G	76.1/23.9	3091/972	NA
RC.37197	1	782	C/T	63.8/36.2	493/280	coenzyme F420 hydrogenase family / dehydrogenase, beta subunit family
RC.37203	1	676	C/A	59.4/40.6	311/213	AP-4 complex subunit mu
RC.37208	1	75	A/T	62.6/37.4	389/232	S-adenosyl-L-methionine-dependent methyltransferases superfamily protein
RC.37234	1	375	G/A	50.4/49.6	205/202	CONSTANS-LIKE a contig_52238 1107-262 F PREDN 20111014
RC.37256	1	681	A/T	71.9/28.1	514/201	WD repeat-containing protein
RC.37275	1	1446	G/A	55.7/44.3	319/254	unknown protein
RC.37286	1	1445	T/C	62.1/37.9	369/225	Glycerol-3-phosphate transporter contig_58729 3715-87 F PREDN 20111014
RC.37287	1	83	G/A	52.3/47.2	414/374	15-cis-zeta-carotene isomerase
RC.37301	1	237	A/T	65.1/34.9	2278/1219	Aspartic proteinase contig_56516 107-4827 F PREDN 20111014
RC.37311	1	59	C/A	56.0/44.0	500/393	F-box/LRR-repeat protein
RC.37329	1	133	C/T	51.8/48.2	700/651	NA
RC.37346	1	61	T/G	50.6/49.4	218/213	CBL-interacting protein kinase
RC.37357	1	76	C/A	57.6/42.4	294/216	GTP pyrophosphokinase
RC.37365	1	435	G/T	67.7/32.3	433/207	Kelch-like protein contig_62630 1154-2936 E PREDN 20111014
RC.37368	1	74	T/G	50.8/49.2	275/266	NA
RC.37371	1	340	A/C	59.7/40.3	317/214	Molybdenum cofactor sulfurase contig_52808 4120-1183 E PREDN 20111014
RC.37379	1	824	A/G	59.7/40.3	515/348	NA
RC.37388	1	337	G/T	51.6/48.4	241/226	Signal recognition particle protein contig_170217 263-1098 E PREDN 20111014
RC.37391	1	321	A/G	73.8/26.2	832/296	FERONIA receptor-like kinase
RC.37404	1	452	T/A	63.3/36.7	520/301	FUNCTIONS IN: molecular_function unknown
RC.37415	1	292	C/A	62.3/37.7	332/201	VASA RNA helicase contig_50575 4186-675 E PREDN 20111014
RC.37423	1	242	C/T	63.6/36.4	405/232	transferases, transferring glycosyl groups
RC.37444	1	758	T/C	50.1/49.9	232/231	SAUR-like auxin-responsive protein family
RC.37454	1	494	A/G	52.5/47.5	286/259	RWD domain-containing protein contig_163414 1056-3450 E PREDN 20111014
RC.37465	1	117	C/G	51.0/49.0	566/544	PIF-like transposase
RC.37474	1	1342	A/T	66.9/33.1	432/214	Pentatricopeptide repeat-containing protein
RC.37499	1	947	A/G	54.0/46.0	397/338	Peptide transporter PTR1
RC.37524	1	678	G/C	69.4/30.6	509/224	Galactosyltransferase family protein
RC.37539	1	816	G/A	54.2/45.8	243/205	Sam-dependent methyltransferase
RC.37541	1	180	G/A	73.3/26.5	852/308	NDH-dependent cyclic electron flow 1
RC.37567	1	141	C/T	72.1/27.9	810/314	NA
RC.37575	1	494	G/T	51.6/48.4	215/202	UDP-glucuronosyltransferase 3A1
RC.37584	1	391	A/T	57.6/42.2	296/217	unknown protein
RC.37588	1	379	G/T	65.7/34.3	494/258	L-allo-threonine aldolase
RC.31249	1	673	C/T	54.9/45.1	1003/823	Oxidoreductase zinc-binding dehydrogenase family contig_74273 1159-3679 E PREDN 20111014
RC.37605	1	250	C/G	51.1/48.9	214/205	NA
RC.37609	1	956	A/G	77.5/22.5	714/207	Oxidoreductase short chain dehydrogenase/reductase family contig_85813 3384-869 F PREDN 20111014
RC.37629	1	2271	G/A	51.6/48.4	254/238	plastid movement impaired1
RC.30620	1	337	C/T	55.1/44.8	415/337	Brain protein 44-like protein contig_165349 1007-483 E PREDN 20111014
RC.31253	1	190	T/G	66.3/33.7	497/253	Beta-hexosaminidase b contig_83784 4254-3550 E PREDN 20111014
RC.37640	1	133	C/T	60.8/39.2	310/200	Protease
RC.37649	1	1730	C/A	51.1/48.9	298/285	Serine/threonine protein kinase MHK
RC.37686	1	421	T/C	56.2/43.8	329/256	Vacuolar protein sorting-associated protein-like protein
RC.37703	1	3600	G/A	53.8/46.2	233/200	CONTAINS InterPro DOMAIN/s: Putative zinc-finger domain (InterPro:IPR019607)
RC.37714	1	922	G/A	67.9/32.1	3482/1649	Magnesium-chelatase subunit chlI
RC.37728	1	1357	C/T	56.2/43.8	296/231	Pentatricopeptide repeat protein contig_8556 1653-334 H PREDN 20111014
RC.37731	1	69	T/G	53.0/47.0	235/208	SAC3/GANP/Nin1/mts3/eIF-3 p25 family
RC.37745	1	350	A/C	73.1/26.9	553/203	Pyrophosphatase ppaX
RC.37746	1	284	G/T	52.8/47.2	429/383	Glutamine synthetase
RC.37753	1	311	T/C	57.4/42.6	624/463	NA
RC.37801	1	434	G/A	51.3/48.7	690/655	Protein phosphatase 2c contig_49945 794-4365 E PREDN 20111014
RC.37805	1	2141	G/A	53.3/46.7	260/228	Vacuolar protein sorting
RC.37814	1	1168	C/T	70.9/29.1	908/372	Homeodomain leucine zipper protein HDZ1 (Fragment)
RC.37816	1	907	G/A	52.9/47.1	237/211	Cytokinin-O-glucosyltransferase
RC.37820	1	286	A/G	51.6/48.4	246/231	Major Facilitator Superfamily with SPX (SYG1/Pho81/XPR1) domain-containing protein
RC.37860	1	1787	T/C	52.0/48.0	246/227	Glucose-6-phosphate 1-dehydrogenase
RC.37867	1	113	T/A	71.7/28.3	600/237	NA
RC.37872	1	61	T/G	53.3/46.5	359/313	Putative uncharacterized protein
RC.37876	1	200	A/G	55.8/44.2	256/203	Nucleotide binding site leucine-rich repeat disease resistance protein
RC.37889	1	1389	G/A	52.9/47.1	246/219	Calcium transporting ATPase contig_49162 7490-968 E PREDN 20111014
RC.37948	1	368	C/T	59.1/40.9	302/209	unknown protein
RC.37949	1	425	C/A	67.5/32.5	590/284	Yellow stripe-like protein 1.1
RC.37958	1	54	G/A	53.9/46.1	240/205	Iron-sulphur cluster biosynthesis family protein
RC.37963	1	61	C/T	56.0/44.0	274/215	Uncharacterized protein
RC.37968	1	1825	A/G	61.5/38.4	698/436	Rab3 GTPase-activating protein catalytic subunit
RC.31287	1	85	C/A	75.1/24.9	786/260	NA
RC.37975	1	526	A/G	54.6/45.4	247/205	General transcription factor IIE subunit contig_65790 809-3068 H PREDN 20111014
RC.37979	1	61	T/C	59.3/40.7	543/372	Ankyrin repeat domain-containing protein
RC.38049	1	269	G/T	63.7/36.2	579/329	26S proteasome regulatory particle non-ATPase subunit
RC.38068	1	154	G/A	67.0/33.0	415/204	Pleiotropic drug resistance protein
RC.38078	1	482	G/A	65.0/35.0	401/216	Prefoldin subunit
RC.38120	1	232	G/A	50.3/49.7	233/230	APR-like 5
RC.38124	1	609	G/C	55.3/44.7	273/221	Transporter, putative
RC.38132	1	297	A/G	66.1/33.9	506/260	NA
RC.38137	1	764	A/T	51.4/48.6	222/210	nuclear pore complex protein-related
RC.31305	1	40	A/G	65.3/34.6	410/217	Oxidoreductase, putative
RC.38155	1	456	A/G	52.9/47.1	231/206	Protein of unknown function (DUF2361)
RC.38167	1	514	A/G	78.9/21.1	1047/280	Ketol-acid reductoisomerase
RC.38198	1	914	G/T	56.5/43.5	398/307	Phosphoribosylanthranilate transferase contig_50858 917-4233 E PREDN 20111014
RC.38200	1	876	A/T	51.3/48.7	224/213	Protein phosphatase 2C family protein
RC.31312	1	61	G/A	50.3/49.7	440/434	GDSL esterase/lipase CPRD49
RC.38225	1	215	T/A	50.2/49.8	244/242	Phototropic-responsive NPH3 family protein
RC.38237	1	229	T/C	56.6/43.4	320/245	Exocyst complex component EXO70
RC.38243	1	90	C/G	53.1/46.7	246/216	NAD-dependent deacetylase
RC.31318	1	222	A/G	70.8/29.2	665/274	Protein ABCI7
RC.38296	1	670	G/A	53.1/46.9	233/206	retinoblastoma-related 1
RC.38303	1	1427	G/A	53.9/46.1	555/475	Protein of Unknown Function (DUF239)
RC.38314	1	112	G/A	66.3/33.7	638/325	NA
RC.38322	1	948	G/C	51.7/48.3	225/210	Modifier of rudimentary (Mod(r)) protein
RC.31326	1	463	G/C	65.6/33.3	553/281	Quinone oxidoreductase
RC.38359	1	625	A/T	72.5/27.5	536/203	Casein kinase I isoform delta-like protein
RC.38371	1	419	C/G	57.1/42.7	325/243	BTB/POZ domain-containing protein
RC.31330	1	198	C/T	63.4/36.6	3241/1874	Multidrug resistance protein ABC transporter family
RC.38394	1	171	T/C	63.0/37.0	391/230	Nuclear transcription factor Y subunit A-3
RC.38410	1	107	A/G	50.0/50.0	206/206	Pollen Ole e 1 allergen and extensin family protein
RC.38411	1	418	C/T	52.4/47.6	348/316	RNA recognition motif (RRM)-containing protein-like protein
RC.31334	1	398	C/T	69.4/30.6	464/205	COP9 signalosome complex subunit
RC.38448	1	491	A/G	54.3/45.7	271/228	Helicase swr1
RC.31340	1	782	A/T	51.2/48.8	210/200	DNA-binding storekeeper protein-related transcriptional regulator
RC.38496	1	78	T/A	68.2/31.8	490/229	NA
RC.38511	1	292	C/T	54.8/45.2	339/280	Ran-binding protein-like protein
RC.38513	1	315	T/A	51.1/48.9	235/225	Uncharacterized protein
RC.38515	1	61	T/C	65.1/34.9	384/206	NA
RC.38531	1	160	G/A	60.2/39.8	448/296	Myb-like transcription factor
RC.38556	1	60	G/C	64.4/35.6	458/253	6-phosphofructokinase
RC.31348	1	131	A/G	66.2/33.8	933/477	Heme oxygenase contig_49432 4299-632 F PREDN 20111014
RC.38576	1	626	G/A	52.9/47.1	452/403	Pre-mRNA-splicing factor SPF27-like protein
RC.38586	1	285	T/C	55.6/44.4	265/212	NA
RC.38591	1	707	C/T	51.4/48.6	239/226	Mitogen activated protein kinase 16-2
RC.38609	1	508	T/G	58.2/41.6	323/231	unknown protein
RC.31353	1	180	C/T	54.1/45.9	323/274	unknown protein
RC.38628	1	143	T/A	56.1/43.9	968/757	Ethylene-responsive transciptional coactivator-like protein
RC.38638	1	175	A/C	53.4/46.6	413/360	NA
RC.38679	1	170	A/G	53.3/46.7	337/295	NA
RC.38684	1	1368	A/C	53.8/46.2	260/223	little nuclei1
RC.38688	1	854	T/C	64.0/36.0	355/200	50S ribosomal protein L13
RC.38692	1	287	G/A	68.8/31.2	622/282	NA
RC.38697	1	103	G/A	61.2/38.8	427/271	MAP-like protein kinase
RC.38705	1	84	C/T	57.3/42.7	953/711	Phosphoenolpyruvate carboxylase
RC.38710	1	1837	T/C	51.1/48.9	223/213	Mannosyl-oligosaccharide 1,2-alpha-mannosidase
RC.31363	1	660	A/G	61.1/38.9	508/324	Cell division protease ftsH-like protein
RC.38716	1	3388	T/C	56.6/43.4	261/200	C3HC zinc finger-like
RC.38759	1	312	A/C	55.5/44.5	283/227	NA
RC.31371	1	161	T/C	64.7/35.3	419/229	Putative uncharacterized protein
RC.30632	1	315	A/G	59.1/40.9	464/321	Uncharacterized protein
RC.38805	1	726	A/G	62.9/37.1	354/209	unknown protein
RC.38825	1	143	G/A	56.9/43.1	428/324	Isochorismate synthase
RC.38828	1	679	A/G	62.4/37.6	515/310	Tobamovirus multiplication protein contig_238480 6519-2096 E PREDN 20111014
RC.38873	1	230	C/T	52.6/47.4	234/211	Eukaryotic initiation factor iso-4F subunit p82-34
RC.38963	1	257	T/C	57.7/42.3	285/209	NA
RC.31390	1	245	C/A	62.3/37.3	351/210	Cyclin-D-binding Myb-like transcription factor
RC.38992	1	333	A/G	58.9/41.1	333/232	TBP-associated factor 7
RC.38998	1	683	G/A	63.8/36.2	405/230	Replication factor C large subunit
RC.39011	1	132	C/G	56.5/43.5	321/247	NA
RC.39037	1	1116	T/C	63.2/36.8	518/301	NA
RC.39043	1	313	G/A	62.1/37.9	454/277	alpha/beta-Hydrolases superfamily protein
RC.39051	1	877	G/A	64.1/35.9	414/232	Cation transport regulator-like protein
RC.39083	1	327	G/A	65.8/34.2	897/466	Cysteine synthase
RC.39097	1	61	A/C	74.9/25.1	1121/376	Casein kinase I isoform delta-like protein
RC.39107	1	221	G/C	52.5/47.5	304/275	1-acyl-sn-glycerol-3-phosphate acyltransferase
RC.39120	1	446	A/T	54.6/45.4	313/260	Uncharacterized protein
RC.39126	1	431	G/A	73.9/26.1	610/215	Lysine/histidine transporter
RC.39130	1	596	C/A	79.4/20.6	809/210	Plastid-lipid associated protein PAP / fibrillin family protein
RC.39158	1	90	A/G	43.7/36.6	242/203	NA
RC.31408	1	1246	C/T	69.3/30.7	729/323	nucleic acid binding
RC.31409	1	322	G/A	62.8/37.2	2140/1268	50S ribosomal protein L11
RC.39174	1	226	G/A	58.4/41.6	281/200	Chlorophyll A/B binding protein, putative
RC.39203	1	467	T/G	58.3/41.7	281/201	Protein of unknown function (DUF2296)
RC.39211	1	119	C/T	64.4/35.6	378/209	RING finger protein
RC.39212	1	127	G/A	59.4/40.6	551/376	Nuclear transport factor 2 (NTF2) family protein
RC.39229	1	1952	G/T	58.1/41.9	289/208	unknown protein
RC.39232	1	387	T/C	61.7/38.3	811/503	Glutamate receptor 3.6
RC.39234	1	1012	G/C	58.8/41.2	308/216	unknown protein
RC.39252	1	725	C/T	70.2/29.5	576/242	UDP-glucose:glycoprotein glucosyltransferase
RC.39253	1	450	C/T	59.8/40.2	397/267	unknown protein
RC.39258	1	1337	A/T	65.4/34.6	687/364	THO complex subunit
RC.39263	1	350	C/T	66.7/33.3	469/234	SCARECROW-like protein
RC.39269	1	1009	A/G	78.2/21.7	1223/339	Cyclic nucleotide-gated ion channel
RC.39294	1	3074	C/T	51.7/48.3	377/352	NA
RC.39297	1	323	A/T	70.4/29.6	511/215	Mitochondrial substrate carrier family protein
RC.39320	1	1711	C/T	70.7/29.3	548/227	Atp-dependent RNA helicase contig_80384 220-4349 E PREDN 20111014
RC.39323	1	2141	G/T	53.0/47.0	303/269	Aldehyde dehydrogenase family 3 member F1
RC.39330	1	955	A/C	52.7/47.3	223/200	Chaperone protein dnaJ
RC.39340	1	1844	T/C	52.5/47.4	731/660	Beta-galactosidase
RC.39343	1	136	T/A	70.4/29.6	3528/1485	Cell division protease ftsH homolog contig_63945 956-4531 F PREDN 20111014
RC.39346	1	351	T/C	52.9/47.0	3673/3264	Ferredoxin-NADP reductase
RC.39356	1	98	C/T	79.3/20.7	871/227	U5 small nuclear ribonucleoprotein 200 kDa helicase
RC.39371	1	346	A/T	77.6/22.4	2274/658	Actin
RC.39378	1	419	G/A	56.9/43.1	301/228	Putative uncharacterized protein
RC.39379	1	221	G/A	65.5/34.5	389/205	DNAJ heat shock N-terminal domain-containing protein
RC.39388	1	1474	C/T	57.9/42.1	861/626	RNA-binding protein
RC.39408	1	429	A/G	66.0/34.0	627/323	Photosystem II 22 kDa protein
RC.39444	1	1151	G/A	73.7/26.3	1079/386	26S proteasome non-ATPase regulatory subunit
RC.31438	1	1219	T/C	63.6/36.4	510/292	AMMECR1 family
RC.39490	1	1740	T/G	57.2/42.8	1026/768	Receptor-like protein kinase contig_62347 4611-2415 F PREDN 20111014
RC.39497	1	2350	G/A	56.9/43.1	335/254	homeobox-1
RC.39501	1	584	C/A	72.8/27.1	906/337	Protein TRANSPARENT TESTA
RC.31443	1	380	T/C	62.0/38.0	467/286	Cysteine-rich receptor-like protein kinase
RC.39531	1	119	A/G	64.4/35.6	390/216	La protein 1
RC.39537	1	1050	G/C	56.4/43.6	399/308	RNA-binding protein Rsf1
RC.39553	1	165	T/C	67.6/32.4	1023/491	Putative uncharacterized protein (Fragment)
RC.39605	1	480	A/G	62.3/37.7	342/207	Amino acid transporter
RC.31452	1	264	A/G	64.1/35.9	476/267	Cryptochrome 2A apoprotein
RC.39639	1	1100	A/C	74.8/25.2	868/292	Proteinase inhibitor I4 serpin contig_169232 3393-849 H PREDN 20111014
RC.39655	1	64	C/A	71.8/28.2	946/371	NA
RC.39658	1	95	C/G	78.2/21.8	979/273	NA
RC.39692	1	1343	T/C	58.8/41.0	291/203	unknown protein
RC.39715	1	349	C/T	50.4/49.6	209/206	NA
RC.39723	1	753	A/G	55.5/44.5	304/244	RanBP2-type zinc finger protein
RC.39749	1	139	C/G	73.1/26.9	751/276	(+)-neomenthol dehydrogenase
RC.31464	1	89	G/A	58.5/41.5	519/368	ATP-binding protein contig_52128 5483-551 F PREDN 20111014
RC.39768	1	433	G/A	51.6/48.4	260/244	Dr1-like protein
RC.39774	1	560	C/T	75.1/24.8	842/278	SAND family protein
RC.31467	1	381	A/G	53.1/46.9	9051/7996	NA
RC.39803	1	388	C/T	50.6/49.4	225/220	unknown protein
RC.39806	1	1532	C/T	76.9/23.1	759/228	Oxidoreductase zinc-binding dehydrogenase family contig_74273 1159-3679 E PREDN 20111014
RC.39825	1	878	G/A	54.4/45.6	252/211	unknown protein
RC.39828	1	664	A/T	50.0/50.0	219/219	THO complex subunit
RC.39852	1	127	T/C	78.3/21.7	736/204	#N/A
RC.39853	1	151	A/T	50.8/49.2	339/328	Protein kinase like protein
RC.39854	1	150	T/A	54.1/45.9	262/222	WD repeat-containing protein
RC.39878	1	2490	A/T	56.2/43.8	324/252	Metal-nicotianamine transporter YSL2
RC.39910	1	1099	G/T	75.0/25.0	608/203	Speckle-type POZ protein-like protein
RC.39928	1	334	C/T	57.7/42.3	304/223	5'-AMP-activated protein kinase-related
RC.39929	1	173	G/A	60.1/39.9	352/234	triglyceride lipases
RC.39940	1	862	A/G	68.5/31.5	580/267	DnaJ homolog subfamily B member
RC.31483	1	175	G/C	64.8/30.0	2089/967	Vacuolar cation/proton exchanger
RC.39943	1	1181	C/A	41.7/38.5	320/295	Eukaryotic translation initiation factor 2 subunit
RC.39963	1	114	G/A	54.0/46.0	294/250	Multicopy suppressor of IRA1
RC.31486	1	283	T/C	63.3/36.7	371/215	SUMO-activating enzyme 1A
RC.39975	1	535	A/G	51.6/48.4	361/338	ATP-dependent Clp protease ATP-binding subunit clpX
RC.39985	1	811	C/T	51.1/48.9	241/231	Chitinase-like protein contig_241591 379-1848 E PREDN 20111014
RC.39988	1	3208	C/T	52.4/47.6	242/220	SET domain group 26
RC.39989	1	284	G/A	50.6/49.2	258/251	Brefeldin A-inhibited guanine nucleotide-exchange protein
RC.40025	1	2715	C/T	51.9/48.1	221/205	hydroxyproline-rich glycoprotein family protein
RC.40031	1	1339	T/C	56.9/43.1	264/200	Glutelin type-A
RC.40036	1	355	C/A	67.4/32.6	779/376	PAD4
RC.40073	1	1111	C/T	50.5/49.5	264/259	Tir-nbs-lrr resistance protein
RC.31496	1	6	T/A	70.5/29.5	1402/587	Lipid transfer protein
RC.40117	1	55	G/A	51.8/48.2	282/262	Adiponectin receptor protein
RC.31501	1	961	T/A	77.7/22.3	17232/4944	Alanine glyoxylate aminotransferase
RC.31508	1	1600	T/C	55.4/44.6	369/297	Two-component response regulator ARR
RC.40212	1	1614	C/T	53.3/46.7	351/308	Transcriptional corepressor LEUNIG
RC.40214	1	85	A/C	59.2/40.8	303/209	alpha/beta-Hydrolases superfamily protein
RC.31510	1	181	A/G	56.7/43.3	263/201	Nitrate transporter
RC.40216	1	364	G/A	72.3/27.7	566/217	CDP-alcohol phosphatidyltransferase class-I family protein, putative
RC.31511	1	141	T/C	72.0/28.0	1117/435	NA
RC.40225	1	505	T/G	68.3/31.7	1151/533	Protein of unknown function, DUF538
RC.40232	1	605	T/C	55.9/44.1	347/274	Dual-specificity protein-like phosphatase contig_54810 572-3542 E PREDN 20111014
RC.40250	1	944	C/A	55.9/44.1	272/215	Splicing factor U2af large subunit B
RC.40252	1	186	G/T	50.0/50.0	254/254	Inositol hexakisphosphate and diphosphoinositol-pentakisphosphate kinase
RC.40270	1	68	T/G	51.9/48.1	320/296	NA
RC.40275	1	93	A/G	62.8/37.2	350/207	Sucrose-phosphate synthase
RC.40276	1	785	T/A	70.3/29.7	973/411	WD-40 repeat family CU651566.9 58830-64268 F EGN_Mt100125 20111014
RC.40281	1	199	T/G	50.5/49.4	373/365	Proteasome subunit alpha type
RC.40306	1	561	A/C	61.0/39.0	420/269	nudix hydrolase homolog 19
RC.40332	1	689	C/T	59.5/40.5	308/210	Cysteine protease ATG4
RC.40360	1	1074	G/T	61.7/38.1	329/203	Receptor-like protein kinase
RC.40361	1	61	G/T	53.3/46.7	304/266	Uncharacterized protein
RC.1070	1	146	T/G	60.8/39.2	713/460	#N/A
RC.25778	1	171	C/G	62.9/37.1	378/223	Glutelin type-A
RC.29603	1	189	C/G	57.8/42.2	755/551	Coronatine-insensitive
RC.1165	1	172	A/T	57.1/42.9	952/715	#N/A
RC.1181	1	348	T/C	58.5/41.5	453/322	#N/A
RC.1186	1	362	G/A	64.8/35.2	385/209	#N/A
RC.1195	1	133	T/C	69.3/30.7	566/251	#N/A
RC.1206	1	440	G/A	72.9/27.1	3298/1225	#N/A
RC.1266	1	258	G/C	53.7/46.3	241/208	#N/A
RC.27698	1	316	A/G	70.6/29.4	815/340	NA
RC.1288	1	83	A/T	70.2/29.8	583/248	#N/A
RC.1290	1	405	G/T	72.2/27.8	817/314	#N/A
RC.1318	1	352	C/T	59.4/40.6	320/219	#N/A
RC.1335	1	217	G/T	60.1/39.9	563/374	#N/A
RC.1352	1	109	A/C	79.3/20.6	1341/348	#N/A
RC.1363	1	185	T/G	61.3/37.7	330/203	#N/A
RC.1397	1	118	A/G	50.2/49.8	422/419	#N/A
RC.1490	1	400	C/T	61.1/38.9	2258/1437	#N/A
RC.29918	1	505	G/T	60.5/39.5	321/210	Calcium-dependent protein kinase
RC.1608	1	252	T/C	52.3/47.7	321/293	Glycerol-3-phosphate acyltransferase
RC.1624	1	230	C/T	69.9/30.1	1259/541	Fibrillarin
RC.1627	1	235	G/T	68.5/31.4	592/271	ATP-dependent Clp protease ATP-binding subunit clpA-like protein
RC.1635	1	370	G/A	51.7/48.3	306/286	Small ribosomal subunit protein S13
RC.1643	1	321	A/G	69.1/30.9	590/264	Putative uncharacterized protein
RC.1708	1	146	G/A	52.3/47.7	228/208	Signal peptide peptidase-like 2B
RC.1715	1	400	A/G	62.0/38.0	535/328	Nucleic acid-binding, OB-fold-like protein
RC.1716	1	417	G/T	78.3/21.7	1580/437	Outer plastidial membrane protein porin
RC.26174	1	13	C/T	51.8/48.2	233/217	1-aminocyclopropane-1-carboxylate oxidase
RC.1767	1	162	T/G	62.9/37.1	1697/999	WGS project CAEQ00000000 data, annotated contig 978 (Fragment)
RC.1785	1	89	C/T	78.6/21.4	3764/1024	Organ-specific protein S2
RC.1788	1	366	T/C	54.7/45.3	1110/921	Bi-ubiquitin
RC.1796	1	431	C/T	65.8/34.2	417/217	NA
RC.1808	1	76	C/T	59.6/40.4	345/234	Aquaporin PIP2-7
RC.27618	1	279	A/C	58.4/41.6	302/215	Mitochondrial Rho GTPase
RC.1866	1	159	C/T	72.0/28.0	539/210	UTP-glucose-1-phosphate uridylyltransferase
RC.1868	1	114	C/T	61.7/38.3	2019/1255	Elongation factor 1-alpha
RC.1886	1	354	A/G	50.7/49.3	418/407	Ethylene-responsive transcription factor
RC.1896	1	477	G/T	75.1/24.9	17356/5754	Sedoheptulose-1 7-bisphosphatase
RC.1911	1	475	G/A	56.8/43.2	383/291	NA
RC.29552	1	134	C/T	58.3/41.7	1296/926	unknown protein
RC.1951	1	249	T/C	71.6/28.4	727/289	dehydroascorbate reductase 1
RC.25599	1	445	C/T	51.6/48.4	225/211	Universal stress protein A-like protein
RC.1972	1	282	T/C	68.0/32.0	546/257	Riboflavin biosynthesis protein ribBA
RC.1987	1	369	T/C	62.2/37.8	474/288	Late-embryogenesis abundant protein 1
RC.1993	1	222	A/T	62.9/37.1	728/430	Nucleobase ascorbate transporter
RC.27725	1	318	T/A	61.3/38.7	3195/2018	Oxidoreductase-like protein (Fragment)
RC.27743	1	426	C/T	71.7/28.3	1097/434	GTP binding protein
RC.2044	1	437	C/T	58.3/41.7	341/244	Cytosolic ascorbate peroxidase
RC.29010	1	82	C/T	68.7/31.3	441/201	Uncharacterized protein
RC.2067	1	170	A/G	65.1/34.8	927/496	Hydrolase alpha/beta fold family-like protein contig_49708 8949-4635 F PREDN 20111014
RC.2070	1	506	T/A	66.2/33.8	530/271	Tetratricopeptide repeat (TPR)-like superfamily protein
RC.2079	1	394	G/C	52.1/47.9	268/246	ATP-dependent RNA helicase contig_49249 60-2205 E PREDN 20111014
RC.2083	1	191	G/A	68.0/32.0	440/207	Putative uncharacterized protein
RC.28819	1	101	T/C	61.3/38.7	351/222	NA
RC.29148	1	249	G/T	51.4/48.6	254/240	NA
RC.2115	1	408	T/C	53.5/46.3	295/255	FK506-binding protein
RC.28745	1	479	A/G	79.0/20.9	1183/313	ethylene-dependent gravitropism-deficient and yellow-green-like 3
RC.26106	1	73	C/T	66.7/33.3	1164/581	unknown protein
RC.2130	1	62	G/A	65.5/34.5	658/347	Chalcone reductase
RC.2136	1	493	C/A	55.6/44.4	292/233	NA
RC.2155	1	303	A/G	74.1/25.9	27574/9636	NA
RC.26125	1	368	T/C	76.0/24.0	5044/1595	Aspartic proteinase contig_56516 107-4827 F PREDN 20111014
RC.26118	1	236	G/A	56.0/43.8	1197/936	Tetratricopeptide repeat (TPR)-like superfamily protein
RC.2176	1	401	C/T	66.3/33.6	662/335	ADP-ribosylation factor
RC.2179	1	409	T/C	68.8/31.2	1705/774	Homeobox-leucine zipper protein ATHB-7
RC.2185	1	111	A/G	51.9/48.1	363/336	Adenine nucleotide alpha hydrolases-like superfamily protein
RC.2187	1	218	T/C	58.9/41.1	290/202	Caffeoyl-CoA 3-O-methyltransferase contig_135683 357-1243 F PREDN 20111014
RC.2190	1	306	A/C	61.5/38.5	499/312	BolA-like family protein
RC.2209	1	243	A/G	53.9/46.1	241/206	Cytochrome P450 71B10
RC.2217	1	281	C/T	64.9/35.1	383/207	60S ribosomal protein L7
RC.26349	1	173	T/A	68.7/31.3	2396/1094	unknown protein
RC.2260	1	80	A/G	62.3/37.7	681/412	Geranylgeranyl pyrophosphate synthase
RC.2268	1	203	G/T	55.2/44.8	563/457	RING-box protein
RC.2279	1	289	A/C	71.1/28.9	575/234	unknown protein
RC.2309	1	229	A/G	67.1/32.9	514/252	Putative uncharacterized protein
RC.2315	1	184	G/C	51.4/48.6	264/250	Glucosyltransferase
RC.2317	1	374	T/A	77.4/22.6	1839/537	Ribosomal protein S8 contig_59738 322-1742 F PREDN 20111014
RC.2324	1	111	T/G	50.4/49.4	209/205	Pentatricopeptide repeat-containing protein
RC.30318	1	481	T/A	62.5/37.4	636/380	PPPDE putative thiol peptidase family protein
RC.2354	1	113	C/G	75.7/24.3	5081/1634	1-aminocyclopropane-1-carboxylate oxidase-like protein
RC.2363	1	343	A/G	64.5/35.5	431/237	NA
RC.2371	1	210	G/A	61.0/39.0	417/267	Receptor-like protein kinase contig_99251 49-714 H PREDN 20111014
RC.2372	1	123	A/T	72.4/27.5	2052/780	Proteasome maturation factor UMP1
RC.27946	1	148	C/A	54.5/45.5	619/517	NA
RC.2381	1	384	A/T	72.8/27.2	1365/510	Ribulose-1 5-bisphosphate carboxylase/oxygenase activase
RC.2399	1	269	T/C	64.2/35.8	616/343	Proteasome subunit alpha type
RC.2400	1	236	G/A	74.4/25.5	684/234	NA
RC.2402	1	276	A/G	58.4/41.6	301/214	NA
RC.2415	1	144	C/T	74.4/25.6	783/270	NagB/RpiA/CoA transferase-like superfamily protein
RC.28059	1	481	C/T	72.4/27.6	868/331	26S protease regulatory subunit 8 homolog A contig_51975 184-2987 E PREDN 20111014
RC.28831	1	97	T/C	78.6/21.4	876/239	Zinc finger MYM-type protein
RC.2438	1	441	C/G	73.7/26.2	623/221	Laccase-15
RC.2440	1	94	G/C	59.7/40.2	1397/941	Phloem protein contig_49223 82-445 F PREDN 20111014
RC.2442	1	384	A/G	51.0/49.0	638/614	Mog1/PsbP/DUF1795-like photosystem II reaction center PsbP family protein
RC.28097	1	78	T/A	58.3/41.7	294/210	NA
RC.2540	1	198	C/T	62.3/37.7	402/243	D-ribulose-5-phosphate-3-epimerase
RC.2541	1	136	T/G	66.8/33.2	2604/1294	Auxin-induced in root cultures protein
RC.2578	1	118	G/A	63.9/36.1	472/267	NA
RC.2591	1	96	T/C	54.2/45.8	291/246	NA
RC.2650	1	303	G/A	61.6/38.4	354/221	Acidic leucine-rich nuclear phosphoprotein 32-related protein
RC.2730	1	37	G/C	73.2/26.8	1285/470	Ribosomal protein S27
RC.2731	1	103	C/T	72.0/28.0	535/208	Putative uncharacterized protein (Precursor)
RC.2749	1	392	G/C	68.5/31.5	1057/485	Peptidyl-prolyl cis-trans isomerase
RC.2763	1	74	C/T	62.8/37.2	341/202	Agenet domain containing protein expressed
RC.2791	1	217	T/C	78.2/21.8	839/234	Zim17-type zinc finger protein
RC.2838	1	28	G/A	58.7/41.3	326/229	FUNCTIONS IN: molecular_function unknown
RC.2840	1	332	C/A	59.4/40.6	345/236	NA
RC.2905	1	423	A/C	61.8/38.2	987/609	Joka20 (Fragment)
RC.28940	1	437	A/G	69.0/31.0	1619/728	unknown protein
RC.2942	1	125	C/T	63.0/37.0	446/262	Putative uncharacterized protein (Fragment)
RC.3007	1	364	G/A	70.0/30.0	499/214	Predicted protein (Fragment)
RC.3035	1	260	G/T	55.3/44.7	473/383	Photosystem I reaction center subunit IV A
RC.3056	1	143	C/A	56.3/43.7	709/550	Putative uncharacterized protein
RC.3081	1	486	A/G	59.1/40.8	1312/906	Cold and drought-regulated protein CORA
RC.3149	1	458	T/C	64.5/35.5	448/247	Splicing factor 3B subunit 5/RDS3 complex subunit 10
RC.3202	1	71	A/T	70.1/29.9	649/277	#N/A
RC.3214	1	109	G/C	80.0/20.0	870/218	NA
RC.3221	1	160	A/G	50.4/49.4	239/234	NA
RC.3391	1	77	G/A	54.9/45.1	357/293	NAC domain transcription factor
RC.3469	1	402	T/C	63.1/36.9	802/468	Heat shock protein 70
RC.3582	1	445	T/A	52.0/48.0	409/378	Phosphatase PTC7 homolog contig_55966 131-4569 F PREDN 20111014
RC.29798	1	22	A/C	66.9/33.1	408/202	FUNCTIONS IN: molecular_function unknown
RC.3886	1	371	A/G	50.2/49.8	223/221	Phosphate metabolism protein
RC.3935	1	344	T/A	75.7/24.3	699/224	NA
RC.3995	1	1186	T/C	69.3/30.7	546/242	Phenylalanine ammonia-lyase
RC.13379	1	125	T/G	53.6/46.4	236/204	Nuclear inhibitor of protein phosphatase
RC.4304	1	60	C/G	52.5/47.5	375/339	NA
RC.13450	1	258	T/C	66.5/33.5	565/284	Aspartic proteinase
RC.13460	1	223	G/A	52.6/47.4	311/280	Uncharacterized protein
RC.13548	1	678	G/A	52.7/47.3	288/258	NA
RC.13594	1	313	G/A	57.7/42.3	321/235	Ripening-related protein-like hydrolase-like protein
RC.13606	1	763	G/C	50.7/49.0	322/311	Splicing factor 3B subunit
RC.13660	1	257	G/T	55.2/37.6	320/218	DNA-directed RNA polymerase II subunit J contig_66467 155-2753 E PREDN 20111014
RC.4315	1	239	C/T	78.8/21.2	1049/282	Ferredoxin-dependent glutamate synthase
RC.13682	1	79	T/A	72.4/27.6	893/340	GMFP4
RC.4320	1	231	C/A	71.9/28.0	1243/484	40S ribosomal protein S3a-like protein
RC.13750	1	525	T/C	51.5/48.5	239/225	Uncharacterized protein
RC.13768	1	133	T/C	55.4/44.6	363/292	NA
RC.13812	1	949	T/C	64.9/35.0	451/243	Uncharacterized protein
RC.27976	1	95	T/C	69.7/30.3	544/237	NA
RC.26669	1	196	G/C	60.9/38.9	329/210	Histone H1
RC.13940	1	130	G/A	64.1/34.3	424/227	#N/A
RC.13971	1	528	C/G	58.9/40.9	396/275	NA
RC.4332	1	350	G/A	58.7/41.3	347/244	XH/XS domain-containing protein
RC.14036	1	286	C/A	52.7/47.3	225/202	Glucosyltransferase
RC.14055	1	220	T/C	63.6/36.4	378/216	Chaperonin CPN60-like protein
RC.14069	1	113	T/C	57.4/42.6	327/243	NA
RC.28408	1	780	A/G	55.3/44.7	288/233	Cysteine protease
RC.29241	1	453	C/T	77.9/22.1	1026/291	Enhancer of rudimentary
RC.14142	1	52	G/T	51.4/48.6	222/210	NA
RC.14166	1	549	A/G	59.2/40.8	303/209	basic helix-loop-helix protein, putative contig_237765 2411-133 H PREDN 20111014
RC.14409	1	160	T/A	63.2/36.8	446/260	NA
RC.14602	1	882	A/G	63.2/36.8	533/310	S-adenosyl-L-methionine-dependent methyltransferases superfamily protein
RC.14688	1	199	C/A	55.5/44.5	268/215	1-aminocyclopropane-1-carboxylate oxidase-like protein
RC.27564	1	197	G/A	61.3/38.7	475/300	MYB transcription factor
RC.4357	1	245	C/T	58.4/41.6	1233/880	NA
RC.4358	1	507	C/T	70.8/29.2	647/267	CBL-interacting protein kinase contig_52610 540-1871 H PREDN 20111014
RC.14858	1	487	G/A	67.2/32.8	514/251	Benzoyl coenzyme A benzyl alcohol benzoyl transferase
RC.14901	1	437	C/T	51.1/48.9	223/213	Uncharacterized protein
RC.27118	1	58	A/G	56.4/43.6	361/279	Uncharacterized protein
RC.14986	1	282	T/C	74.2/25.8	618/215	Carbonic anhydrase
RC.14993	1	124	A/G	68.5/31.5	497/229	Putative uncharacterized protein
RC.27270	1	205	C/G	50.5/49.5	220/216	NA
RC.30461	1	155	G/T	58.9/41.1	348/243	Appr-1-p processing enzyme family protein
RC.29335	1	79	C/G	58.9/41.1	318/222	Cysteine-rich receptor-like protein kinase
RC.4377	1	559	A/G	79.3/20.7	849/222	DNA-directed RNA polymerases I II and III subunit RPABC3 contig_65444 2230-435 F PREDN 20111014
RC.25461	1	255	G/A	54.9/45.1	574/471	NA
RC.25678	1	310	G/A	54.9/39.0	579/411	Serine hydroxymethyltransferase
RC.15247	1	665	T/C	52.5/47.5	221/200	#N/A
RC.15311	1	208	T/C	66.6/33.4	413/207	Galactinol synthase
RC.4387	1	73	C/T	70.2/29.8	888/377	Xylosidase
RC.15398	1	186	C/T	50.9/49.1	243/234	NA
RC.15401	1	95	G/A	51.0/49.0	284/273	Pentatricopeptide repeat-containing protein
RC.4395	1	504	G/T	72.5/27.5	918/349	haloacid dehalogenase-like hydrolase family protein
RC.15409	1	286	T/A	78.4/21.6	771/212	Predicted protein (Fragment)
RC.4397	1	274	T/C	66.8/33.2	415/206	Serine/threonine protein phosphatase PP1
RC.4400	1	79	A/G	73.0/26.9	815/301	Protein TIME FOR COFFEE
RC.4402	1	397	A/C	62.8/37.2	436/258	Ubiquitin carboxyl-terminal hydrolase
RC.15475	1	187	G/C	70.5/29.5	562/235	Chaperone protein DnaJ
RC.15492	1	230	A/G	50.9/49.1	234/226	NA
RC.15493	1	348	G/A	53.6/46.4	624/541	HVA22-like protein e
RC.15522	1	251	A/C	57.9/41.9	278/201	Serine/threonine protein kinase
RC.15680	1	103	C/A	56.2/43.8	583/454	Replication factor A protein
RC.15717	1	83	C/A	55.6/44.4	406/324	NA
RC.15840	1	762	C/T	57.4/42.6	620/461	RAD51 homolog
RC.4414	1	353	A/G	50.5/49.5	563/552	NA
RC.4424	1	333	T/G	52.6/47.4	738/664	NA
RC.16108	1	2887	G/A	58.4/41.6	281/200	GDSL esterase/lipase
RC.16137	1	27	G/A	74.2/25.8	1020/355	NA
RC.4428	1	205	G/A	65.2/34.8	423/226	NA
RC.16161	1	333	T/A	76.2/23.8	924/289	30S ribosomal protein S19 contig_83889 3880-1615 F PREDN 20111014
RC.16191	1	217	A/T	54.9/45.1	246/202	Remorin-like protein
RC.4435	1	972	C/T	51.4/48.6	243/230	Dynamin-related protein 1E
RC.16318	1	284	G/C	53.8/46.2	393/338	RNA-binding protein Rsf1
RC.16378	1	79	A/T	78.0/22.0	755/213	Macrophage migration inhibitory factor-like protein
RC.16480	1	232	G/A	55.9/44.0	717/564	Arginine/serine-rich splicing factor
RC.16501	1	646	A/G	52.0/48.0	305/281	U4/U6 small nuclear ribonucleoprotein Prp3
RC.26420	1	490	G/C	50.8/49.2	271/262	Protein TRANSPARENT TESTA
RC.16555	1	225	G/A	55.6/44.4	250/200	Tetratricopeptide repeat protein
RC.16605	1	128	A/G	56.5/43.5	311/239	NA
RC.4452	1	23	A/C	68.9/31.0	2300/1035	NA
RC.27048	1	152	A/T	50.1/49.9	499/497	Non-specific lipid-transfer protein
RC.16691	1	556	C/T	62.1/37.8	634/386	Elongation factor 1-alpha
RC.4457	1	108	T/C	61.1/38.9	4369/2778	Cell division protease ftsH homolog contig_69701 4700-413 F PREDN 20111014
RC.4459	1	332	A/G	67.7/32.3	571/273	Rapid alkalinization factor
RC.4461	1	347	G/A	54.9/45.1	739/608	Chloroplast photosystem II subunit X contig_124315 27-1157 F PREDN 20111014
RC.4469	1	612	A/G	51.8/48.2	243/226	Indoleacetic acid-induced-like protein
RC.28995	1	246	A/G	52.1/47.9	259/238	NA
RC.17031	1	152	C/A	69.4/30.6	497/219	NA
RC.17063	1	574	A/T	68.1/31.9	469/220	NA
RC.17089	1	245	A/T	74.6/25.4	715/244	NA
RC.30168	1	128	G/A	61.6/38.4	330/206	NA
RC.17124	1	74	T/C	54.2/45.8	240/203	THO complex subunit
RC.17169	1	123	C/G	57.6/42.4	512/377	Cysteine-rich receptor-like protein kinase
RC.29617	1	75	G/A	58.3/41.7	306/219	plastid movement impaired 2
RC.29027	1	1760	C/T	65.0/35.0	3967/2137	Protein of unknown function (DUF502)
RC.4490	1	164	A/G	53.3/46.7	280/245	Glucose 6 phosphate/phosphate translocator-like protein
RC.17433	1	70	A/G	50.1/49.9	201/200	NA
RC.17567	1	536	A/C	57.2/41.7	346/252	NBS-LRR resistance-like protein
RC.17572	1	111	G/C	61.2/27.7	1114/505	Vacuolar cation/proton exchanger 1
RC.17603	1	182	G/A	50.2/49.8	214/212	NBS-LRR resistance-like protein
RC.4509	1	163	C/A	55.0/45.0	428/350	Cytochrome P450 contig_13473 560-2525 E PREDN 20111014
RC.25936	1	176	G/T	66.4/33.6	695/351	Cysteine synthase
RC.17633	1	121	G/T	50.7/45.9	255/231	NA
RC.4513	1	240	A/G	52.5/47.5	939/848	Mitochondrial ATP synthase subunit G protein
RC.4519	1	304	C/T	59.8/40.2	1112/748	Cytochrome b-c1 complex subunit
RC.4527	1	436	T/C	68.6/31.4	713/326	Endoplasmic reticulum membrane protein YGL010W contig_54863 267-4007 F PREDN 20111014
RC.4528	1	146	T/G	70.6/29.3	2361/979	alpha/beta-Hydrolases superfamily protein
RC.17893	1	430	G/A	53.1/46.9	238/210	Receptor-like protein kinase
RC.17905	1	233	C/T	60.5/39.5	334/218	Multidrug resistance protein ABC transporter family
RC.4535	1	538	G/T	77.3/22.6	1500/439	FK506-binding protein
RC.18057	1	430	T/C	62.3/37.7	516/312	Uncharacterized protein
RC.18122	1	292	G/A	71.3/28.7	628/253	Elongation factor EF-2
RC.18248	1	64	A/T	53.1/46.9	304/269	#N/A
RC.18258	1	340	A/C	55.0/45.0	536/439	NA
RC.18301	1	120	A/T	51.5/48.5	389/367	NA
RC.18355	1	1433	T/A	55.6/44.4	355/284	Casein kinase-like protein contig_52991 475-5497 E PREDN 20111014
RC.18370	1	123	A/T	73.9/26.1	614/217	NA
RC.18395	1	91	A/G	62.0/38.0	333/204	NA
RC.18404	1	609	T/C	70.9/29.1	892/366	Charged multivesicular body protein 2a contig_103068 6055-1978 E PREDN 20111014
RC.29523	1	836	G/A	60.7/39.3	328/212	Trypsin family protein
RC.18462	1	130	C/G	60.3/39.7	1274/838	Nucleoredoxin
RC.18546	1	154	T/G	58.4/41.5	628/446	NA
RC.4575	1	62	G/A	59.0/41.0	389/270	unknown protein
RC.18797	1	131	G/A	50.2/49.8	227/225	Cytochrome P450 contig_13473 560-2525 E PREDN 20111014
RC.4584	1	8	A/T	69.2/30.8	1148/510	Cytochrome b-c1 complex subunit
RC.4586	1	229	C/T	56.1/43.7	262/204	Disease resistance protein RGA2
RC.18968	1	558	G/T	57.5/42.3	330/243	Golgin candidate
RC.19005	1	80	T/C	71.9/28.1	581/227	NA
RC.28970	1	207	G/T	60.7/39.0	347/223	Serine carboxypeptidase
RC.4593	1	97	C/G	61.6/38.4	485/302	Uncharacterized protein
RC.19054	1	1012	G/T	77.4/21.6	717/200	Receptor-like protein kinase
RC.19071	1	151	T/C	52.1/47.9	506/466	Senescence-associated protein
RC.4598	1	404	G/A	57.3/42.7	931/693	26S protease regulatory subunit 8 homolog A contig_51975 184-2987 E PREDN 20111014
RC.19194	1	1129	A/G	64.0/36.0	372/209	NA
RC.29002	1	600	G/T	58.6/41.4	319/225	Phosphatidylinositol 4-kinase type 2-beta
RC.4608	1	161	G/T	58.9/41.1	1090/761	Uncharacterized protein
RC.19385	1	478	C/T	53.0/47.0	238/211	MYB transcription factor MYB40
RC.26805	1	301	C/T	55.8/44.2	397/315	Histone-lysine N-methyltransferase, H3 lysine-9 specific SUVH6
RC.19435	1	611	T/C	67.3/32.7	754/366	Disease resistance protein
RC.19608	1	205	A/G	51.3/48.7	232/220	Pathogenesis-related protein PR10
RC.19643	1	155	G/A	73.1/26.9	704/259	Lipase
RC.19778	1	124	A/G	52.2/47.8	355/325	Ethylene-responsive transciptional coactivator-like protein
RC.19922	1	146	C/T	50.1/49.9	210/209	NA
RC.29487	1	337	C/G	67.6/32.4	1272/611	Uncharacterized protein
RC.20099	1	697	C/T	50.7/49.3	211/205	Receptor-like kinase AC233082.8 89512-93609 H EGN_Mt100125 20111014
RC.20199	1	753	A/G	63.9/36.1	450/254	Histone deacetylase
RC.25781	1	620	C/T	58.4/41.6	294/209	Tubby-like F-box protein contig_71180 880-142 E PREDN 20111014
RC.4671	1	408	A/C	50.4/49.6	996/982	Protein of unknown function (DUF399 and DUF3411)
RC.4679	1	192	G/A	70.7/29.2	1199/496	60S ribosomal protein L34
RC.4681	1	708	C/T	74.2/25.8	605/210	Ribosome biogenesis protein rlp24
RC.4685	1	90	G/T	77.5/22.5	884/257	Pheophorbide A oxygenase
RC.4690	1	155	A/T	51.6/48.4	314/294	NA
RC.20698	1	100	G/C	64.2/35.7	693/385	PIF-like transposase
RC.28359	1	274	A/C	67.9/32.1	1780/841	Low-temperature-induced 65 kDa protein AC235674.3 76412-78961 E EGN_Mt100125 20111014
RC.20869	1	46	G/A	56.7/43.3	274/209	#N/A
RC.4709	1	151	A/C	60.6/39.4	1576/1024	photosystem I light harvesting complex gene 6
RC.21025	1	156	C/T	58.7/41.3	334/235	NA
RC.21052	1	456	A/G	51.0/49.0	286/275	Pentatricopeptide repeat protein contig_59671 1840-4007 H PREDN 20111014
RC.25157	1	1226	T/C	74.3/25.7	770/267	Protein-tyrosine-phosphatase IBR5
RC.21142	1	535	A/C	50.5/49.5	240/235	12-oxophytodienoate reductase
RC.21151	1	94	T/C	50.2/48.4	216/208	Predicted protein (Fragment)
RC.21284	1	529	A/G	56.5/43.5	880/677	Carotenoid cleavage dioxygenase contig_89777 279-2974 H PREDN 20111014
RC.25196	1	100	G/T	51.5/48.5	233/219	NA
RC.4724	1	103	A/T	72.5/27.5	2165/821	NA
RC.21423	1	822	T/A	58.3/41.7	3902/2789	Serine hydroxymethyltransferase
RC.21455	1	150	T/G	71.3/28.7	707/284	Microtubule associated protein contig_64364 7878-78 H PREDN 20111014
RC.4740	1	268	T/G	67.4/32.6	950/460	Ferredoxin-thioredoxin reductase variable chain contig_170201 1574-826 F PREDN 20111014
RC.4748	1	236	T/A	60.8/39.2	559/360	NA
RC.4749	1	182	G/A	65.7/34.3	383/200	Biotin carboxyl carrier protein of acetyl-CoA carboxylase
RC.26067	1	498	G/A	51.0/49.0	1037/998	Heat shock protein
RC.4753	1	107	C/T	51.7/47.9	262/243	NA
RC.26519	1	578	A/G	51.7/48.3	261/244	Glucosyltransferase
RC.21699	1	824	C/G	59.5/40.5	316/215	UDP-glucuronosyltransferase 3A1
RC.4778	1	216	T/A	79.0/21.0	3910/1041	NA
RC.4779	1	231	C/T	74.8/25.2	2799/941	50S ribosomal protein L24
RC.28347	1	85	C/T	77.7/22.1	940/268	Uncharacterized protein
RC.4782	1	170	C/A	73.9/26.1	774/274	PRLI-interacting factor A
RC.22081	1	123	A/G	50.7/49.3	218/212	Protein kinase superfamily protein
RC.22112	1	60	T/A	51.2/48.8	229/218	NA
RC.4787	1	197	A/C	75.8/24.2	1123/358	FTSH protease 11
RC.29925	1	182	T/A	55.9/44.1	260/205	Resistance protein
RC.4797	1	124	C/T	76.7/23.2	917/277	Uncharacterized protein
RC.22363	1	1329	G/T	57.7/42.3	301/221	Beta-amyrin synthase
RC.22427	1	521	C/T	55.2/44.8	271/220	General transcription factor 3C polypeptide
RC.4811	1	387	A/C	47.3/33.7	393/280	NA
RC.26186	1	592	C/G	68.5/31.5	475/218	NA
RC.22576	1	118	C/G	71.2/28.8	930/376	Glutathione S-transferase GST
RC.22578	1	90	T/A	63.7/35.6	404/226	#N/A
RC.26658	1	1357	T/G	54.8/45.2	338/279	Uncharacterized protein
RC.22756	1	474	C/G	74.1/25.9	651/227	F24O1.5
RC.4824	1	2002	G/T	53.5/46.5	262/228	Callose synthase
RC.22775	1	121	C/T	71.5/28.4	609/242	TNP1
RC.4825	1	1972	C/T	59.9/40.1	328/220	Telomeric DNA-binding protein
RC.22848	1	120	G/A	67.8/32.2	616/292	Putative uncharacterized protein
RC.27940	1	458	G/A	56.3/43.7	285/221	Resistance protein
RC.4827	1	181	A/C	65.6/34.3	1142/598	Histone H2A
RC.4842	1	82	C/A	73.9/26.1	726/256	NA
RC.4843	1	31	G/A	50.5/49.5	682/669	Carotenoid cleavage dioxygenase contig_54065 5312-413 E PREDN 20111014
RC.4848	1	116	G/C	57.1/42.9	871/655	FUNCTIONS IN: molecular_function unknown
RC.23264	1	87	C/T	53.0/47.0	1046/926	17.4 kDa class III heat shock protein
RC.23475	1	826	T/C	53.8/46.2	286/246	NA
RC.23486	1	61	T/C	51.7/48.3	275/257	Putative uncharacterized protein
RC.4879	1	25	G/A	51.5/48.5	361/340	NA
RC.23721	1	1032	C/T	66.4/33.6	502/254	Microtubule associated protein contig_64364 7878-78 H PREDN 20111014
RC.23724	1	281	C/G	55.8/44.2	465/369	NA
RC.23752	1	745	A/G	67.3/32.7	557/271	Putative uncharacterized protein
RC.23914	1	219	C/A	58.2/41.4	323/230	NA
RC.23928	1	73	C/T	54.7/45.3	308/255	Oleosin family protein
RC.23947	1	109	C/T	59.9/40.1	334/224	Replication factor A protein
RC.24028	1	232	T/A	54.2/45.8	274/232	Cc-nbs-lrr resistance protein
RC.24104	1	239	G/A	57.0/43.0	281/212	Beta-amylase
RC.26047	1	1819	G/A	53.1/46.7	273/240	Poly(A)-binding protein
RC.24172	1	177	C/T	68.1/31.9	710/332	plant glycogenin-like starch initiation protein 6
RC.24215	1	702	G/A	53.3/46.7	236/207	MYB transcription factor
RC.28861	1	1733	C/A	64.0/36.0	419/236	Aldehyde dehydrogenase family 3 member H1
RC.24269	1	115	T/A	73.0/27.0	610/226	NA
RC.29861	1	1058	T/C	64.3/35.7	436/242	60S ribosomal protein L23
RC.4920	1	328	T/G	73.8/26.2	3207/1141	NA
RC.24326	1	84	T/G	65.4/34.6	444/235	NA
RC.24460	1	754	G/T	70.5/29.4	497/207	NA
RC.24466	1	416	G/A	57.5/42.5	338/250	Receptor-like protein kinase
RC.4929	1	170	C/T	58.7/41.3	520/366	Carbonic anhydrase
RC.24657	1	281	T/C	60.3/39.7	330/217	Farnesylated protein contig_241934 1-1106 F PREDN 20111014
RC.4947	1	375	T/G	61.1/38.9	427/272	Transcription initiation factor IIF, beta subunit
RC.4948	1	285	A/G	74.5/25.5	904/310	Mitogen-activated protein kinase
RC.4955	1	457	A/C	63.7/36.3	421/240	Eukaryotic translation initiation factor 4E
RC.4960	1	341	G/A	68.9/31.1	822/371	NA
RC.24828	1	1298	C/T	53.9/46.1	281/240	Os03g0214600 protein
RC.4964	1	89	C/T	61.5/38.5	399/250	Protein of unknown function (DUF3506)
RC.27537	1	1810	T/C	63.6/36.4	383/219	Polyphenol oxidase
RC.27411	1	1203	A/T	52.5/47.5	325/294	Heat shock protein contig_51657 555-3923 E PREDN 20111014
RC.25069	1	886	A/G	58.1/41.9	304/219	NAC domain protein
RC.4992	1	256	G/T	60.7/39.3	506/327	NA
RC.4993	1	591	G/A	68.4/31.6	542/250	WRKY transcription factor contig_75277 3519-2059 F PREDN 20111014
RC.5008	1	97	T/G	62.4/37.6	441/266	SAUR-like auxin-responsive protein family
RC.5009	1	94	G/A	57.1/42.9	1097/825	DCD (Development and Cell Death) domain protein
RC.5013	1	458	A/G	66.8/33.2	600/298	Uncharacterized protein
RC.5024	1	206	A/G	57.0/43.0	436/329	dentin sialophosphoprotein-related
RC.5040	1	99	T/A	52.6/47.4	2510/2260	Thf1-like protein contig_48956 9197-5929 F PREDN 20111014
RC.5059	1	882	G/A	60.4/38.9	562/362	Leucine rich protein
RC.5064	1	1165	C/T	61.6/38.4	645/402	RING/U-box superfamily protein
RC.5065	1	308	G/A	70.3/29.5	517/217	ABC transporter-like protein
RC.27553	1	455	G/A	52.6/47.4	432/389	Citrate synthase contig_63559 5368-268 E PREDN 20111014
RC.5094	1	199	C/T	51.2/48.8	276/263	NA
RC.28949	1	129	A/G	56.6/43.3	2226/1704	30S ribosomal protein S17
RC.5101	1	181	T/A	63.7/36.3	674/384	Uncharacterized protein
RC.5103	1	1006	G/T	58.0/42.0	284/206	Eukaryotic translation initiation factor 3 subunit B
RC.5110	1	303	A/T	67.9/32.1	837/396	Serine/threonine protein kinase SNT7
RC.28024	1	344	C/T	50.1/49.9	349/347	ABC transporter-like protein
RC.5135	1	166	T/C	58.6/41.4	302/213	unknown protein
RC.5142	1	101	T/A	52.7/47.3	236/212	NA
RC.5146	1	554	C/T	57.4/42.6	349/259	Histidinol dehydrogenase
RC.29576	1	1283	G/A	54.8/45.2	257/212	proteasome activating protein 200
RC.5156	1	331	A/G	51.4/47.6	252/233	Uncharacterized protein
RC.5168	1	121	T/C	71.9/28.1	1016/398	Phosphomethylpyrimidine synthase contig_75753 4573-843 E PREDN 20111014
RC.25728	1	3375	C/T	56.8/43.2	267/203	Homeobox protein Hox-C4
RC.5209	1	385	C/A	67.5/32.4	1425/685	30S ribosomal protein S8 contig_61401 2818-1025 F PREDN 20111014
RC.5222	1	486	A/T	61.9/38.1	420/259	Galactose mutarotase-like superfamily protein
RC.5228	1	142	C/A	61.2/36.6	660/395	Small nuclear ribonucleoprotein family protein
RC.5232	1	533	A/G	51.8/48.2	253/235	AML1
RC.5237	1	130	C/T	65.2/34.8	1024/546	Glutathione-regulated potassium-efflux system protein kefB
RC.5240	1	628	G/A	65.4/34.6	905/478	Putative uncharacterized protein
RC.5246	1	88	C/G	60.1/39.9	1350/895	Uncharacterized protein
RC.5267	1	215	A/G	77.6/22.4	924/267	Predicted protein
RC.25466	1	1170	G/A	57.4/42.6	291/216	BHLH transcription factor
RC.28703	1	305	G/A	58.5/41.5	1832/1300	Endoplasmin-like protein
RC.5329	1	403	C/T	52.4/47.6	313/284	Tubby-like F-box protein
RC.5332	1	308	A/G	66.8/33.2	1140/566	alpha/beta-Hydrolases superfamily protein
RC.5337	1	216	G/A	64.7/35.3	615/335	NA
RC.5346	1	298	T/C	68.5/31.5	991/456	Heat shock protein
RC.5349	1	69	A/G	53.9/46.1	316/270	S-adenosyl-L-methionine-dependent methyltransferases superfamily protein
RC.5351	1	170	T/C	58.0/42.0	355/257	NA
RC.29645	1	506	G/A	72.4/27.6	2678/1020	Elongation factor EF-2 contig_62341 6131-2981 F PREDN 20111014
RC.5354	1	181	A/T	61.5/38.5	748/468	unknown protein
RC.5356	1	212	G/A	73.6/26.4	573/206	Protein TRANSPARENT TESTA
RC.5363	1	164	C/T	75.6/24.4	1024/331	Uncharacterized protein
RC.5368	1	99	A/T	70.6/29.4	1501/624	Uncharacterized protein
RC.5373	1	146	C/T	51.1/48.9	1865/1788	60S acidic ribosomal protein P1
RC.5381	1	84	A/G	50.0/50.0	320/320	#N/A
RC.5382	1	660	T/A	71.0/29.0	537/219	alpha/beta-Hydrolases superfamily protein
RC.5387	1	138	A/G	72.3/27.6	745/285	RNA polymerase sigma factor rpoD
RC.5417	1	363	T/C	57.9/42.1	439/319	40S ribosomal protein
RC.5449	1	43	T/C	68.6/31.4	572/262	NA
RC.5455	1	100	G/A	72.6/27.4	812/306	Putative uncharacterized protein
RC.5463	1	369	T/C	51.1/48.9	686/657	Peptide-N(4)-(N-acetyl-beta-glucosaminyl)asparagine amidase
RC.5473	1	209	A/C	57.8/42.2	305/223	Glutathione S-transferase
RC.5475	1	516	G/T	54.8/45.2	249/205	F-box family protein
RC.5485	1	1047	A/G	58.9/41.1	364/254	Regulator of nonsense transcripts-like protein
RC.5487	1	47	A/G	64.7/35.3	528/288	Ubiquitin-fold modifier-conjugating enzyme
RC.4033	1	557	G/A	61.8/38.2	447/276	Protein grpE
RC.4034	1	134	A/T	50.5/49.5	237/232	Protein of unknown function (DUF1230)
RC.4035	1	216	G/C	56.8/43.2	1144/869	Charged multivesicular body protein 1b
RC.5491	1	226	A/T	65.8/34.2	400/208	Receptor-like protein kinase
RC.5492	1	154	A/C	79.4/20.6	800/208	FUNCTIONS IN: molecular_function unknown
RC.5501	1	410	G/A	64.4/35.6	378/209	O-linked GlcNAc transferase like protein
RC.5505	1	157	C/T	62.1/37.9	538/329	NA
RC.5529	1	342	G/T	55.1/44.9	267/218	Ubiquitin carboxyl-terminal hydrolase isozyme L3
RC.5531	1	1139	T/G	74.5/25.2	673/228	Alanyl-tRNA synthetase
RC.5532	1	530	G/C	50.5/49.5	344/337	Cyclin-dependent kinase A AC235662.8 93888-99460 F EGN_Mt100125 20111014
RC.5534	1	137	C/T	63.7/36.2	643/365	Early-responsive to dehydration stress protein (ERD4)
RC.5545	1	275	T/C	73.0/27.0	594/220	unknown protein
RC.5552	1	266	C/T	71.2/28.8	509/206	NA
RC.27897	1	195	C/A	71.6/28.4	1251/495	Lectin
RC.25587	1	88	C/A	51.7/48.3	273/255	NA
RC.5589	1	166	C/T	55.3/44.6	4196/3384	Uncharacterized protein
RC.5601	1	274	C/T	78.2/21.7	863/240	CBL-interacting protein kinase contig_88013 1281-74 E PREDN 20111014
RC.5604	1	759	G/C	58.2/41.8	352/253	ABC transporter G family member contig_53036 6104-1556 E PREDN 20111014
RC.5608	1	284	T/C	59.7/40.3	459/310	Peptidyl-prolyl cis-trans isomerase contig_10751 2426-1226 E PREDN 20111014
RC.5637	1	317	C/T	56.2/43.8	495/386	RING finger protein
RC.5641	1	135	A/G	57.6/42.4	370/272	E3 ubiquitin-protein ligase HUWE1
RC.5655	1	370	T/A	59.3/40.6	2017/1380	NA
RC.29164	1	1038	C/T	57.4/42.6	355/264	RGPR-related
RC.5677	1	863	G/A	55.0/45.0	349/285	Auxin-responsive protein (Aux/IAA)
RC.5678	1	206	A/G	51.5/48.4	2258/2123	14-3-3-like protein
RC.25686	1	156	G/A	75.7/24.2	894/286	ATP-dependent RNA helicase contig_54253 5828-2205 E PREDN 20111014
RC.5686	1	250	C/T	62.8/37.2	385/228	Heterogeneous nuclear ribonucleoprotein K contig_53298 2960-5700 F PREDN 20111014
RC.5691	1	220	C/T	54.7/45.3	1617/1337	Glutathione S-transferase GST
RC.5742	1	250	T/C	76.9/23.1	1106/333	60S ribosomal protein L36 contig_80678 919-295 E PREDN 20111014
RC.5745	1	156	C/G	73.2/26.4	1200/433	Susceptibility homeodomain transcription factor contig_91250 964-160 F PREDN 20111014
RC.5775	1	174	C/G	73.7/26.2	1601/569	Pre-mRNA-splicing factor SF2
RC.5780	1	184	C/G	56.6/43.2	573/438	Uncharacterized protein
RC.25134	1	318	G/A	63.0/37.0	383/225	unknown protein
RC.25211	1	218	T/C	70.4/29.5	617/259	Protein of unknown function (DUF1350)
RC.4047	1	167	T/C	54.5/45.4	312/260	Ubiquitin thioesterase OTU1
RC.25220	1	255	G/T	69.3/30.7	544/241	Seryl-tRNA synthetase
RC.5810	1	276	G/A	73.2/26.8	793/290	Uncharacterized protein
RC.5816	1	396	A/G	56.9/43.1	332/251	Germin-like protein contig_241574 850-1 F PREDN 20111014
RC.5823	1	289	C/T	54.3/45.7	891/749	Tetratricopeptide repeat (TPR)-like superfamily protein
RC.5830	1	1865	A/T	50.6/49.4	214/209	Serine hydroxymethyltransferase
RC.5832	1	117	G/A	56.7/43.2	4143/3157	40S ribosomal protein S24
RC.5843	1	192	T/C	75.6/24.4	1227/396	Proteasome subunit beta type
RC.5857	1	1977	C/T	64.0/36.0	690/388	Nucleolar GTP-binding protein
RC.5875	1	178	A/G	79.0/21.0	874/232	NA
RC.29902	1	202	T/A	65.3/34.6	504/267	NA
RC.5890	1	201	A/C	61.2/38.6	350/221	Transcription initiation factor TFIID subunit
RC.30324	1	196	A/T	77.9/22.1	879/250	Histone H2A
RC.25720	1	776	A/C	51.7/48.3	323/302	Strawberry notch-like protein
RC.5916	1	369	C/T	70.8/29.2	638/263	Centrin-2
RC.5925	1	160	C/T	71.3/28.7	1408/567	NA
RC.5927	1	349	G/T	63.8/36.1	706/399	Protein kinase, putative
RC.5935	1	166	C/T	52.1/47.8	516/474	NA
RC.5947	1	522	G/A	67.7/32.3	425/203	Heat shock protein contig_69511 1782-362 E PREDN 20111014
RC.5960	1	51	T/A	57.7/42.3	582/427	Putative uncharacterized protein
RC.26017	1	248	A/C	57.9/42.1	960/698	Beta-amylase
RC.5984	1	182	T/C	52.6/47.4	507/456	Protein C6orf115, putative
RC.5988	1	368	G/A	70.1/29.9	533/227	NA
RC.5992	1	118	T/C	72.8/27.2	566/211	Uncharacterized protein
RC.6000	1	268	G/T	52.2/47.8	282/258	NA
RC.6013	1	177	G/A	61.2/38.8	384/243	NA
RC.4052	1	189	A/C	56.7/43.3	436/333	Magnesium-protoporphyrin O-methyltransferase
RC.6071	1	347	G/A	76.6/23.4	713/218	Unknown protein contig_80610 11702-155 E PREDN 20111014
RC.6077	1	319	A/G	71.4/28.5	609/243	Sucrose transporter contig_79312 2249-74 H PREDN 20111014
RC.6092	1	834	G/A	56.1/43.9	370/290	Dihydrofolate reductase
RC.6108	1	182	C/A	54.7/42.3	407/315	Uncharacterized protein (Fragment)
RC.6136	1	247	G/A	53.8/46.2	365/313	NA
RC.6147	1	102	G/A	56.5/43.5	1333/1028	Solanesyl diphosphate synthase contig_53143 4236-627 F PREDN 20111014
RC.6150	1	44	C/A	79.1/20.8	1004/264	60S ribosomal protein L22-2
RC.6155	1	211	C/A	62.0/37.8	371/226	Protein GIGANTEA
RC.6158	1	209	G/C	65.1/34.8	653/349	NA
RC.25151	1	1418	T/C	57.7/42.3	307/225	Calcium-dependent protein kinase
RC.6159	1	101	A/G	53.5/46.5	301/262	Phosphoglycerate mutase-like protein
RC.6171	1	42	T/A	67.1/32.9	489/240	NA
RC.6184	1	1364	A/C	66.4/33.6	457/231	Pentatricopeptide repeat protein-like protein contig_103508 3201-882 E PREDN 20111014
RC.6191	1	265	T/C	69.6/30.3	2042/890	30S ribosomal protein
RC.6195	1	51	G/C	59.8/40.0	312/209	Thioredoxin superfamily protein
RC.6204	1	128	T/G	69.4/30.6	654/289	NA
RC.25499	1	337	A/C	59.7/40.3	311/210	Chaperone protein clpB
RC.25601	1	1637	A/G	61.2/38.8	376/238	LETM1-like protein
RC.6226	1	350	T/C	50.5/49.5	221/217	NA
RC.6234	1	122	G/T	57.0/43.0	498/376	NA
RC.30384	1	288	A/C	57.9/42.1	781/568	Uncharacterized protein
RC.6269	1	324	G/A	53.5/46.5	293/255	Glycine-rich RNA-binding protein-like protein
RC.6273	1	177	A/G	61.7/38.3	642/398	Protein kinase superfamily protein
RC.6274	1	132	A/G	67.2/32.8	890/434	Protein kinase superfamily protein
RC.6275	1	808	A/G	71.5/28.3	591/234	like COV 2
RC.6282	1	618	G/A	57.7/42.3	304/223	Serine/threonine protein kinase
RC.6288	1	97	C/T	62.8/37.2	929/550	Intracellular protease
RC.6293	1	362	C/A	63.9/36.1	558/315	FUNCTIONS IN: molecular_function unknown
RC.6317	1	700	A/G	79.6/20.2	1213/307	Eukaryotic translation initiation factor 5A-1
RC.6324	1	613	G/A	53.5/46.4	643/557	Dihydrolipoyllysine-residue succinyltransferase component of 2-oxoglutarate dehydrogenase complex
RC.6330	1	270	T/C	65.9/34.1	1236/639	Aspartic proteinase
RC.6339	1	146	G/A	66.1/33.9	398/204	Putative uncharacterized protein
RC.6344	1	148	G/T	66.8/33.2	1244/618	Low PSII Accumulation 3
RC.25333	1	629	A/G	62.4/37.6	399/240	CCR4-NOT transcription complex subunit
RC.6349	1	129	C/T	63.1/36.9	362/212	Uncharacterized protein
RC.26113	1	865	T/G	55.7/44.3	304/242	auxin F-box protein 5
RC.6414	1	176	G/C	68.6/31.2	525/239	Cysteinyl-tRNA synthetase
RC.6420	1	124	A/G	57.4/42.6	513/381	Isocitrate lyase
RC.6425	1	214	C/A	69.3/30.7	1265/560	Proteasome subunit alpha type
RC.6455	1	207	T/A	50.2/49.8	300/298	Ribosomal protein L12/ ATP-dependent Clp protease adaptor protein ClpS family protein
RC.27745	1	526	A/C	73.6/26.4	607/218	Alanine glyoxylate aminotransferase-like protein
RC.6485	1	116	A/G	67.4/32.6	1204/583	Protein of unknown function (DUF3353)
RC.6490	1	282	T/C	66.3/33.7	680/346	Two-component response regulator-like PRR73
RC.6504	1	307	G/A	54.5/45.4	538/448	NA
RC.6506	1	110	G/A	73.0/27.0	555/205	Transmembrane protein
RC.6519	1	881	C/T	76.6/23.4	659/201	BEL1-like homeodomain protein contig_98987 6206-1644 F PREDN 20111014
RC.25511	1	164	G/T	74.0/26.0	742/261	40S ribosomal protein S25-2
RC.6545	1	803	G/A	65.5/34.5	603/318	Zinc finger CCCH domain-containing protein
RC.6572	1	905	T/G	52.6/47.4	245/221	Alcohol dehydrogenase
RC.6575	1	241	C/A	78.9/21.1	1244/333	Elongation factor-like protein contig_61220 3148-1533 E PREDN 20111014
RC.6586	1	551	T/G	54.4/45.6	306/256	Glutamyl-tRNA reductase
RC.6599	1	344	A/C	54.6/45.4	268/223	FK506-binding protein
RC.6601	1	413	C/T	55.7/44.3	466/370	NA
RC.4067	1	216	A/G	70.9/29.1	1311/539	PGR5-LIKE A
RC.6607	1	153	C/T	57.1/42.9	285/214	RED family protein
RC.28035	1	172	G/A	63.5/36.5	955/549	Uncharacterized protein
RC.6715	1	575	G/T	65.8/34.2	1201/624	NA
RC.6728	1	29	A/G	60.7/39.3	323/209	Homeobox protein knotted-1-like protein
RC.27961	1	801	T/C	75.4/24.6	747/244	Tic22-like family protein
RC.6737	1	287	G/A	77.4/22.6	1577/460	Lactoylglutathione lyase
RC.6739	1	156	G/A	62.0/38.0	347/213	NA
RC.25768	1	150	A/C	58.7/41.2	779/546	Uncharacterized protein
RC.6758	1	87	A/G	66.1/33.9	400/205	Beta-ureidopropionase
RC.6760	1	525	G/C	75.7/24.2	824/263	Betaine-aldehyde dehydrogenase
RC.26330	1	100	G/A	66.6/33.4	758/380	Coatomer alpha subunit-like protein contig_50398 4984-258 E PREDN 20111014
RC.6796	1	146	C/T	68.8/31.2	1016/461	Cyclic nucleotide-gated ion channel
RC.6811	1	413	A/G	61.9/38.1	648/399	Uncharacterized protein
RC.4073	1	223	T/G	73.1/26.9	757/278	Bromodomain-containing protein
RC.26594	1	99	G/A	53.0/46.5	543/476	phytochrome-associated protein phosphatase type 2C
RC.6900	1	301	G/T	51.2/48.8	231/220	Transcription factor bHLH68 AC233783.1 82495-78034 E EGN_Mt100125 20111014
RC.6906	1	316	C/A	55.6/44.4	559/447	Acetolactate synthase
RC.6910	1	314	C/T	76.7/23.2	760/230	nucleolar RNA-binding Nop10p family protein
RC.6912	1	437	T/C	70.4/29.4	562/235	Monothiol glutaredoxin-S17 AC233659.1 95738-92338 E EGN_Mt100125 20111014
RC.6917	1	171	C/T	76.4/23.6	796/246	SPA1-like protein
RC.6940	1	278	A/G	69.7/30.3	667/290	S-formylglutathione hydrolase contig_114117 252-2256 F PREDN 20111014
RC.6945	1	70	A/T	50.2/49.6	414/409	Uncharacterized protein
RC.6958	1	45	G/A	53.4/46.6	298/260	alpha-amylase-like 3
RC.6972	1	38	A/G	64.7/35.3	398/217	DnaJ homolog subfamily B member
RC.6983	1	213	A/T	56.3/43.7	265/206	Actin depolymerizing factor contig_53135 17-1411 F PREDN 20111014
RC.7037	1	79	A/G	61.6/38.4	329/205	NA
RC.7049	1	219	T/C	64.4/35.6	381/211	Glyoxysomal fatty acid beta-oxidation multifunctional protein MFP-a
RC.7057	1	840	A/T	55.5/44.5	293/235	unknown protein
RC.28135	1	52	C/T	61.1/38.9	1102/702	Multidrug resistance protein ABC transporter family
RC.28707	1	376	C/T	77.0/23.0	773/231	Transmembrane proteins 14C
RC.7111	1	120	A/T	75.5/23.9	670/212	Cyclin-D-binding Myb-like transcription factor
RC.7114	1	367	G/T	58.3/41.6	1976/1411	Ras-like protein
RC.27978	1	1062	C/T	70.8/29.2	615/254	Unknown protein contig_238360 3831-240 F PREDN 20111014
RC.7121	1	282	T/C	67.0/33.0	513/253	SART-1 family
RC.7124	1	1649	G/A	53.5/46.5	290/252	Chaperone protein dnaJ
RC.7126	1	1503	A/G	63.0/37.0	393/231	unknown protein
RC.7182	1	194	T/C	59.3/40.7	397/273	Exosome complex exonuclease RRP4
RC.4078	1	321	G/T	55.5/44.5	665/533	60S ribosomal protein L24
RC.7236	1	378	C/A	57.0/43.0	379/286	NA
RC.28166	1	90	G/A	52.0/48.0	251/232	NA
RC.7263	1	431	G/T	70.0/29.9	469/200	bifunctional nuclease in basal defense response 1
RC.7279	1	207	C/T	66.4/33.6	788/399	L-idonate 5-dehydrogenase AC229727.11 97113-102082 F EGN_Mt100125 20111014
RC.7283	1	157	G/T	54.6/45.4	263/219	NA
RC.7293	1	204	T/G	67.1/32.9	682/334	Histone H2A
RC.7299	1	330	C/T	55.5/44.5	531/425	Acetyltransferase NSI
RC.7315	1	61	G/C	64.4/35.6	422/233	NA
RC.7322	1	194	A/G	60.0/40.0	325/217	Vacuolar protein sorting-associated protein 41 homolog contig_71440 3560-240 F PREDN 20111014
RC.7338	1	99	T/A	56.3/43.7	615/478	Ubiquitin-like protein
RC.7367	1	483	A/G	69.6/30.4	1074/469	Rab GDP dissociation inhibitor
[truncated: 25,924 more rows]
