# Supplementary material for: De novo assembly of red clover transcriptome based on RNA-Seq data provides insight into drought response, gene discovery and marker identification
Source: BMC Genomics. 2014 Jun 9;15(1):453. doi: 10.1186/1471-2164-15-453 (PMC4144119; doi:10.1186/1471-2164-15-453)
Supplement: Supplementary file 6 — Additional file 6: Red clover transcript tags with SSR motifs. The SSRs were identified according to the Perl MISA script (see Methods), and the file lists the characteristics of the SSRs. (XLSX 146 KB) [file 12864_2013_6182_MOESM6_ESM.xlsx]

## Sheet: Additional_file_6
Additional file 6. Complete list of SSRs identified in the red clover transcriptome
ID	SSR nr.	SSR type	SSR	size	start	end
RC.2	1	p6	(TCGTCC)8	48	565	612
RC.4	1	p4	(TTAG)5	20	227	246
RC.5	1	p3	(GGT)6	18	612	629
RC.9	1	p3	(CCT)7	21	321	341
RC.12	1	p4	(AAAT)7	28	712	739
RC.16	1	p3	(CCT)6	18	747	764
RC.22	1	p3	(ACC)7	21	568	588
RC.29	1	p3	(TCT)6	18	103	120
RC.32	1	p3	(TGG)6	18	401	418
RC.39	1	p3	(ACC)7	21	797	817
RC.46	1	p2	(CT)14	28	683	710
RC.46	2	c	(ATC)8atgta(TCC)7	50	766	815
RC.53	1	p3	(CTT)6	18	280	297
RC.56	1	p2	(GA)30	60	38	97
RC.60	1	p2	(TC)26	52	104	155
RC.65	1	p3	(TCT)6	18	57	74
RC.68	1	p3	(CAA)7	21	672	692
RC.71	1	p2	(CT)8	16	87	102
RC.72	1	p3	(TCC)9	27	444	470
RC.72	2	p3	(ATG)9	27	643	669
RC.74	1	p3	(CAA)7	21	125	145
RC.76	1	p2	(TC)11	22	18	39
RC.80	1	p3	(CTT)6	18	232	249
RC.82	1	p3	(TGT)9	27	488	514
RC.83	1	p3	(CAG)6	18	463	480
RC.87	1	p3	(CTT)6	18	166	183
RC.92	1	p3	(TGG)6	18	416	433
RC.95	1	p2	(TC)41	82	23	104
RC.96	1	p2	(TC)11	22	18	39
RC.102	1	p2	(AG)9	18	473	490
RC.106	1	c	(CAA)7cc(ACA)28	107	108	214
RC.107	1	p3	(ACC)7	21	549	569
RC.112	1	p2	(TC)15	30	556	585
RC.116	1	p3	(TCT)6	18	80	97
RC.117	1	p3	(GGA)10	30	114	143
RC.125	1	p3	(CAA)8	24	71	94
RC.125	2	p3	(CAA)7	21	440	460
RC.131	1	p3	(CTT)7	21	144	164
RC.131	2	p3	(CTT)7	21	387	407
RC.135	1	p3	(TGC)6	18	443	460
RC.136	1	p3	(CAC)8	24	192	215
RC.137	1	p2	(CT)19	38	39	76
RC.144	1	p2	(TC)31	62	104	165
RC.149	1	p3	(TCT)7	21	783	803
RC.151	1	p3	(GAA)7	21	182	202
RC.151	2	p3	(GAA)7	21	425	445
RC.156	1	p3	(TGG)8	24	154	177
RC.158	1	p4	(GACG)5	20	557	576
RC.160	1	c	(AG)9(GA)34	86	8	93
RC.167	1	p2	(GA)34	68	53	120
RC.168	1	p2	(TC)29	58	26	83
RC.173	1	p3	(CAC)6	18	18	35
RC.176	1	p3	(TTC)7	21	14	34
RC.181	1	p3	(ACC)6	18	216	233
RC.182	1	p3	(AGT)6	18	461	478
RC.183	1	p3	(ATG)7	21	271	291
RC.183	2	p3	(CTT)6	18	448	465
RC.190	1	p2	(GA)20	40	445	484
RC.191	1	p3	(CAC)10	30	121	150
RC.192	1	p3	(GGA)9	27	116	142
RC.193	1	p3	(TCT)9	27	92	118
RC.203	1	c	(TCA)8tg(ATC)33	125	1	125
RC.204	1	p3	(CAC)6	18	84	101
RC.210	1	p3	(GGT)8	24	275	298
RC.219	1	p3	(TGA)8	24	136	159
RC.223	1	p3	(TCT)8	24	45	68
RC.224	1	p2	(TC)19	38	6	43
RC.228	1	p3	(CAA)7	21	425	445
RC.241	1	p3	(AAC)6	18	62	79
RC.241	2	p3	(ACC)9	27	486	512
RC.244	1	p3	(TGG)6	18	222	239
RC.245	1	p2	(CT)17	34	12	45
RC.258	1	p4	(AAAT)6	24	353	376
RC.269	1	p4	(AATA)6	24	1218	1241
RC.292	1	p4	(ATTA)5	20	932	951
RC.293	1	p3	(TTC)21	63	10	72
RC.314	1	p2	(TC)8	16	42	57
RC.317	1	p2	(AT)23	46	456	501
RC.329	1	c	(CCTTT)5cctccgctacatactactactacttt(TTAA)5	71	84	154
RC.329	2	p2	(CA)10	20	217	236
RC.329	3	p3	(AGT)6	18	1136	1153
RC.330	1	c	(CCTTT)6cctccgctacatactactactacttt(TTAA)5	76	40	115
RC.330	2	p2	(CA)9	18	178	195
RC.330	3	p3	(AAC)6	18	771	788
RC.339	1	p2	(AG)10	20	52	71
RC.345	1	p3	(GCT)6	18	348	365
RC.362	1	p3	(GCT)8	24	381	404
RC.371	1	p3	(TTC)10	30	85	114
RC.372	1	p3	(TTC)7	21	86	106
RC.378	1	p3	(TTC)6	18	47	64
RC.378	2	p3	(ATC)6	18	197	214
RC.381	1	c	(AG)9ggtttatcttttccgtttccatacataaaagaggaagaagaagaagag(GAA)6	84	88	171
RC.382	1	p3	(TAT)6	18	487	504
RC.392	1	p3	(TCA)7	21	522	542
RC.415	1	p2	(AG)18	36	483	518
RC.417	1	p6	(GATGGA)9	54	71	124
RC.427	1	p3	(TAT)6	18	957	974
RC.456	1	p3	(GGT)14	42	97	138
RC.456	2	p3	(GAA)6	18	296	313
RC.473	1	p2	(TC)11	22	4	25
RC.485	1	c	(TC)13tgaatcattc(CTT)14	78	44	121
RC.501	1	c	(CAA)8cagcagcagcagcagcaacagcaacaa(CAG)7	72	262	333
RC.509	1	p2	(CT)35	70	23	92
RC.517	1	p3	(CTT)8	24	117	140
RC.518	1	p3	(CTT)6	18	110	127
RC.522	1	p2	(TC)26	52	207	258
RC.531	1	p3	(AAT)19	57	98	154
RC.538	1	p2	(AT)9	18	683	700
RC.549	1	c	(AAAC)5ttgtttatttttattattatcattccttttca(TTC)6	70	75	144
RC.563	1	c	(AAC)18aag(AAC)39	174	3	176
RC.564	1	p2	(CT)9	18	1	18
RC.565	1	p2	(GA)10	20	52	71
RC.568	1	p3	(TCT)6	18	208	225
RC.589	1	p3	(GGT)6	18	384	401
RC.595	1	p2	(CT)23	46	13	58
RC.599	1	p3	(GTT)8	24	492	515
RC.602	1	p3	(TTC)9	27	132	158
RC.616	1	p2	(GA)18	36	606	641
RC.622	1	c	(TC)12ta(TC)43	112	17	128
RC.623	1	p2	(CT)8	16	288	303
RC.629	1	p2	(TC)9	18	61	78
RC.643	1	p3	(GAA)10	30	186	215
RC.652	1	p4	(TCAC)5	20	701	720
RC.657	1	p2	(TC)20	40	31	70
RC.662	1	p2	(TC)8	16	11	26
RC.667	1	p3	(CAA)6	18	82	99
RC.711	1	p2	(AT)9	18	295	312
RC.724	1	p4	(AATT)8	32	53	84
RC.732	1	p4	(AATC)6	24	81	104
RC.735	1	p3	(CAG)6	18	273	290
RC.754	1	p3	(CCA)6	18	211	228
RC.754	2	p3	(ACC)6	18	459	476
RC.768	1	p3	(ATG)9	27	412	438
RC.769	1	p3	(ATG)6	18	123	140
RC.773	1	p3	(GAA)7	21	220	240
RC.773	2	p3	(AAC)6	18	345	362
RC.777	1	p3	(TCA)8	24	1	24
RC.779	1	p3	(TAT)6	18	182	199
RC.786	1	p3	(TTG)6	18	234	251
RC.790	1	p2	(GA)8	16	132	147
RC.795	1	c	(TGTTG)5ggtttgaactttgaagtaa(CT)22	88	36	123
RC.798	1	p3	(TCT)8	24	215	238
RC.825	1	p3	(TAT)6	18	786	803
RC.831	1	p2	(AT)16	32	152	183
RC.839	1	p4	(TCAC)5	20	19	38
RC.840	1	p3	(TGA)7	21	200	220
RC.851	1	p2	(CT)14	28	56	83
RC.853	1	p3	(TCT)9	27	181	207
RC.898	1	p3	(GAA)9	27	24	50
RC.904	1	p3	(CAG)6	18	285	302
RC.917	1	c	(CT)25ccttctatctttcaaattcccaaatctctcta(TC)8	98	314	411
RC.921	1	p3	(ATG)9	27	595	621
RC.942	1	p3	(ATC)21	63	220	282
RC.946	1	p3	(ATC)89	267	180	446
RC.953	1	p3	(TTG)6	18	462	479
RC.986	1	p2	(AG)19	38	94	131
RC.1002	1	c	(TCT)7ttattatcagtgttgttgaatttgtcgtcg(TCT)11	84	156	239
RC.1005	1	p3	(AGA)7	21	294	314
RC.1013	1	p3	(GAA)9	27	227	253
RC.1020	1	c	(CT)21cc(CT)11	66	3	68
RC.1027	1	p2	(AT)8	16	139	154
RC.1032	1	p3	(GAT)6	18	563	580
RC.1032	2	p4	(AATA)5	20	847	866
RC.1056	1	p3	(GGT)10	30	673	702
RC.1070	1	p2	(TA)8	16	70	85
RC.1085	1	p4	(TCAC)5	20	50	69
RC.1109	1	p3	(TGG)7	21	474	494
RC.1140	1	p4	(TCTT)5	20	270	289
RC.1175	1	p6	(CCTCAC)6	36	458	493
RC.1203	1	p6	(TAGCCA)7	42	120	161
RC.1216	1	p3	(CCA)6	18	281	298
RC.1223	1	p4	(TTAA)5	20	109	128
RC.1263	1	p3	(ACA)9	27	259	285
RC.1269	1	p3	(CTT)7	21	118	138
RC.1392	1	p4	(TTAT)6	24	177	200
RC.1468	1	p3	(CAC)7	21	439	459
RC.1487	1	p3	(GTG)6	18	305	322
RC.1510	1	p2	(AT)15	30	434	463
RC.1511	1	p3	(CCA)6	18	349	366
RC.1524	1	p3	(ATG)8	24	148	171
RC.1537	1	p2	(TG)8	16	411	426
RC.1538	1	p4	(CAAA)5	20	24	43
RC.1545	1	p2	(AT)11	22	344	365
RC.1581	1	p2	(GA)8	16	180	195
RC.1602	1	c*	(ACAT)5(ATA)6*	36	507	542
RC.1609	1	p3	(AAT)6	18	164	181
RC.1623	1	p3	(CCA)6	18	140	157
RC.1660	1	p2	(TG)9	18	390	407
RC.1662	1	p3	(TTA)6	18	408	425
RC.1665	1	p3	(GAG)10	30	258	287
RC.1667	1	p3	(GTT)10	30	313	342
RC.1680	1	p3	(CTT)15	45	154	198
RC.1691	1	p3	(CCA)7	21	388	408
RC.1694	1	c	(TC)12taaaaacccctttttccactctaaaaagc(CT)10	73	84	156
RC.1718	1	p2	(CT)13	26	109	134
RC.1726	1	c	(AC)8aagcaaaaaaaaaaacaaaacactctcatggaagatcaaatcc(ACA)6	77	109	185
RC.1727	1	p3	(ACT)7	21	79	99
RC.1754	1	c	(TA)14aataa(AT)17	67	299	365
RC.1756	1	p2	(TC)13	26	105	130
RC.1809	1	p3	(TCA)8	24	491	514
RC.1839	1	p3	(ATC)8	24	121	144
RC.1860	1	p3	(AAC)7	21	155	175
RC.1862	1	p3	(TAC)6	18	177	194
RC.1862	2	p3	(GTT)7	21	502	522
RC.1883	1	p2	(AG)8	16	91	106
RC.1890	1	p2	(TG)12	24	201	224
RC.1906	1	p3	(AAG)6	18	215	232
RC.1907	1	p3	(ATT)9	27	432	458
RC.1922	1	p3	(ATT)6	18	44	61
RC.2008	1	p3	(ACC)6	18	369	386
RC.2019	1	p2	(CT)14	28	4	31
RC.2021	1	p4	(AACC)5	20	54	73
RC.2027	1	p3	(TTA)7	21	424	444
RC.2137	1	p2	(AT)16	32	334	365
RC.2153	1	p3	(ATG)6	18	465	482
RC.2173	1	p5	(ACCTC)5	25	391	415
RC.2182	1	p3	(AAC)8	24	123	146
RC.2194	1	p4	(AACT)5	20	65	84
RC.2194	2	c	(TTC)13aacaaccacttctgattccacaatttcca(TCT)10	98	383	480
RC.2208	1	p3	(TTC)6	18	92	109
RC.2220	1	p3	(ACT)6	18	223	240
RC.2220	2	p3	(ATC)6	18	305	322
RC.2279	1	p3	(ATC)9	27	5	31
RC.2295	1	p2	(CT)9	18	1	18
RC.2303	1	p3	(TGG)6	18	232	249
RC.2311	1	p3	(ATG)6	18	416	433
RC.2326	1	p3	(TCA)10	30	1	30
RC.2355	1	p2	(TA)8	16	151	166
RC.2388	1	p3	(AGA)6	18	14	31
RC.2389	1	p3	(GCC)7	21	27	47
RC.2400	1	p3	(CTT)6	18	529	546
RC.2421	1	p3	(ATT)13	39	337	375
RC.2437	1	p3	(AAT)9	27	160	186
RC.2440	1	p2	(TA)17	34	374	407
RC.2527	1	p2	(TA)8	16	137	152
RC.2544	1	p3	(CTT)10	30	92	121
RC.2557	1	p3	(TTG)6	18	429	446
RC.2559	1	p2	(CT)20	40	269	308
RC.2561	1	c	(CAC)8ctcatatccataactacagctgcagcatga(AGT)6	72	140	211
RC.2564	1	p3	(GAT)10	30	22	51
RC.2565	1	p3	(AAG)6	18	261	278
RC.2565	2	p3	(TCT)6	18	379	396
RC.2566	1	p3	(GGA)7	21	5	25
RC.2569	1	p3	(AGA)6	18	328	345
RC.2574	1	p3	(TCC)6	18	1	18
RC.2576	1	p3	(ATC)9	27	36	62
RC.2576	2	c	(GGA)6catcattatttctccggtgactccaaccaacaacat(CAA)30	144	237	380
RC.2579	1	p3	(CTT)7	21	191	211
RC.2581	1	c	(CAA)12cagcagcagcagcag(CAA)11cagcaacaacaacaacag(CAA)38	216	243	458
RC.2584	1	p3	(CAT)58	174	1	174
RC.2586	1	p3	(TGG)6	18	43	60
RC.2586	2	p3	(TGG)8	24	190	213
RC.2588	1	p3	(CAC)7	21	1	21
RC.2592	1	p3	(TGG)7	21	150	170
RC.2597	1	p2	(CT)31	62	22	83
RC.2598	1	c	(GGA)7aatgacggcggcggaa(GAG)7	58	24	81
RC.2600	1	c	(TC)13tgaatcattc(CTT)9	63	302	364
RC.2601	1	p3	(CCT)7	21	131	151
RC.2604	1	p3	(ATG)8	24	314	337
RC.2606	1	p2	(GA)21	42	4	45
RC.2614	1	p3	(AGA)6	18	78	95
RC.2616	1	p3	(GCA)7	21	1	21
RC.2617	1	p3	(GGT)6	18	346	363
RC.2618	1	p3	(ACC)9	27	134	160
RC.2619	1	p3	(ACC)6	18	43	60
RC.2621	1	p2	(TC)32	64	14	77
RC.2627	1	p3	(CCA)6	18	159	176
RC.2635	1	c	(AG)30tgagagagagagt(GA)13	99	11	109
RC.2643	1	p3	(CTC)7	21	140	160
RC.2643	2	p3	(ATG)6	18	334	351
RC.2643	3	p2	(AG)9	18	409	426
RC.2647	1	p3	(CTT)6	18	43	60
RC.2648	1	p3	(CAT)6	18	253	270
RC.2653	1	p3	(CCA)7	21	282	302
RC.2662	1	p3	(AGA)19	57	9	65
RC.2669	1	p3	(CCA)10	30	194	223
RC.2675	1	p3	(CTC)11	33	1	33
RC.2677	1	c	(CT)8cc(CT)16	50	17	66
RC.2679	1	p6	(CGTCCT)7	42	1	42
RC.2683	1	p3	(GGT)8	24	1	24
RC.2685	1	p3	(AAC)10	30	117	146
RC.2696	1	p3	(AAG)7	21	15	35
RC.2697	1	p3	(TGG)6	18	77	94
RC.2698	1	p3	(AAG)7	21	15	35
RC.2700	1	p3	(AGA)6	18	264	281
RC.2703	1	p3	(TCA)13	39	404	442
RC.2716	1	p3	(GAA)8	24	26	49
RC.2721	1	c	(AAC)13c(ACA)50	190	1	190
RC.2722	1	p3	(CTC)7	21	291	311
RC.2725	1	p3	(CAT)6	18	82	99
RC.2726	1	p3	(TCT)6	18	59	76
RC.2732	1	c	(AG)9ggtttatcttttccgtttccatacataaaagaggaagaagaagaagag(GAA)6	84	90	173
RC.2734	1	p3	(AAC)6	18	120	137
RC.2736	1	p3	(AAC)14	42	117	158
RC.2737	1	p3	(CAA)7	21	125	145
RC.2738	1	p3	(GAG)7	21	107	127
RC.2744	1	p3	(CCA)6	18	82	99
RC.2746	1	p2	(CT)8	16	87	102
RC.2748	1	p3	(TCA)7	21	68	88
RC.2750	1	p3	(GTG)8	24	134	157
RC.2752	1	p3	(GGA)6	18	21	38
RC.2755	1	p2	(CT)19	38	116	153
RC.2758	1	p2	(GA)9	18	391	408
RC.2759	1	p3	(ACC)6	18	239	256
RC.2761	1	p3	(TCT)6	18	59	76
RC.2764	1	p3	(GAG)9	27	279	305
RC.2771	1	p3	(GGA)6	18	33	50
RC.2775	1	p3	(ACC)11	33	106	138
RC.2777	1	p2	(TC)10	20	248	267
RC.2779	1	p3	(ACC)6	18	31	48
RC.2787	1	p3	(TGG)7	21	1	21
RC.2794	1	p2	(TC)16	32	16	47
RC.2796	1	c	(AAC)6acccctatcatcaccagcttcagcaccgt(AAC)24c(ACA)62	306	8	313
RC.2804	1	p3	(TTC)7	21	41	61
RC.2804	2	p3	(CTC)9	27	121	147
RC.2807	1	p3	(AAC)77	231	331	561
RC.2810	1	p3	(CCA)6	18	84	101
RC.2817	1	c	(CAA)8catcatcaacaacaacaaag(ACA)18	98	177	274
RC.2817	2	p3	(CAG)6	18	363	380
RC.2818	1	p3	(CAA)6	18	93	110
RC.2820	1	c	(CAC)10cat(CAC)14	75	26	100
RC.2823	1	p3	(TCT)6	18	102	119
RC.2824	1	p3	(TCC)8	24	76	99
RC.2828	1	p2	(TC)8	16	29	44
RC.2831	1	p2	(GA)23	46	14	59
RC.2834	1	c	(CAT)16caacttcttcttcttcatcattatcaa(CAT)6	93	51	143
RC.2840	1	p3	(ACC)6	18	195	212
RC.2840	2	p6	(TGCTCA)7	42	362	403
RC.2855	1	p2	(CT)18	36	17	52
RC.2858	1	c	(CTC)7ttccgccgccgtcatt(TCC)10	67	82	148
RC.2861	1	p2	(CT)13	26	4	29
RC.2861	2	p3	(ATC)8	24	85	108
RC.2863	1	c	(CT)43gtgtctc(TG)12	117	3	119
RC.2867	1	p3	(ATC)35	105	24	128
RC.2872	1	p3	(AAG)6	18	261	278
RC.2873	1	p2	(TC)13	26	168	193
RC.2875	1	p3	(GGA)25	75	1	75
RC.2876	1	p3	(CAC)10	30	74	103
RC.2877	1	p3	(CAC)8	24	172	195
RC.2882	1	p3	(GGT)6	18	187	204
RC.2883	1	p2	(GA)19	38	396	433
RC.2885	1	p3	(GGA)6	18	102	119
RC.2886	1	p3	(CAA)62	186	210	395
RC.2892	1	c	(CCA)13ca(ACC)8	65	69	133
RC.2895	1	p3	(CCA)7	21	36	56
RC.2910	1	c	(TCA)24(ATC)27a(CAT)7caccatcatcatcatcatcgtcatcatcatg(ATC)6ac(CAT)10	256	17	272
RC.2913	1	p3	(TGG)9	27	166	192
RC.2917	1	p3	(CCA)7	21	57	77
RC.2918	1	p3	(ACC)6	18	10	27
RC.2918	2	p3	(CCT)8	24	125	148
RC.2920	1	p3	(GTG)9	27	249	275
RC.2921	1	p3	(TCA)6	18	370	387
RC.2922	1	p3	(CCA)8	24	230	253
RC.2923	1	c	(CCA)7cctcct(CCA)10cg(CAC)14ctccaccatcaccatcat(CAC)16	167	1	167
RC.2924	1	p3	(TGG)8	24	410	433
RC.2928	1	c	(CTC)9atcctcatcctcatcctcatcctccttttcgtcctcgtcctcag(CCTCGT)6	107	3	109
RC.2929	1	p3	(GTG)6	18	35	52
RC.2943	1	p3	(CAC)6	18	101	118
RC.2947	1	p3	(TCA)7	21	151	171
RC.2948	1	p3	(ACC)7	21	328	348
RC.2957	1	p2	(CT)11	22	17	38
RC.2958	1	p3	(ATC)13	39	1	39
RC.2960	1	p3	(GAT)8	24	522	545
RC.2961	1	p3	(CAC)6	18	425	442
RC.2963	1	p3	(AGG)8	24	79	102
RC.2964	1	p2	(AG)13	26	298	323
RC.2966	1	p3	(CCA)9	27	25	51
RC.2968	1	p3	(TCC)8	24	56	79
RC.2969	1	p3	(CAA)62	186	1	186
RC.2973	1	p6	(TCGTGA)8	48	16	63
RC.2982	1	p2	(TC)25	50	510	559
RC.2983	1	c	(CT)24ca(CT)9	68	15	82
RC.2984	1	p3	(TCT)11	33	83	115
RC.2987	1	p2	(AG)13	26	433	458
RC.2989	1	p2	(CT)9	18	7	24
RC.2990	1	p2	(CT)11	22	2	23
RC.2998	1	p3	(CCA)8	24	189	212
RC.3000	1	p3	(GGA)8	24	283	306
RC.3001	1	p3	(CAC)7	21	84	104
RC.3002	1	p2	(TC)34	68	1	68
RC.3005	1	p3	(GTT)6	18	565	582
RC.3010	1	p3	(TGG)11	33	396	428
RC.3012	1	p3	(CCA)7	21	57	77
RC.3016	1	p3	(GGT)6	18	1	18
RC.3017	1	p2	(CT)21	42	18	59
RC.3018	1	p3	(ACC)9	27	185	211
RC.3021	1	p2	(TC)18	36	184	219
RC.3024	1	p2	(TC)31	62	1	62
RC.3025	1	p3	(GGT)6	18	192	209
RC.3029	1	p3	(CAC)6	18	20	37
RC.3030	1	p2	(TC)23	46	7	52
RC.3030	2	p2	(CT)19	38	145	182
RC.3038	1	p3	(AGT)6	18	36	53
RC.3040	1	p3	(GAG)11	33	25	57
RC.3042	1	p3	(TCA)6	18	77	94
RC.3044	1	p2	(CT)24	48	201	248
RC.3047	1	p3	(CAC)6	18	400	417
RC.3048	1	p3	(CCA)8	24	82	105
RC.3053	1	c	(CAT)6(TCA)7(CAT)50caatcatcatcg(TCA)20	261	275	535
RC.3054	1	p2	(AG)27	54	211	264
RC.3055	1	p2	(CT)8	16	338	353
RC.3056	1	p3	(TGA)8	24	163	186
RC.3057	1	p3	(GGT)9	27	200	226
RC.3059	1	p2	(TC)25	50	87	136
RC.3062	1	p4	(ACCA)5	20	159	178
RC.3068	1	c	(TGG)6tcgccgtgaaggtggaggtggatacagcagaggtggtggaggata(TGG)6	81	1	81
RC.3075	1	p3	(GGT)6	18	102	119
RC.3076	1	p3	(CCA)6	18	51	68
RC.3080	1	c	(TCA)6ccgcctttctgcaaatct(TCC)7	57	74	130
RC.3088	1	p3	(GGT)9	27	266	292
RC.3090	1	p3	(GGA)6	18	1	18
RC.3091	1	p2	(TC)18	36	23	58
RC.3093	1	p2	(CT)37	74	46	119
RC.3099	1	p3	(TCT)8	24	540	563
RC.3110	1	p3	(TCC)7	21	1	21
RC.3114	1	p3	(TGG)8	24	410	433
RC.3117	1	p3	(GGA)10	30	1	30
RC.3118	1	p3	(GAA)7	21	464	484
RC.3122	1	p3	(GAG)7	21	78	98
RC.3123	1	p3	(AAC)6	18	62	79
RC.3125	1	p3	(CAC)7	21	130	150
RC.3130	1	p3	(ATC)6	18	230	247
RC.3132	1	p3	(ACA)82	246	217	462
RC.3137	1	p2	(TC)18	36	29	64
RC.3140	1	p2	(GA)29	58	304	361
RC.3142	1	p3	(TGC)6	18	181	198
RC.3143	1	c	(TGT)8tgg(TGT)16	75	174	248
RC.3144	1	p3	(GGA)9	27	32	58
RC.3145	1	p2	(GA)22	44	5	48
RC.3152	1	p2	(TC)16	32	23	54
RC.3154	1	p2	(TC)32	64	89	152
RC.3156	1	p3	(AAG)7	21	241	261
RC.3165	1	p2	(CT)20	40	174	213
RC.3170	1	p2	(GA)19	38	15	52
RC.3172	1	p2	(GA)9	18	385	402
RC.3173	1	p2	(AG)51	102	140	241
RC.3174	1	p2	(AG)28	56	14	69
RC.3176	1	c	(GGA)9c(GAG)6	46	103	148
RC.3179	1	c	(AGA)6acacaacactgattcc(GGA)6	52	287	338
RC.3187	1	p3	(GGA)6	18	30	47
RC.3198	1	p2	(CT)24	48	6	53
RC.3199	1	c	(GA)15ggaaacacacacaacacaacacag(CTT)7	75	3	77
RC.3201	1	c	(CAA)15cag(CAA)111	381	139	519
RC.3202	1	p3	(GGT)6	18	1	18
RC.3203	1	p2	(AG)24	48	78	125
RC.3205	1	p2	(CT)8	16	171	186
RC.3213	1	p2	(CT)12	24	320	343
RC.3215	1	p3	(TTC)6	18	19	36
RC.3217	1	p3	(CCA)7	21	109	129
RC.3221	1	c	(TCA)7tct(TCA)13t(TCA)9t(TCA)7	113	552	664
RC.3227	1	c	(TTCC)6agatattattattacctatcatcacacaccgatacat(CTG)6	79	10	88
RC.3231	1	p3	(CAC)8	24	79	102
RC.3234	1	p2	(GA)8	16	309	324
RC.3236	1	p2	(AG)8	16	442	457
RC.3239	1	p3	(ACC)8	24	89	112
RC.3245	1	p3	(GAG)10	30	55	84
RC.3254	1	p2	(TC)17	34	45	78
RC.3255	1	p3	(TGG)9	27	55	81
RC.3264	1	p3	(CCT)6	18	187	204
RC.3277	1	p3	(AAC)24	72	8	79
RC.3279	1	p3	(CAC)8	24	77	100
RC.3280	1	p3	(CAA)8	24	9	32
RC.3283	1	p3	(TGG)9	27	337	363
RC.3286	1	p3	(TCC)7	21	258	278
RC.3288	1	p3	(TCA)6	18	70	87
RC.3290	1	p2	(TC)35	70	89	158
RC.3290	2	p3	(TTC)6	18	280	297
RC.3293	1	p2	(GA)9	18	125	142
RC.3297	1	p2	(AG)21	42	115	156
RC.3299	1	p2	(TC)19	38	104	141
RC.3304	1	p3	(TGG)8	24	1	24
RC.3310	1	p3	(TGG)9	27	207	233
RC.3311	1	p3	(TGG)8	24	4	27
RC.3312	1	p3	(CCA)7	21	4	24
RC.3313	1	p3	(TTC)6	18	13	30
RC.3317	1	p2	(GA)8	16	117	132
RC.3318	1	p3	(GGA)7	21	329	349
RC.3322	1	p2	(CT)17	34	186	219
RC.3329	1	p3	(CAC)6	18	75	92
RC.3330	1	p3	(ACC)10	30	126	155
RC.3330	2	p3	(TCT)6	18	322	339
RC.3335	1	c	(TCA)27acaa(CAT)10	115	412	526
RC.3339	1	p3	(CTT)11	33	89	121
RC.3341	1	p2	(AG)27	54	7	60
RC.3343	1	p3	(CCT)8	24	129	152
RC.3345	1	p3	(TGG)8	24	109	132
RC.3347	1	p3	(AAC)6	18	205	222
RC.3350	1	p3	(CTT)9	27	29	55
RC.3351	1	p3	(AAC)18	54	1	54
RC.3352	1	p3	(ACC)8	24	99	122
RC.3353	1	p3	(TCA)9	27	357	383
RC.3357	1	c	(TCT)8tcctgctcttgatcttgttctccatcttctcctatttcttctc(CTT)6	85	33	117
RC.3358	1	p3	(GGA)9	27	1	27
RC.3366	1	p3	(GTG)9	27	125	151
RC.3367	1	p3	(CGA)6	18	1	18
RC.3368	1	p2	(TC)30	60	104	163
RC.3370	1	p3	(TTC)6	18	398	415
RC.3373	1	p2	(CT)18	36	2	37
RC.3381	1	p3	(GTT)6	18	277	294
RC.3381	2	p3	(TCC)7	21	509	529
RC.3391	1	c	(AAC)7aataacaacaacaacaaaaataacaacaaaaacaagaagaagaag(AAC)36	174	99	272
RC.3411	1	p3	(AAG)6	18	299	316
RC.3411	2	p3	(CAT)14	42	393	434
RC.3415	1	c	(GGA)6t(GAGGAC)10	79	53	131
RC.3418	1	p3	(GGA)6	18	70	87
RC.3418	2	p3	(ATG)7	21	402	422
RC.3419	1	p3	(ATC)7	21	1	21
RC.3419	2	p3	(GGA)7	21	196	216
RC.3421	1	p3	(TGG)8	24	415	438
RC.3422	1	p3	(TCC)6	18	88	105
RC.3425	1	p2	(AG)22	44	33	76
RC.3428	1	p3	(TGG)8	24	167	190
RC.3429	1	p3	(TGG)8	24	231	254
RC.3430	1	p3	(CTT)27	81	8	88
RC.3432	1	p3	(TTC)6	18	1	18
RC.3435	1	p6	(TCTCCA)8	48	72	119
RC.3439	1	p2	(CT)20	40	85	124
RC.3439	2	p2	(CT)41	82	189	270
RC.3447	1	p3	(CAC)7	21	1	21
RC.3450	1	p3	(GTG)9	27	177	203
RC.3457	1	p3	(CCT)6	18	98	115
RC.3462	1	p3	(CAT)8	24	144	167
RC.3463	1	p3	(AGG)11	33	21	53
RC.3470	1	p3	(CAC)6	18	213	230
RC.3476	1	p3	(AAC)78	234	1	234
RC.3478	1	p3	(TGG)6	18	69	86
RC.3479	1	p3	(GGA)7	21	83	103
RC.3484	1	p3	(ATC)11	33	1	33
RC.3484	2	p3	(GGA)10	30	208	237
RC.3487	1	p2	(GA)8	16	124	139
RC.3489	1	p3	(AGG)9	27	110	136
RC.3490	1	p2	(TC)33	66	12	77
RC.3496	1	p3	(GTG)6	18	48	65
RC.3498	1	p3	(CAC)8	24	77	100
RC.3500	1	p2	(AG)16	32	277	308
RC.3506	1	p3	(GGT)9	27	3	29
RC.3516	1	p3	(AAC)6	18	348	365
RC.3520	1	p3	(GGA)6	18	76	93
RC.3521	1	p3	(ACC)8	24	95	118
RC.3522	1	c	(AG)11acacttcaaagttcaaacc(CAACA)5	66	87	152
RC.3527	1	p3	(CTC)8	24	2	25
RC.3529	1	p3	(ACC)6	18	102	119
RC.3530	1	p2	(CT)15	30	211	240
RC.3534	1	p3	(CCA)6	18	10	27
RC.3537	1	p3	(CAA)8	24	271	294
RC.3538	1	c	(AAC)36agcagcagcag(CAA)10	149	92	240
RC.3539	1	p2	(GA)23	46	363	408
RC.3543	1	p3	(TGG)8	24	136	159
RC.3545	1	p2	(TC)21	42	531	572
RC.3547	1	p2	(TC)19	38	9	46
RC.3555	1	p3	(GAG)8	24	102	125
RC.3558	1	c	(TCA)6ccgcctttctgcaaatct(TCC)6	54	77	130
RC.3561	1	c	(GA)9ggggtgagggt(AG)17	63	7	69
RC.3568	1	p3	(GAA)7	21	34	54
RC.3585	1	p4	(CCAT)6	24	1	24
RC.3587	1	p3	(CCT)6	18	120	137
RC.3590	1	p2	(GA)24	48	9	56
RC.3591	1	p2	(TC)9	18	254	271
RC.3593	1	p3	(TTC)7	21	57	77
RC.3593	2	p3	(TCA)10	30	385	414
RC.3595	1	p2	(TC)14	28	239	266
RC.3596	1	p3	(GTG)11	33	37	69
RC.3599	1	p2	(TC)12	24	11	34
RC.3601	1	p3	(CCA)8	24	71	94
RC.3603	1	p2	(TC)10	20	37	56
RC.3603	2	p3	(CCA)6	18	538	555
RC.3607	1	p3	(GGT)8	24	113	136
RC.3611	1	p3	(GGA)8	24	98	121
RC.3611	2	p3	(AGG)10	30	367	396
RC.3617	1	p3	(TGG)9	27	149	175
RC.3620	1	p3	(TGG)6	18	133	150
RC.3621	1	p2	(GA)11	22	349	370
RC.3628	1	c	(AGG)6aagaggacgaggacgaggacgaaaaggaggatgaggatgaggatgaggat(GAG)14	110	188	297
RC.3629	1	p3	(CAA)7	21	125	145
RC.3629	2	p3	(GCA)6	18	582	599
RC.3630	1	p3	(CAC)8	24	64	87
RC.3631	1	p2	(GA)8	16	155	170
RC.3632	1	p2	(TC)28	56	371	426
RC.3637	1	p3	(GGA)8	24	64	87
RC.3638	1	p2	(CT)14	28	120	147
RC.3645	1	p3	(CAG)6	18	497	514
RC.3648	1	p3	(GAA)7	21	341	361
RC.3658	1	p2	(TC)8	16	102	117
RC.3662	1	p2	(AG)19	38	645	682
RC.3670	1	p3	(TGG)9	27	59	85
RC.3673	1	p3	(AAC)6	18	1	18
RC.3673	2	p3	(CAA)6	18	180	197
RC.3674	1	c	(TGT)17tgatgttgctgt(TGG)6	81	51	131
RC.3675	1	p3	(AAC)6	18	217	234
RC.3683	1	p3	(ACC)7	21	1	21
RC.3689	1	p3	(CAC)7	21	431	451
RC.3690	1	p3	(GGA)6	18	47	64
RC.3691	1	p3	(TCC)7	21	105	125
RC.3697	1	c*	(TCT)6(TC)21*	57	58	114
RC.3699	1	c	(ACA)7acgacaacaacaacaacaacg(ACA)6	60	66	125
RC.3706	1	p3	(TTC)8	24	277	300
RC.3707	1	p2	(TC)13	26	194	219
RC.3710	1	p2	(GA)23	46	10	55
RC.3714	1	p3	(ACC)6	18	68	85
RC.3714	2	p3	(AGT)6	18	187	204
RC.3720	1	p2	(AG)8	16	47	62
RC.3733	1	p3	(GGA)6	18	16	33
RC.3736	1	p3	(TGG)14	42	1	42
RC.3740	1	p3	(TGC)6	18	290	307
RC.3741	1	p3	(AAC)6	18	62	79
RC.3746	1	p3	(TCC)6	18	89	106
RC.3756	1	p3	(CAC)12	36	76	111
RC.3758	1	p2	(TC)37	74	239	312
RC.3762	1	p3	(CCA)8	24	116	139
RC.3774	1	p2	(CT)18	36	3	38
RC.3775	1	p3	(GGT)6	18	27	44
RC.3776	1	p2	(TC)34	68	203	270
RC.3784	1	p2	(TG)17	34	171	204
RC.3785	1	p2	(AG)20	40	322	361
RC.3786	1	p3	(AAG)6	18	261	278
RC.3791	1	p3	(TGG)8	24	107	130
RC.3792	1	p3	(AAC)6	18	351	368
RC.3794	1	p3	(CAC)9	27	209	235
RC.3798	1	p3	(GCT)6	18	265	282
RC.3803	1	p3	(TGA)6	18	2	19
RC.3807	1	p2	(TC)20	40	12	51
RC.3808	1	p3	(CAC)8	24	64	87
RC.3809	1	c	(AC)8aggtaattaaaggaattaggaacaaacgaatatg(AGC)7	71	6	76
RC.3819	1	p3	(ACC)6	18	601	618
RC.3825	1	p3	(TCA)8	24	225	248
RC.3826	1	p6	(GAGGAC)11	66	177	242
RC.3828	1	p3	(GTG)10	30	292	321
RC.3829	1	p3	(GAG)9	27	82	108
RC.3830	1	p3	(TTC)6	18	431	448
RC.3832	1	p3	(CAC)7	21	80	100
RC.3836	1	p6	(CCTCGT)12	72	285	356
RC.3845	1	p3	(CAC)6	18	1	18
RC.3849	1	p2	(CT)30	60	35	94
RC.3855	1	p3	(GGA)7	21	13	33
RC.3857	1	p3	(CAC)10	30	5	34
RC.3861	1	p3	(GGA)6	18	146	163
RC.3862	1	p2	(AG)24	48	169	216
RC.3863	1	p2	(TC)21	42	39	80
RC.3865	1	p3	(GGA)6	18	125	142
RC.3868	1	p2	(CT)16	32	88	119
RC.3869	1	c	(GGT)7tatggtggatggaagcaaagcagtgtcaggcaagag(TC)17	91	43	133
RC.3873	1	p3	(TCA)19	57	493	549
RC.3878	1	c	(TCA)15t(TCA)7(CAT)39	184	16	199
RC.3879	1	p3	(GGA)8	24	57	80
RC.3881	1	p3	(GCA)6	18	24	41
RC.3882	1	p2	(AG)11	22	28	49
RC.3887	1	p3	(GAA)24	72	108	179
RC.3889	1	p3	(TGG)9	27	401	427
RC.3904	1	p2	(AG)10	20	56	75
RC.3910	1	p3	(TGA)10	30	90	119
RC.3913	1	p3	(AAC)6	18	62	79
RC.3914	1	p2	(TC)18	36	86	121
RC.3916	1	c	(TCA)83(CAT)48	393	44	436
RC.3919	1	p3	(TGG)8	24	166	189
RC.3921	1	p3	(CAC)6	18	198	215
RC.3926	1	p2	(TC)8	16	78	93
RC.3929	1	p3	(GGT)7	21	212	232
RC.3932	1	p3	(TGG)8	24	388	411
RC.3937	1	p2	(AG)27	54	139	192
RC.3938	1	p3	(TCA)9	27	76	102
RC.3942	1	p3	(GGA)9	27	179	205
RC.3943	1	p2	(TC)24	48	251	298
RC.3953	1	p4	(AATA)5	20	445	464
RC.3957	1	p3	(ATA)6	18	121	138
RC.3972	1	c	(TTTA)5ttaatttcatgttttgttgtagattccgatctaaatcatttttagt(TTAA)5	86	218	303
RC.3986	1	c	(TGT)6tc(TTG)48	164	1	164
RC.3989	1	p4	(TCTT)5	20	4	23
RC.3990	1	c	(CA)89t(AC)74	327	9	335
RC.3991	1	c	(GCT)32a(CTG)14	139	276	414
RC.3992	1	c	(CA)89t(AC)73	325	8	332
RC.3993	1	p2	(CA)39	78	64	141
RC.4012	1	p2	(TA)8	16	70	85
RC.4018	1	p3	(CAG)7	21	149	169
RC.4045	1	p4	(TTAA)5	20	844	863
RC.4048	1	p3	(ATC)6	18	235	252
RC.4083	1	p3	(ATC)6	18	295	312
RC.4104	1	p2	(GA)13	26	1548	1573
RC.4121	1	p4	(AAAT)5	20	166	185
RC.4167	1	p4	(TTTC)7	28	206	233
RC.4193	1	p3	(AAG)6	18	1125	1142
RC.4199	1	c	(TC)14tgtgaga(TTCT)5	55	692	746
RC.4203	1	p3	(CCT)8	24	46	69
RC.4213	1	p2	(AT)11	22	355	376
RC.4218	1	p3	(ACC)6	18	131	148
RC.4230	1	p2	(CT)18	36	115	150
RC.4235	1	p2	(TC)17	34	208	241
RC.4238	1	p2	(TA)8	16	301	316
RC.4263	1	p3	(TCA)8	24	1	24
RC.4263	2	p3	(ATC)18	54	369	422
RC.4286	1	p2	(CA)8	16	18	33
RC.4322	1	p2	(TC)9	18	242	259
RC.4322	2	p3	(ACA)6	18	527	544
RC.4322	3	p3	(CAA)6	18	898	915
RC.4382	1	p3	(CTT)6	18	86	103
RC.4395	1	p3	(TAA)6	18	139	156
RC.4405	1	p2	(CT)29	58	1	58
RC.4405	2	p3	(ATA)6	18	122	139
RC.4421	1	p2	(TC)20	40	3688	3727
RC.4428	1	p3	(CAT)6	18	84	101
RC.4452	1	p3	(TTC)6	18	1	18
RC.4484	1	p3	(TCT)6	18	46	63
RC.4513	1	p2	(CT)28	56	677	732
RC.4544	1	p2	(GA)29	58	1352	1409
RC.4560	1	p3	(GGA)7	21	1565	1585
RC.4560	2	p3	(AAG)10	30	1795	1824
RC.4575	1	c	(AGA)11ggatacatac(GAAA)5	63	29	91
RC.4604	1	p3	(GAA)6	18	3077	3094
RC.4617	1	p3	(GAA)6	18	41	58
RC.4621	1	p2	(AG)9	18	2661	2678
RC.4644	1	p4	(GAGT)8	32	31	62
RC.4740	1	p3	(TAT)16	48	279	326
RC.4820	1	p3	(GCA)8	24	103	126
RC.4873	1	p2	(GA)10	20	495	514
RC.4892	1	p2	(CT)9	18	34	51
RC.4898	1	p3	(TTC)7	21	116	136
RC.4901	1	p3	(ATT)6	18	158	175
RC.5020	1	p2	(AG)17	34	1	34
RC.5084	1	c	(CAA)6ctagatttcacaatctaataatcaaagattaaatgtgaaattgggggg(TAA)7	87	1409	1495
RC.5100	1	p2	(AG)8	16	126	141
RC.5101	1	p3	(ATG)10	30	156	185
RC.5199	1	p2	(TC)8	16	49	64
RC.5217	1	p2	(CT)8	16	47	62
RC.5221	1	p2	(GA)10	20	1	20
RC.5236	1	p3	(TCA)7	21	170	190
RC.5238	1	p3	(CTT)6	18	10	27
RC.5250	1	p2	(CT)23	46	25	70
RC.5272	1	p3	(TTC)6	18	975	992
RC.5272	2	p3	(TTC)6	18	1107	1124
RC.5272	3	p3	(TTG)19	57	1353	1409
RC.5272	4	p3	(TTC)8	24	1503	1526
RC.5291	1	p3	(CTG)6	18	809	826
RC.5299	1	p6	(GATTGA)6	36	621	656
RC.5307	1	p2	(GT)9	18	43	60
RC.5333	1	p3	(ATC)7	21	473	493
RC.5339	1	p3	(GGT)7	21	1853	1873
RC.5340	1	p2	(TC)29	58	1	58
RC.5383	1	p2	(CT)9	18	375	392
RC.5401	1	p3	(TTC)18	54	1043	1096
RC.5434	1	p5	(TGCTC)9	45	39	83
RC.5474	1	p4	(ATAA)5	20	215	234
RC.5479	1	p3	(AAC)6	18	118	135
RC.5501	1	p2	(TC)9	18	1	18
RC.5502	1	p2	(CT)10	20	75	94
RC.5515	1	p3	(ATG)8	24	204	227
RC.5533	1	p2	(AG)9	18	62	79
RC.5538	1	p2	(GA)23	46	2908	2953
RC.5542	1	p3	(TAT)8	24	24	47
RC.5548	1	p3	(GAT)6	18	445	462
RC.5564	1	p4	(CCTG)5	20	119	138
RC.5572	1	p2	(TC)11	22	3573	3594
RC.5595	1	p4	(TGAA)5	20	1135	1154
RC.5606	1	p2	(AT)15	30	325	354
RC.5640	1	p3	(CTT)6	18	90	107
RC.5663	1	p4	(ATTC)6	24	204	227
RC.5672	1	p3	(TTC)6	18	68	85
RC.5692	1	p3	(TCT)6	18	351	368
RC.5737	1	p4	(TGTA)8	32	331	362
RC.5759	1	p3	(AAT)20	60	1	60
RC.5822	1	p3	(CAC)8	24	244	267
RC.5831	1	p2	(AG)9	18	2838	2855
RC.5848	1	p3	(CCA)6	18	1	18
RC.5855	1	p4	(AGTT)5	20	2647	2666
RC.5879	1	p3	(CTC)6	18	1171	1188
RC.5896	1	p3	(AGG)6	18	391	408
RC.5919	1	p3	(TTC)6	18	202	219
RC.5924	1	p3	(ACC)8	24	127	150
RC.5924	2	p3	(CCA)7	21	563	583
RC.5980	1	p3	(CAC)7	21	1	21
RC.5985	1	p2	(TC)18	36	722	757
RC.5986	1	p2	(AG)8	16	695	710
RC.6004	1	p3	(AAC)6	18	225	242
RC.6022	1	p3	(GGA)7	21	409	429
RC.6028	1	p3	(TGA)7	21	93	113
RC.6047	1	p3	(CAC)7	21	263	283
RC.6053	1	p3	(CTT)8	24	232	255
RC.6064	1	p3	(AAG)6	18	236	253
RC.6066	1	p3	(ATA)7	21	1	21
RC.6107	1	c	(CT)11gaatcattc(CTT)9	58	10	67
RC.6122	1	p3	(TTC)7	21	94	114
RC.6125	1	p2	(AG)11	22	41	62
RC.6192	1	p3	(CCT)8	24	1855	1878
RC.6193	1	p3	(GAA)6	18	1	18
RC.6220	1	p2	(CT)27	54	1	54
RC.6242	1	p2	(TC)11	22	1	22
RC.6253	1	p3	(AAG)7	21	253	273
RC.6253	2	p3	(CTT)6	18	715	732
RC.6275	1	p3	(AAG)6	18	1	18
RC.6297	1	c	(TCC)7tcgtcctcctcg(TCC)6	51	109	159
RC.6308	1	p3	(CAA)6	18	428	445
RC.6323	1	p2	(TC)8	16	35	50
RC.6329	1	p2	(TC)13	26	158	183
RC.6332	1	p2	(AC)23	46	39	84
RC.6378	1	p3	(ATA)6	18	194	211
RC.6386	1	p2	(CA)14	28	27	54
RC.6398	1	p2	(AT)8	16	32	47
RC.6422	1	p2	(AG)9	18	60	77
RC.6439	1	c	(GGAAT)5agtatctttactcatcaattcaatcatcataaagcaacatt(AG)8	82	59	140
RC.6445	1	p2	(AG)8	16	483	498
RC.6451	1	p2	(TC)29	58	352	409
RC.6507	1	c	(TC)19g(CT)9	57	23	79
RC.6522	1	c	(TC)13actcac(TCACT)5	57	64	120
RC.6549	1	p2	(CA)8	16	37	52
RC.6550	1	p2	(TC)12	24	40	63
RC.6550	2	p2	(TC)16	32	225	256
RC.6576	1	p3	(ACC)8	24	632	655
RC.6586	1	p3	(TTC)6	18	1	18
RC.6603	1	p3	(TTA)9	27	42	68
RC.6658	1	p3	(ATC)6	18	779	796
RC.6669	1	p3	(GAA)9	27	123	149
RC.6680	1	p3	(CTC)10	30	1	30
RC.6710	1	p3	(TGT)6	18	1113	1130
RC.6742	1	p3	(TCT)16	48	1	48
RC.6750	1	p3	(ATC)7	21	62	82
RC.6767	1	p2	(GA)28	56	442	497
RC.6809	1	p3	(GTG)6	18	300	317
RC.6857	1	p3	(ACG)6	18	122	139
RC.6897	1	p3	(AGA)12	36	1959	1994
RC.6909	1	p2	(AG)9	18	2334	2351
RC.6989	1	c	(ATG)6actaggttgttgatgatgatgatgatct(GAA)6	64	45	108
RC.6996	1	p3	(TGA)8	24	787	810
RC.7005	1	p3	(TGT)6	18	1023	1040
RC.7024	1	p4	(GTTA)5	20	177	196
RC.7052	1	p2	(TC)16	32	1	32
RC.7082	1	p3	(CTT)10	30	640	669
RC.7087	1	p3	(TGG)6	18	312	329
RC.7123	1	p2	(TA)9	18	42	59
RC.7135	1	p2	(AG)11	22	1884	1905
RC.7139	1	p2	(CT)20	40	224	263
RC.7150	1	p3	(GGT)8	24	235	258
RC.7189	1	p2	(CT)15	30	1	30
RC.7251	1	p3	(TTC)7	21	211	231
RC.7304	1	p3	(CTT)7	21	111	131
RC.7314	1	p2	(TC)21	42	1	42
RC.7342	1	p3	(TCT)8	24	50	73
RC.7375	1	p5	(TGTTG)5	25	43	67
RC.7379	1	p3	(GGT)6	18	558	575
RC.7407	1	c	(ATC)7att(ATC)8	48	1	48
RC.7432	1	p5	(ACCTC)5	25	288	312
RC.7458	1	p3	(TGT)9	27	1587	1613
RC.7490	1	p4	(CAAC)5	20	1705	1724
RC.7497	1	p3	(CAA)7	21	1	21
RC.7522	1	p2	(CT)8	16	140	155
RC.7531	1	p3	(ATA)16	48	1	48
RC.7591	1	p3	(TTC)6	18	3261	3278
RC.7599	1	p4	(ATTC)5	20	45	64
RC.7600	1	p3	(AGA)6	18	236	253
RC.7605	1	p4	(TACA)7	28	439	466
RC.7623	1	p2	(TC)8	16	1	16
RC.7633	1	p3	(TAA)6	18	1	18
RC.7643	1	p3	(ATG)6	18	862	879
RC.7644	1	p3	(AAT)6	18	1012	1029
RC.7647	1	p2	(TC)12	24	3	26
RC.7669	1	p3	(GTG)7	21	35	55
RC.7669	2	p3	(TTC)6	18	1320	1337
RC.7701	1	p2	(GA)11	22	1	22
RC.7703	1	p3	(GTC)7	21	2197	2217
RC.7704	1	p2	(TA)8	16	51	66
RC.7710	1	p4	(AAAG)10	40	1572	1611
RC.7712	1	p2	(AC)10	20	39	58
RC.7716	1	p3	(TGA)7	21	100	120
RC.7736	1	p4	(GAAA)5	20	2050	2069
RC.7741	1	p2	(AG)14	28	1070	1097
RC.7752	1	p2	(CT)11	22	14	35
RC.7762	1	p4	(AAAG)7	28	27	54
RC.7762	2	p3	(CAT)7	21	255	275
RC.7828	1	p3	(ATA)16	48	253	300
RC.7835	1	p2	(TC)29	58	342	399
RC.7860	1	p3	(TTC)6	18	703	720
RC.7872	1	p5	(ACACA)5	25	78	102
RC.7872	2	p3	(ATG)6	18	772	789
RC.7955	1	p2	(GA)20	40	50	89
RC.7958	1	p2	(AG)9	18	377	394
RC.7962	1	p2	(TC)28	56	251	306
RC.8053	1	p3	(CCA)6	18	2327	2344
RC.8069	1	p2	(AT)9	18	766	783
RC.8076	1	p2	(GA)13	26	1142	1167
RC.8089	1	p3	(GTT)6	18	710	727
RC.8098	1	p3	(GAT)6	18	1660	1677
RC.8110	1	p3	(GTA)13	39	1610	1648
RC.8119	1	p6	(GCCAGT)6	36	608	643
RC.8140	1	p4	(AAAT)5	20	86	105
RC.8141	1	p3	(AGA)7	21	462	482
RC.8187	1	p4	(ATAA)5	20	38	57
RC.8204	1	p3	(TAC)12	36	23	58
RC.8239	1	p3	(CTT)7	21	1982	2002
RC.8256	1	p3	(TAT)6	18	914	931
RC.8281	1	p2	(GA)8	16	281	296
RC.8295	1	p3	(ATA)16	48	355	402
RC.8308	1	p3	(TCT)7	21	244	264
RC.8316	1	p3	(AAC)6	18	313	330
RC.8336	1	p3	(CAT)12	36	25	60
RC.8340	1	p3	(ATT)8	24	1	24
RC.8353	1	p3	(AAG)11	33	15	47
RC.8386	1	p5	(GTTGT)5	25	620	644
RC.8468	1	p4	(AAAT)5	20	233	252
RC.8504	1	p3	(TGC)6	18	482	499
RC.8535	1	c	(TG)9(AG)20	58	158	215
RC.8573	1	p3	(GAA)7	21	2717	2737
RC.8574	1	p2	(AT)12	24	293	316
RC.8582	1	p2	(GA)21	42	967	1008
RC.8604	1	p2	(CT)11	22	44	65
RC.8618	1	p3	(CTT)6	18	60	77
RC.8620	1	p3	(GGA)6	18	349	366
RC.8638	1	p4	(CATA)6	24	7	30
RC.8652	1	p3	(CAT)6	18	45	62
RC.8670	1	p3	(GAA)6	18	287	304
RC.8670	2	p3	(GAA)7	21	409	429
RC.8739	1	p3	(GAA)6	18	866	883
RC.8742	1	p3	(TTC)6	18	74	91
RC.8748	1	p3	(TAC)6	18	435	452
RC.8749	1	p3	(AAT)7	21	941	961
RC.8802	1	p3	(GGA)6	18	283	300
RC.8807	1	p3	(TTC)6	18	358	375
RC.8811	1	p4	(TTCT)7	28	37	64
RC.8820	1	p3	(AAT)7	21	302	322
RC.8820	2	p3	(GTA)6	18	756	773
RC.8839	1	p3	(TTG)11	33	1953	1985
RC.8854	1	p3	(TCT)7	21	330	350
RC.8855	1	p2	(CT)8	16	18	33
RC.8861	1	p3	(ATT)6	18	25	42
RC.8869	1	p3	(TGA)6	18	3421	3438
RC.8871	1	p3	(CAC)7	21	576	596
RC.8903	1	p3	(GTG)6	18	146	163
RC.8907	1	p3	(CAG)6	18	1031	1048
RC.8910	1	p3	(GGT)6	18	421	438
RC.8914	1	p3	(ATT)6	18	1594	1611
RC.9018	1	c*	(TAT)6(TATG)5*	35	59	93
RC.9027	1	p4	(AACA)5	20	9	28
RC.9055	1	c	(TA)8g(AC)10	37	1	37
RC.9059	1	p2	(CT)19	38	7	44
RC.9093	1	p3	(AAG)7	21	423	443
RC.9104	1	p3	(ATT)6	18	171	188
RC.9113	1	p4	(ATTC)5	20	771	790
RC.9160	1	p4	(AAGA)10	40	1016	1055
RC.9161	1	p3	(CTT)7	21	90	110
RC.9163	1	p2	(CT)17	34	34	67
RC.9174	1	p3	(ATT)6	18	139	156
RC.9189	1	p2	(TC)12	24	1	24
RC.9216	1	p3	(TCT)10	30	22	51
RC.9234	1	p4	(ATTC)6	24	340	363
RC.9292	1	p3	(GCT)6	18	1	18
RC.9335	1	p4	(TTTA)7	28	1422	1449
RC.9359	1	p2	(TC)14	28	46	73
RC.9364	1	p2	(AT)10	20	59	78
RC.9423	1	c	(TCA)6(GCA)6	36	2312	2347
RC.9432	1	p3	(TGA)6	18	831	848
RC.9443	1	p3	(AAT)7	21	23	43
RC.9458	1	p3	(AAG)6	18	2194	2211
RC.9478	1	p3	(AAG)18	54	1	54
RC.9478	2	p3	(ACC)6	18	1064	1081
RC.9493	1	p3	(CCA)7	21	1	21
RC.9494	1	p2	(AG)29	58	188	245
RC.9508	1	p2	(AG)9	18	69	86
RC.9541	1	p2	(TC)16	32	2467	2498
RC.9544	1	p2	(AG)11	22	568	589
RC.9563	1	p2	(TC)16	32	1	32
RC.9573	1	p3	(GAT)6	18	218	235
RC.9587	1	p3	(TGA)6	18	423	440
RC.9590	1	p3	(ATC)6	18	1387	1404
RC.9593	1	c	(GAA)9tt(TGA)6	47	301	347
RC.9593	2	p3	(GAA)6	18	476	493
RC.9609	1	p3	(AAG)6	18	2332	2349
RC.9610	1	p3	(AAC)6	18	1	18
RC.9730	1	p3	(CAT)6	18	126	143
RC.9745	1	p2	(CT)8	16	1	16
RC.9801	1	p4	(CATT)6	24	378	401
RC.9811	1	p3	(TCA)6	18	127	144
RC.9811	2	p3	(ATT)6	18	546	563
RC.9817	1	p2	(GA)18	36	654	689
RC.9825	1	p3	(AGA)9	27	39	65
RC.9837	1	p2	(AG)8	16	48	63
RC.9888	1	p3	(ATC)7	21	69	89
RC.9890	1	p2	(GT)9	18	369	386
RC.9907	1	p2	(GA)21	42	1	42
RC.9914	1	p3	(TTC)6	18	42	59
RC.9918	1	p3	(CAT)9	27	87	113
RC.9937	1	p2	(TC)14	28	123	150
RC.9937	2	p3	(ATC)6	18	207	224
RC.9948	1	c	(AGA)6atgaaaaggaatgataataataaaaataaacaa(GTTT)5	71	1	71
RC.9960	1	p4	(TTTC)5	20	12	31
RC.9982	1	p2	(AT)11	22	13	34
RC.9995	1	p3	(TAT)7	21	262	282
RC.9995	2	p3	(AGG)6	18	665	682
RC.9996	1	c	(AC)8(AG)29	74	811	884
RC.9998	1	p3	(ATA)6	18	1	18
RC.10027	1	p2	(AG)11	22	1195	1216
RC.10028	1	p2	(GA)10	20	1542	1561
RC.10041	1	p2	(CT)12	24	40	63
RC.10072	1	p2	(TC)9	18	15	32
RC.10090	1	p3	(CAT)7	21	584	604
RC.10091	1	p2	(GT)8	16	7	22
RC.10111	1	p2	(AC)8	16	121	136
RC.10191	1	p2	(AT)10	20	20	39
RC.10203	1	p3	(ATC)10	30	38	67
RC.10207	1	p3	(GGA)7	21	1	21
RC.10236	1	p3	(AGC)6	18	479	496
RC.10252	1	p3	(ATC)6	18	56	73
RC.10284	1	p3	(GAA)8	24	35	58
RC.10330	1	p3	(AAC)6	18	48	65
RC.10334	1	p4	(TTAG)12	48	135	182
RC.10347	1	p3	(GCA)8	24	2339	2362
RC.10374	1	p2	(TG)8	16	329	344
RC.10395	1	p2	(TC)8	16	301	316
RC.10425	1	p2	(TC)11	22	16	37
RC.10442	1	p2	(AC)10	20	1095	1114
RC.10443	1	p3	(TCT)6	18	1	18
RC.10452	1	p2	(CT)10	20	77	96
RC.10460	1	p3	(CTT)7	21	1	21
RC.10469	1	p3	(ATT)14	42	685	726
RC.10474	1	p3	(ATC)6	18	523	540
RC.10483	1	p3	(AGA)9	27	43	69
RC.10496	1	p3	(AAC)8	24	1183	1206
RC.10497	1	p2	(CT)9	18	1	18
RC.10508	1	p2	(CT)9	18	222	239
RC.10547	1	p2	(AG)9	18	510	527
RC.10550	1	p3	(AGT)6	18	115	132
RC.10580	1	p3	(ACC)6	18	1858	1875
RC.10587	1	p3	(AAG)9	27	96	122
RC.10618	1	p3	(ATC)7	21	272	292
RC.10658	1	p3	(AGA)6	18	1319	1336
RC.10665	1	p2	(TC)9	18	1	18
RC.10671	1	p3	(GTT)8	24	381	404
RC.10694	1	p2	(AG)15	30	1239	1268
RC.10697	1	p3	(GAT)8	24	354	377
RC.10703	1	p2	(CT)18	36	20	55
RC.10780	1	p3	(GTG)7	21	130	150
RC.10799	1	p2	(AG)12	24	787	810
RC.10817	1	p3	(CTA)6	18	8562	8579
RC.10820	1	p2	(TC)11	22	40	61
RC.10848	1	p3	(ATG)7	21	1288	1308
RC.10852	1	p3	(CCT)7	21	1532	1552
RC.10896	1	p3	(TTC)7	21	31	51
RC.10916	1	c	(AT)11cagtgcaaaagtaatatatataaaaagacatttttatt(TC)9	78	18	95
RC.10934	1	p2	(GA)8	16	1086	1101
RC.10980	1	p3	(TCA)6	18	2388	2405
RC.10991	1	p4	(ATGA)6	24	591	614
RC.10994	1	p3	(TTC)8	24	144	167
RC.11024	1	p3	(CTT)7	21	595	615
RC.11056	1	p6	(CAAGCC)5	30	154	183
RC.11110	1	p3	(TCT)6	18	77	94
RC.11121	1	p3	(ATA)7	21	60	80
RC.11122	1	p3	(AAG)7	21	137	157
RC.11135	1	p3	(TCT)18	54	1	54
RC.11145	1	p3	(GAG)6	18	250	267
RC.11204	1	p3	(AAG)6	18	597	614
RC.11269	1	p3	(ATT)6	18	1	18
RC.11272	1	p4	(ATAG)5	20	75	94
RC.11282	1	p3	(AGA)14	42	466	507
RC.11291	1	p3	(TCT)7	21	133	153
RC.11302	1	p2	(AT)8	16	273	288
RC.11312	1	p2	(GA)9	18	3179	3196
RC.11314	1	p4	(ATCT)7	28	1	28
RC.11318	1	p3	(TGA)6	18	273	290
RC.11332	1	p4	(ATTC)6	24	80	103
RC.11357	1	p3	(TGT)6	18	501	518
RC.11357	2	p2	(AG)9	18	836	853
RC.11371	1	p4	(ATTT)5	20	386	405
RC.11400	1	p3	(GAA)13	39	47	85
RC.11430	1	c	(CT)8ggtttgctttgttttactt(TCTA)7	63	1	63
RC.11433	1	p3	(GAT)7	21	1310	1330
RC.11461	1	p3	(GAT)6	18	2605	2622
RC.11477	1	p2	(GA)10	20	1804	1823
RC.11506	1	p3	(TAT)6	18	37	54
RC.11522	1	p2	(GA)11	22	12	33
RC.11545	1	p2	(GA)29	58	1	58
RC.11564	1	p2	(AG)10	20	1640	1659
RC.11568	1	p4	(TGAG)5	20	535	554
RC.11606	1	p3	(TTC)7	21	604	624
RC.11611	1	p3	(GAG)6	18	349	366
RC.11700	1	p3	(TCA)10	30	71	100
RC.11709	1	p2	(CT)19	38	25	62
RC.11713	1	p4	(TGAA)7	28	2714	2741
RC.11721	1	p3	(ATT)7	21	367	387
RC.11725	1	p5	(AACTC)5	25	43	67
RC.11756	1	p3	(CAT)6	18	106	123
RC.11784	1	p3	(GAA)7	21	125	145
RC.11803	1	p3	(AAG)6	18	1418	1435
RC.11813	1	p3	(TCT)6	18	433	450
RC.11814	1	p3	(TGA)6	18	37	54
RC.11828	1	p3	(AGA)14	42	1	42
RC.11840	1	p2	(TA)8	16	2	17
RC.11841	1	p3	(AAC)10	30	257	286
RC.11870	1	p3	(CCT)6	18	1	18
RC.11899	1	p3	(ATC)6	18	349	366
RC.11917	1	p2	(AG)16	32	935	966
RC.11963	1	p4	(TTCT)6	24	16	39
RC.11969	1	p2	(CT)10	20	367	386
RC.12035	1	p2	(AT)8	16	209	224
RC.12042	1	p4	(AATC)7	28	91	118
RC.12042	2	p3	(AAC)6	18	358	375
RC.12043	1	p3	(GAA)7	21	107	127
RC.12043	2	p4	(AATG)5	20	527	546
RC.12068	1	p3	(TCT)7	21	42	62
RC.12087	1	p3	(CAA)7	21	418	438
RC.12093	1	c	(TCT)8tcatcttca(TCT)8	57	1	57
RC.12107	1	p3	(GTT)7	21	1177	1197
RC.12111	1	p3	(AAT)6	18	185	202
RC.12128	1	p4	(TAGA)5	20	378	397
RC.12137	1	p3	(AAC)6	18	187	204
RC.12139	1	p3	(TAT)7	21	354	374
RC.12151	1	p2	(TC)17	34	1	34
RC.12171	1	p2	(TA)8	16	1199	1214
RC.12213	1	p3	(TTA)6	18	42	59
RC.12213	2	p4	(TATT)5	20	117	136
RC.12217	1	p3	(TTG)6	18	442	459
RC.12238	1	p3	(ATC)7	21	165	185
RC.12254	1	p2	(TG)8	16	700	715
RC.12255	1	p2	(AC)8	16	37	52
RC.12287	1	p2	(AG)9	18	2280	2297
RC.12310	1	p2	(GA)14	28	3945	3972
RC.12316	1	p3	(TTC)6	18	1	18
RC.12343	1	p3	(CAC)6	18	156	173
RC.12421	1	p5	(AAACA)5	25	124	148
RC.12458	1	p2	(GA)15	30	134	163
RC.12493	1	p3	(GTA)8	24	86	109
RC.12509	1	p4	(ACTC)5	20	260	279
RC.12513	1	p3	(CTG)6	18	916	933
RC.12534	1	p2	(AT)10	20	396	415
RC.12549	1	p3	(TGT)9	27	1107	1133
RC.12553	1	p3	(GAA)14	42	46	87
RC.12557	1	p5	(TTGTG)5	25	1536	1560
RC.12584	1	p2	(AG)17	34	1	34
RC.12588	1	p3	(GCA)7	21	38	58
RC.12608	1	p3	(TTA)6	18	311	328
RC.12623	1	p3	(GAG)7	21	222	242
RC.12649	1	p4	(ATTA)7	28	44	71
RC.12653	1	p4	(AGAA)6	24	259	282
RC.12683	1	p2	(TC)8	16	202	217
RC.12683	2	p3	(ATT)6	18	380	397
RC.12685	1	p3	(CCT)6	18	196	213
RC.12703	1	p2	(GT)10	20	45	64
RC.12706	1	p4	(ATTT)5	20	390	409
RC.12726	1	p3	(GAA)7	21	1	21
RC.12732	1	p3	(TGC)6	18	788	805
RC.12742	1	p3	(AAC)16	48	865	912
RC.12781	1	p2	(GA)17	34	175	208
RC.12785	1	p3	(AGT)6	18	438	455
RC.12788	1	p2	(CA)11	22	3	24
RC.12848	1	p2	(GT)10	20	343	362
RC.12856	1	c	(CAA)7tacaccaacatcccatatacc(CAA)7	63	1186	1248
RC.12874	1	p3	(GAA)14	42	300	341
RC.12885	1	p2	(TC)8	16	72	87
RC.12905	1	p3	(TCA)7	21	567	587
RC.12956	1	p3	(AAG)6	18	163	180
RC.12963	1	p3	(TAA)6	18	4	21
RC.12981	1	p3	(TCT)7	21	38	58
RC.13022	1	p3	(TGC)6	18	1127	1144
RC.13026	1	c	(GT)8aaagggtggtgaggtt(TTGGAA)5	62	292	353
RC.13044	1	p2	(CT)10	20	9	28
RC.13044	2	p3	(AGA)6	18	346	363
RC.13083	1	p3	(GTT)6	18	147	164
RC.13105	1	p3	(GAT)7	21	732	752
RC.13115	1	p3	(GTG)6	18	564	581
RC.13140	1	p2	(GA)14	28	462	489
RC.13212	1	p3	(TTC)7	21	340	360
RC.13249	1	p2	(CA)10	20	12	31
RC.13262	1	p2	(TC)12	24	183	206
RC.13265	1	p4	(TTTA)5	20	35	54
RC.13270	1	p5	(TATCA)6	30	114	143
RC.13285	1	p3	(GAA)6	18	2872	2889
RC.13304	1	p2	(GA)8	16	302	317
RC.13374	1	c	(ACTC)5acgggatagtcgaaaccctaaa(CCCT)7	70	54	123
RC.13438	1	p3	(TTC)6	18	46	63
RC.13481	1	p3	(TCT)6	18	19	36
RC.13529	1	p5	(TCCTC)7	35	63	97
RC.13535	1	p3	(AGT)6	18	45	62
RC.13537	1	p3	(CTT)6	18	150	167
RC.13573	1	p3	(TGG)8	24	528	551
RC.13573	2	p3	(TGG)7	21	652	672
RC.13592	1	p3	(GTG)7	21	232	252
RC.13606	1	p3	(ACC)6	18	55	72
RC.13614	1	p2	(TC)11	22	1	22
RC.13651	1	p3	(TTC)6	18	296	313
RC.13677	1	p2	(GA)16	32	982	1013
RC.13693	1	p3	(ACC)6	18	45	62
RC.13703	1	p5	(ACAAA)5	25	171	195
RC.13761	1	p3	(ACC)6	18	43	60
RC.13801	1	p2	(GA)21	42	1	42
RC.13818	1	p3	(CAT)7	21	1	21
RC.13818	2	p3	(AGT)11	33	146	178
RC.13839	1	p3	(AAG)7	21	182	202
RC.13840	1	c	(TGA)20ggt(GGA)6agaggag(GAT)6	106	885	990
RC.13859	1	p2	(CT)9	18	1	18
RC.13866	1	p3	(TTC)12	36	20	55
RC.13896	1	p3	(TTC)10	30	1	30
RC.13902	1	p3	(AAC)8	24	331	354
RC.13911	1	p2	(GA)29	58	2914	2971
RC.13920	1	p3	(CTA)6	18	183	200
RC.13946	1	p4	(CATA)5	20	142	161
RC.13960	1	p2	(TC)9	18	44	61
RC.13995	1	p3	(CAT)6	18	415	432
RC.13998	1	p3	(CTT)20	60	618	677
RC.14009	1	p3	(AGA)6	18	1	18
RC.14039	1	p4	(ATAA)6	24	842	865
RC.14059	1	p2	(AG)8	16	127	142
RC.14063	1	p3	(TTC)6	18	1042	1059
RC.14108	1	p2	(AG)13	26	44	69
RC.14126	1	p4	(ATTC)5	20	55	74
RC.14133	1	p3	(ATG)6	18	1	18
RC.14133	2	p3	(ATG)6	18	760	777
RC.14154	1	p4	(ATGA)5	20	275	294
RC.14162	1	p2	(TA)8	16	174	189
RC.14163	1	p3	(AAG)19	57	1112	1168
RC.14214	1	p3	(GAT)11	33	623	655
RC.14218	1	p3	(AAT)7	21	206	226
RC.14242	1	p3	(CAT)9	27	2359	2385
RC.14261	1	p3	(CAT)7	21	233	253
RC.14321	1	p3	(CTT)12	36	145	180
RC.14349	1	p2	(CT)10	20	1	20
RC.14392	1	p3	(CAT)7	21	216	236
RC.14459	1	c	(TCA)10atatactcctgatcttcaacatcccaactcaaat(TCA)6	82	722	803
RC.14471	1	p3	(TGG)6	18	336	353
RC.14485	1	p6	(TCATTC)6	36	36	71
RC.14489	1	p2	(GA)29	58	193	250
RC.14515	1	p3	(AAT)7	21	259	279
RC.14537	1	p6	(CAGCCA)6	36	266	301
RC.14568	1	p3	(TAT)6	18	1507	1524
RC.14589	1	p4	(GAGC)5	20	179	198
RC.14597	1	p2	(CT)15	30	59	88
RC.14654	1	p2	(CT)8	16	90	105
RC.14668	1	p3	(ATC)8	24	761	784
RC.14686	1	p3	(TTC)11	33	33	65
RC.14715	1	c	(CCT)7aatcctaacttctccattca(TCC)8	65	396	460
RC.14732	1	p3	(GAT)7	21	818	838
RC.14738	1	p2	(CT)19	38	3	40
RC.14749	1	p3	(GTG)6	18	2596	2613
RC.14767	1	p5	(GTTGT)5	25	2360	2384
RC.14774	1	p2	(CT)17	34	1	34
RC.14806	1	p3	(CAC)6	18	197	214
RC.14816	1	p3	(AGA)6	18	210	227
RC.14816	2	p3	(CTC)6	18	446	463
RC.14827	1	p4	(TATT)5	20	65	84
RC.14843	1	p2	(TC)11	22	60	81
RC.14868	1	p3	(AAG)7	21	292	312
RC.14925	1	p3	(TCT)6	18	2366	2383
RC.14938	1	p2	(AG)8	16	211	226
RC.14945	1	p3	(GAT)6	18	244	261
RC.14952	1	p2	(CT)12	24	1	24
RC.14952	2	p3	(AAC)6	18	216	233
RC.14953	1	p3	(TTG)8	24	218	241
RC.14955	1	p3	(GTT)6	18	51	68
RC.14963	1	p2	(AG)11	22	128	149
RC.15025	1	p3	(AGA)6	18	2001	2018
RC.15031	1	p3	(CTT)6	18	81	98
RC.15050	1	p3	(TTG)6	18	1	18
RC.15081	1	p2	(TC)13	26	22	47
RC.15082	1	p3	(ATG)12	36	56	91
RC.15106	1	p2	(CT)9	18	335	352
RC.15152	1	p3	(CAA)7	21	1	21
RC.15168	1	p3	(ATG)6	18	356	373
RC.15171	1	p3	(CAT)13	39	1106	1144
RC.15199	1	p3	(ATT)6	18	789	806
RC.15209	1	p2	(AG)8	16	90	105
RC.15259	1	p3	(AGA)7	21	314	334
RC.15262	1	p3	(ATC)7	21	41	61
RC.15263	1	p3	(CAT)8	24	2699	2722
RC.15292	1	p3	(GAT)7	21	1229	1249
RC.15321	1	p3	(CAC)6	18	1004	1021
RC.15321	2	p3	(CAA)9	27	1081	1107
RC.15324	1	p2	(AG)23	46	226	271
RC.15327	1	p3	(TGA)8	24	25	48
RC.15345	1	p3	(GAT)6	18	418	435
RC.15355	1	p3	(ATG)11	33	339	371
RC.15370	1	p2	(GT)8	16	296	311
RC.15375	1	p3	(CTT)11	33	180	212
RC.15380	1	p2	(TG)8	16	812	827
RC.15441	1	p2	(TG)8	16	935	950
RC.15453	1	p4	(AATA)5	20	598	617
RC.15504	1	p3	(CCA)7	21	49	69
RC.15515	1	p3	(CAC)6	18	39	56
RC.15518	1	p2	(GA)12	24	1	24
RC.15519	1	p2	(TC)9	18	1322	1339
RC.15524	1	p2	(CT)16	32	30	61
RC.15541	1	p3	(CAG)6	18	1	18
RC.15632	1	p2	(GA)16	32	278	309
RC.15638	1	p4	(TCAT)5	20	59	78
RC.15641	1	p2	(TC)10	20	13	32
RC.15642	1	p2	(CT)14	28	22	49
RC.15668	1	p2	(AG)9	18	670	687
RC.15699	1	p3	(CCT)6	18	1009	1026
RC.15711	1	p4	(GAAT)5	20	1176	1195
RC.15722	1	p2	(AG)11	22	45	66
RC.15722	2	p2	(GA)10	20	316	335
RC.15753	1	p3	(TTC)9	27	81	107
RC.15787	1	p2	(CT)8	16	25	40
RC.15812	1	p3	(GAG)6	18	1	18
RC.15847	1	p2	(CT)8	16	17	32
RC.15861	1	p3	(GAA)6	18	79	96
RC.15876	1	p3	(GAA)6	18	1220	1237
RC.15882	1	p3	(AGA)7	21	205	225
RC.15901	1	p3	(CTC)10	30	147	176
RC.15923	1	p4	(AAGA)5	20	136	155
RC.15939	1	p2	(GT)8	16	329	344
RC.15976	1	p4	(TCTA)15	60	1	60
RC.15978	1	p2	(AG)10	20	35	54
RC.16038	1	p3	(CTC)6	18	214	231
RC.16101	1	p2	(TC)20	40	1	40
RC.16114	1	c	(CAA)6ctg(CAA)7cttcttcagaactcaactttctccaaaacaaaaccaacccaag(CAA)7	106	332	437
RC.16145	1	p2	(TC)9	18	15	32
RC.16158	1	p3	(CCT)6	18	842	859
RC.16243	1	p3	(CAT)7	21	2	22
RC.16250	1	p3	(TGA)8	24	1355	1378
RC.16270	1	p2	(TC)8	16	227	242
RC.16280	1	p2	(TC)11	22	284	305
RC.16308	1	p3	(GGA)6	18	597	614
RC.16343	1	c	(GGAAT)12caacccgagtgc(AATGG)8attcaacttgaatggaatggaaagaatggaatcaacacgagtggaatggc(ATGGA)5	187	1	187
RC.16343	2	p5	(GGAAT)12	60	245	304
RC.16349	1	p2	(GA)9	18	78	95
RC.16359	1	p4	(CAAT)5	20	1720	1739
RC.16362	1	p3	(GAA)6	18	590	607
RC.16381	1	p3	(ATC)6	18	133	150
RC.16405	1	p2	(TG)9	18	580	597
RC.16424	1	p2	(AC)9	18	45	62
RC.16436	1	p2	(CT)30	60	1	60
RC.16443	1	p3	(TGG)7	21	1902	1922
RC.16463	1	p2	(TC)12	24	6	29
RC.16467	1	p6	(AACAAA)7	42	518	559
RC.16473	1	p6	(ACATAT)10	60	602	661
RC.16488	1	p2	(AG)8	16	291	306
RC.16516	1	p3	(AAT)8	24	30	53
RC.16519	1	p6	(ACCGGC)5	30	185	214
RC.16574	1	p3	(AGT)10	30	262	291
RC.16574	2	p2	(AG)8	16	588	603
RC.16611	1	p4	(CATT)5	20	89	108
RC.16696	1	p3	(GTA)8	24	376	399
RC.16735	1	p3	(ACA)6	18	1	18
RC.16777	1	p2	(AG)10	20	242	261
RC.16783	1	p3	(TTG)6	18	100	117
RC.16785	1	p3	(TTC)6	18	291	308
RC.16820	1	p5	(AGAAT)5	25	124	148
RC.16826	1	p3	(CTT)7	21	43	63
RC.16830	1	p5	(TCTAA)6	30	29	58
RC.16831	1	p3	(ATT)7	21	29	49
RC.16849	1	c	(TTG)11aaattgtagtct(TTG)6	63	39	101
RC.16885	1	p3	(AGA)8	24	44	67
RC.16886	1	p4	(TGTT)6	24	843	866
RC.16996	1	p3	(GCT)6	18	59	76
RC.17007	1	c	(TC)11taacatagcatggaggaacg(ACA)7	63	1	63
RC.17009	1	p3	(AAT)7	21	361	381
RC.17009	2	p3	(AAC)7	21	454	474
RC.17026	1	p3	(TGA)7	21	404	424
RC.17039	1	p2	(GA)9	18	1519	1536
RC.17145	1	p3	(TCT)6	18	507	524
RC.17210	1	p3	(TGA)7	21	561	581
RC.17216	1	c	(AGT)7agg(AGA)6	42	1359	1400
RC.17217	1	p2	(AG)17	34	1	34
RC.17238	1	p2	(AG)9	18	1922	1939
RC.17271	1	p5	(TAATA)6	30	41	70
RC.17297	1	p3	(CAA)7	21	207	227
RC.17316	1	p3	(TTC)7	21	52	72
RC.17345	1	p2	(AG)10	20	554	573
RC.17349	1	p3	(GCA)7	21	73	93
RC.17356	1	p3	(ATC)6	18	1	18
RC.17365	1	p2	(CT)17	34	1	34
RC.17374	1	p2	(CT)9	18	43	60
RC.17388	1	p3	(GAA)8	24	651	674
RC.17402	1	p3	(GAT)8	24	1	24
RC.17407	1	p4	(TTCT)5	20	70	89
RC.17411	1	p3	(TTC)8	24	106	129
RC.17416	1	p2	(TG)12	24	263	286
RC.17417	1	p3	(CAC)6	18	151	168
RC.17445	1	p2	(CT)15	30	67	96
RC.17465	1	p3	(TTC)12	36	229	264
RC.17499	1	p2	(TC)10	20	228	247
RC.17502	1	p3	(GTG)6	18	957	974
RC.17513	1	p3	(ATA)6	18	1164	1181
RC.17560	1	p3	(AGA)8	24	619	642
RC.17562	1	p4	(CAAA)5	20	1	20
RC.17579	1	p3	(GAA)13	39	449	487
RC.17615	1	p3	(TCT)6	18	188	205
RC.17621	1	c	(GATGAC)5(GAT)7	51	1273	1323
RC.17629	1	p2	(TC)16	32	28	59
RC.17650	1	p2	(AG)9	18	84	101
RC.17652	1	p4	(AAAT)5	20	64	83
RC.17670	1	p2	(CA)8	16	938	953
RC.17670	2	p2	(GA)12	24	1311	1334
RC.17670	3	p2	(GA)10	20	1740	1759
RC.17673	1	p4	(TTCC)5	20	42	61
RC.17687	1	p3	(CAG)6	18	226	243
RC.17704	1	p3	(CCT)11	33	389	421
RC.17756	1	p3	(GAA)6	18	562	579
RC.17768	1	p3	(TGA)6	18	453	470
RC.17812	1	p2	(CT)10	20	29	48
RC.17812	2	p3	(ATC)7	21	386	406
RC.17825	1	p4	(TGAA)5	20	739	758
RC.17838	1	p3	(TCA)6	18	222	239
RC.17902	1	p3	(TCT)7	21	150	170
RC.17904	1	p4	(TAGC)5	20	377	396
RC.17916	1	p3	(ATT)6	18	1225	1242
RC.17967	1	p5	(TTTTA)5	25	92	116
RC.17969	1	p2	(AG)11	22	556	577
RC.17989	1	p3	(TAC)6	18	110	127
RC.18007	1	p3	(TGA)12	36	1294	1329
RC.18053	1	p3	(ATC)6	18	250	267
RC.18068	1	p3	(TCT)6	18	739	756
RC.18082	1	c	(TC)20(TG)16	72	542	613
RC.18086	1	p3	(TGT)7	21	869	889
RC.18096	1	p6	(GGATCT)5	30	182	211
RC.18153	1	p3	(TGT)10	30	17	46
RC.18288	1	p2	(GA)19	38	1	38
RC.18290	1	c	(TAT)7tctcttctactaattttacttccttttctt(TC)10	71	66	136
RC.18426	1	p4	(TATT)5	20	583	602
RC.18426	2	p3	(CAT)7	21	1475	1495
RC.18469	1	p3	(CAC)6	18	876	893
RC.18481	1	p3	(GAA)12	36	59	94
RC.18489	1	p3	(AAT)6	18	329	346
RC.18491	1	p3	(GAT)6	18	2577	2594
RC.18497	1	p3	(ATG)7	21	29	49
RC.18518	1	p3	(ATC)12	36	533	568
RC.18549	1	p4	(TTTG)5	20	547	566
RC.18599	1	p3	(AGT)6	18	299	316
RC.18608	1	p3	(CAC)6	18	249	266
RC.18615	1	p3	(GAT)6	18	364	381
RC.18639	1	p2	(CT)9	18	7	24
RC.18639	2	p3	(ACA)6	18	133	150
RC.18648	1	p3	(ATC)6	18	1331	1348
RC.18656	1	p2	(AG)8	16	162	177
RC.18664	1	p2	(AG)12	24	216	239
RC.18668	1	p3	(GAA)15	45	754	798
RC.18698	1	p3	(CTT)6	18	1656	1673
RC.18712	1	c	(CATTCT)5tattctt(ATTCTC)6	73	43	115
RC.18747	1	p2	(TA)8	16	963	978
RC.18754	1	p3	(AAC)6	18	83	100
RC.18778	1	p3	(AGA)6	18	309	326
RC.18819	1	p3	(ATT)6	18	62	79
RC.18826	1	p3	(GTT)6	18	507	524
RC.18834	1	p3	(ATA)9	27	59	85
RC.18864	1	p4	(AACT)5	20	40	59
RC.18894	1	p3	(ATG)6	18	369	386
RC.18917	1	p3	(CAA)6	18	333	350
RC.18940	1	p2	(TC)19	38	37	74
RC.18947	1	p2	(TG)10	20	132	151
RC.18951	1	p3	(TTC)6	18	1188	1205
RC.18959	1	p3	(ATT)6	18	52	69
RC.19005	1	p2	(GA)16	32	301	332
RC.19006	1	p2	(CT)20	40	6	45
RC.19020	1	p4	(AACC)5	20	66	85
RC.19041	1	p2	(CT)17	34	342	375
RC.19052	1	p3	(GAA)9	27	493	519
RC.19056	1	p2	(TC)19	38	49	86
RC.19158	1	p2	(CA)30	60	1	60
RC.19172	1	p2	(CT)8	16	113	128
RC.19182	1	p4	(TTTC)7	28	40	67
RC.19196	1	p3	(TCT)8	24	93	116
RC.19197	1	p3	(TCA)6	18	216	233
RC.19202	1	p3	(ATC)6	18	26	43
RC.19215	1	p2	(TC)13	26	1	26
RC.19218	1	p2	(GA)20	40	1641	1680
RC.19273	1	p2	(CT)8	16	234	249
RC.19298	1	p2	(CT)17	34	2	35
RC.19298	2	p3	(TGA)6	18	1256	1273
RC.19342	1	p2	(CT)10	20	60	79
RC.19353	1	p5	(GGAAA)6	30	238	267
RC.19354	1	p3	(ATC)6	18	158	175
RC.19379	1	p3	(TTC)21	63	239	301
RC.19389	1	p3	(GTG)7	21	880	900
RC.19414	1	p2	(GT)20	40	82	121
RC.19469	1	p4	(GAAC)6	24	439	462
RC.19499	1	p2	(TC)12	24	12	35
RC.19501	1	p3	(TAT)6	18	103	120
RC.19526	1	p3	(TCT)8	24	176	199
RC.19577	1	p3	(AGA)19	57	1	57
RC.19627	1	p3	(GGT)7	21	337	357
RC.19653	1	p3	(GTG)6	18	47	64
RC.19688	1	p3	(CAC)10	30	240	269
RC.19688	2	p3	(AAC)7	21	354	374
RC.19708	1	p3	(TGA)7	21	1188	1208
RC.19710	1	p3	(TGA)10	30	495	524
RC.19731	1	p3	(AGA)7	21	709	729
RC.19819	1	p4	(AGAA)10	40	5	44
RC.19827	1	p3	(GAA)6	18	1	18
RC.19836	1	p3	(TCT)8	24	401	424
RC.19853	1	p3	(TCA)6	18	68	85
RC.19884	1	p3	(TTC)6	18	143	160
RC.19892	1	p3	(TGA)7	21	580	600
RC.19950	1	p2	(TC)10	20	34	53
RC.19980	1	p3	(TGT)6	18	148	165
RC.20018	1	p2	(TC)12	24	230	253
RC.20028	1	p3	(TTC)6	18	1096	1113
RC.20083	1	p3	(AAG)6	18	13	30
RC.20099	1	p2	(AC)15	30	369	398
RC.20160	1	c	(ACAT)6accttttgttacttccgtctattttgtcttccaacatttctggg(TC)14	96	297	392
RC.20163	1	p2	(GT)13	26	1	26
RC.20174	1	p6	(CTGTGA)5	30	214	243
RC.20189	1	p3	(TTC)6	18	81	98
RC.20196	1	p2	(CT)10	20	32	51
RC.20205	1	p6	(CATCAC)7	42	261	302
RC.20254	1	p2	(TC)12	24	61	84
RC.20277	1	p3	(GTG)6	18	428	445
RC.20279	1	p3	(CTT)23	69	325	393
RC.20366	1	p3	(ATC)6	18	280	297
RC.20390	1	p3	(AAG)19	57	1	57
RC.20411	1	c	(TCT)13ttgctcacaattccaaatcccc(TCT)17	112	86	197
RC.20451	1	p2	(CT)17	34	299	332
RC.20451	2	p2	(TA)9	18	592	609
RC.20502	1	p2	(AG)9	18	14	31
RC.20508	1	p2	(CT)13	26	27	52
RC.20548	1	p3	(TCA)7	21	654	674
RC.20560	1	p3	(GTT)6	18	1613	1630
RC.20566	1	p3	(AGA)9	27	326	352
RC.20586	1	p3	(GGA)6	18	110	127
RC.20590	1	p2	(GA)10	20	24	43
RC.20618	1	c	(ATG)6c(TAA)6ttataccct(ATG)8g(TAA)7	92	223	314
RC.20647	1	p3	(GAA)6	18	76	93
RC.20647	2	c	(AGC)6agatgtatcggtgtgtgatgataggtaataataatatct(GGAA)5	77	461	537
RC.20673	1	p3	(CCT)6	18	292	309
RC.20691	1	p4	(GAAT)5	20	395	414
RC.20707	1	p2	(TC)11	22	1	22
RC.20726	1	p4	(AAGA)6	24	68	91
RC.20726	2	c	(AATTGA)5aatcgttgttgt(AAGA)6	66	230	295
RC.20731	1	p3	(TTC)6	18	274	291
RC.20766	1	p3	(GGA)7	21	212	232
RC.20777	1	p3	(ATT)6	18	702	719
RC.20823	1	p2	(CT)12	24	256	279
RC.20912	1	p2	(GA)9	18	636	653
RC.20938	1	p3	(TCT)14	42	33	74
RC.20939	1	p3	(TAA)6	18	75	92
RC.20958	1	p3	(TGA)6	18	477	494
RC.20989	1	p4	(TTGT)5	20	1836	1855
RC.20999	1	p6	(TGATAA)5	30	676	705
RC.21019	1	p3	(TGA)6	18	258	275
RC.21031	1	p2	(GA)26	52	2205	2256
RC.21033	1	p3	(TTA)7	21	128	148
RC.21061	1	p2	(CT)12	24	1	24
RC.21092	1	p5	(CTAAA)5	25	254	278
RC.21111	1	p3	(GGT)6	18	365	382
RC.21152	1	p3	(TCT)19	57	1	57
RC.21157	1	p3	(TAA)6	18	197	214
RC.21160	1	p3	(ATT)7	21	198	218
RC.21173	1	p2	(AT)9	18	12	29
RC.21176	1	p2	(GA)13	26	611	636
RC.21235	1	p3	(TCT)19	57	418	474
RC.21362	1	p2	(TC)9	18	47	64
RC.21366	1	p2	(GA)14	28	940	967
RC.21380	1	p3	(TTC)14	42	226	267
RC.21393	1	p2	(AG)16	32	443	474
RC.21417	1	p3	(GAA)16	48	28	75
RC.21417	2	p3	(GAA)6	18	296	313
RC.21488	1	p3	(ATT)6	18	198	215
RC.21535	1	p2	(CT)16	32	1	32
RC.21614	1	p3	(ATG)7	21	49	69
RC.21619	1	p3	(GAT)6	18	1330	1347
RC.21709	1	p3	(TAA)6	18	1354	1371
RC.21741	1	p3	(GAA)7	21	108	128
RC.21750	1	p2	(CA)12	24	1	24
RC.21767	1	p5	(GAGAA)5	25	2054	2078
RC.21793	1	p3	(GAT)7	21	154	174
RC.21849	1	p3	(ATT)6	18	1350	1367
RC.21857	1	p2	(AT)9	18	40	57
RC.21862	1	p3	(ATC)6	18	219	236
RC.21866	1	p2	(AG)19	38	529	566
RC.21878	1	p2	(AG)8	16	708	723
RC.21916	1	p3	(TTG)6	18	304	321
RC.21926	1	c	(GGT)8agtggtgtgtatgaataaatgaatgaatct(AGC)6agatgtatcggtgtgtgatgataggtaataataatatct(GGAA)5	131	424	554
RC.21942	1	p3	(TCA)8	24	92	115
RC.21977	1	p2	(AG)8	16	84	99
RC.21988	1	p3	(TCT)7	21	184	204
RC.22030	1	p3	(AAG)6	18	810	827
RC.22034	1	p2	(GT)17	34	842	875
RC.22111	1	p4	(GGAT)5	20	152	171
RC.22137	1	p2	(AT)9	18	11	28
RC.22162	1	p3	(TTC)9	27	172	198
RC.22172	1	p3	(TAA)6	18	32	49
RC.22172	2	p3	(TAA)6	18	244	261
RC.22180	1	p3	(GAA)8	24	214	237
RC.22197	1	p2	(AG)9	18	1143	1160
RC.22206	1	p2	(TC)9	18	409	426
RC.22231	1	p4	(AAAT)5	20	7	26
RC.22245	1	p3	(CAA)9	27	337	363
RC.22251	1	p3	(GTG)6	18	371	388
RC.22282	1	p3	(TTG)6	18	731	748
RC.22288	1	p4	(GGAG)6	24	312	335
RC.22314	1	p3	(ACC)7	21	194	214
RC.22314	2	p3	(ATC)6	18	282	299
RC.22382	1	p2	(TC)10	20	7	26
RC.22421	1	p3	(AGC)8	24	157	180
RC.22431	1	p3	(TTC)6	18	751	768
RC.22462	1	p3	(TTC)9	27	1909	1935
RC.22469	1	p2	(TC)16	32	28	59
RC.22472	1	p3	(TCT)20	60	176	235
RC.22526	1	p4	(AAAT)5	20	939	958
RC.22611	1	p3	(TCA)7	21	35	55
RC.22611	2	p3	(TCA)6	18	263	280
RC.22621	1	p5	(TGCTA)5	25	1	25
RC.22630	1	p4	(CATA)5	20	410	429
RC.22635	1	p3	(GTG)6	18	1120	1137
RC.22637	1	p2	(CT)8	16	1	16
RC.22639	1	p2	(CA)15	30	137	166
RC.22651	1	p3	(GAA)19	57	155	211
RC.22698	1	p2	(GA)19	38	291	328
RC.22734	1	p3	(CTG)6	18	33	50
RC.22747	1	p4	(GGAA)5	20	747	766
RC.22856	1	p3	(GAT)6	18	1347	1364
RC.22874	1	p3	(TCA)6	18	671	688
RC.22879	1	p3	(TGA)8	24	377	400
RC.22912	1	p4	(ATTA)5	20	116	135
RC.22928	1	p3	(TCA)6	18	85	102
RC.22944	1	p2	(AG)9	18	895	912
RC.22945	1	p3	(CTT)7	21	510	530
RC.22945	2	p4	(TTAT)6	24	633	656
RC.22987	1	p3	(CAA)6	18	176	193
RC.23036	1	p3	(GAA)7	21	1199	1219
RC.23087	1	c	(GAG)6gaagaagtaaaagaagaggaggaggaggaggaagtaaaagaagaa(GAG)6	81	88	168
RC.23114	1	p3	(GCC)7	21	269	289
RC.23126	1	p3	(CAT)7	21	448	468
RC.23193	1	p3	(TTA)7	21	97	117
RC.23218	1	p3	(ATC)8	24	1	24
RC.23236	1	p4	(ATTT)5	20	540	559
RC.23245	1	p3	(TTC)7	21	1647	1667
RC.23266	1	p4	(TTCT)5	20	305	324
RC.23271	1	p3	(TTC)6	18	35	52
RC.23417	1	p3	(ATG)7	21	76	96
RC.23443	1	c	(CT)8(CA)9	34	149	182
RC.23443	2	c	(CT)10(CA)9	38	261	298
RC.23489	1	p3	(CCA)6	18	189	206
RC.23533	1	p2	(TC)8	16	1	16
RC.23546	1	p3	(GAA)6	18	254	271
RC.23546	2	p3	(GAA)6	18	416	433
RC.23567	1	p2	(AC)8	16	80	95
RC.23581	1	p3	(GAA)9	27	1099	1125
RC.23616	1	p2	(GA)19	38	351	388
RC.23629	1	p3	(TTG)15	45	98	142
RC.23667	1	p3	(TGA)6	18	50	67
RC.23690	1	p3	(AAT)6	18	524	541
RC.23724	1	p3	(ATC)15	45	219	263
RC.23793	1	c	(CTC)9atcatca(TCC)8	58	820	877
RC.23824	1	p2	(AG)29	58	362	419
RC.23849	1	p2	(CA)8	16	1	16
RC.23849	2	p4	(ATAA)6	24	398	421
RC.23855	1	p2	(TC)8	16	44	59
RC.23855	2	p2	(TC)9	18	216	233
RC.23856	1	p3	(TCA)6	18	41	58
RC.23881	1	p2	(AG)13	26	1040	1065
RC.23883	1	p3	(TCT)7	21	1	21
RC.23909	1	p3	(TGA)8	24	417	440
RC.23923	1	p3	(TAT)6	18	197	214
RC.23942	1	p3	(TTC)7	21	1224	1244
RC.23964	1	c	(GAT)7agc(AAG)12aaaagagtatgaatct(GAA)9	103	54	156
RC.23969	1	c	(CTA)6ctgtactaatcctctcatcaaaagaccaatatccaccattgatt(CTA)6	80	365	444
RC.23971	1	p2	(TC)8	16	1276	1291
RC.24015	1	p3	(GAA)19	57	1	57
RC.24030	1	p3	(TCT)6	18	108	125
RC.24113	1	p4	(AATA)6	24	1254	1277
RC.24174	1	p3	(TAT)6	18	435	452
RC.24201	1	p3	(ATC)8	24	1854	1877
RC.24202	1	p3	(TTC)6	18	283	300
RC.24224	1	p3	(GAA)7	21	935	955
RC.24228	1	p2	(CA)21	42	1	42
RC.24235	1	p3	(TTG)6	18	1247	1264
RC.24252	1	p3	(TCT)9	27	306	332
RC.24273	1	p3	(GGT)6	18	297	314
RC.24299	1	p2	(AC)13	26	1	26
RC.24370	1	p2	(AG)16	32	1	32
RC.24375	1	p2	(GT)10	20	1	20
RC.24384	1	p3	(TCT)6	18	2424	2441
RC.24439	1	p3	(GAA)7	21	1	21
RC.24447	1	p2	(TC)9	18	285	302
RC.24509	1	p3	(AAG)16	48	1	48
RC.24538	1	p2	(CT)17	34	16	49
RC.24618	1	p2	(TA)8	16	7	22
RC.24672	1	p3	(GTG)6	18	217	234
RC.24672	2	p3	(GGA)7	21	411	431
RC.24672	3	p2	(CT)20	40	3474	3513
RC.24694	1	p3	(TCT)9	27	152	178
RC.24781	1	p3	(TCT)7	21	170	190
RC.24797	1	p4	(AATC)5	20	1	20
RC.24799	1	p5	(CCATT)18	90	724	813
RC.24819	1	p2	(CT)9	18	32	49
RC.24820	1	p3	(GAT)12	36	164	199
RC.24838	1	p3	(TTG)6	18	427	444
RC.24947	1	c	(TCT)7ttcttcaggtacagtgaagtgtaagtcaaagtaaggctca(TCT)8	85	1523	1607
RC.24997	1	p3	(TTA)8	24	1019	1042
RC.25006	1	p3	(TCA)13	39	1222	1260
RC.25011	1	p4	(TAAT)6	24	59	82
RC.25046	1	p4	(ATGT)5	20	345	364
RC.25070	1	p3	(GTT)6	18	162	179
RC.25089	1	p3	(AAC)6	18	165	182
RC.25110	1	p3	(TGA)11	33	813	845
RC.25153	1	p4	(TTAA)5	20	66	85
RC.25162	1	p5	(TTTTA)6	30	167	196
RC.25175	1	p2	(AG)12	24	3738	3761
RC.25204	1	p3	(CAG)6	18	2814	2831
RC.25226	1	p3	(TTC)6	18	75	92
RC.25226	2	p3	(TCT)6	18	178	195
RC.25336	1	c	(TGA)11tgg(TGA)20	96	178	273
RC.25345	1	p3	(GAA)6	18	1367	1384
RC.25345	2	p2	(AG)29	58	1511	1568
RC.25350	1	p3	(CAC)6	18	78	95
RC.25356	1	p4	(TTGA)8	32	50	81
RC.25372	1	p3	(AGT)7	21	433	453
RC.25380	1	p3	(TGG)10	30	87	116
RC.25401	1	p2	(CT)20	40	22	61
RC.25433	1	p2	(GA)16	32	763	794
RC.25453	1	p3	(TCT)11	33	30	62
RC.25472	1	p3	(GGT)8	24	71	94
RC.25477	1	p3	(TGA)11	33	458	490
RC.25511	1	p3	(CTT)7	21	586	606
RC.25521	1	p5	(CAATT)5	25	199	223
RC.25548	1	p3	(ATT)11	33	519	551
RC.25549	1	c	(CCTTT)5cctccgctacatactactactacttt(TTAA)5	71	78	148
RC.25549	2	c	(CA)10(AC)8	36	211	246
RC.25569	1	p2	(AT)9	18	49	66
RC.25588	1	p2	(TC)14	28	38	65
RC.25641	1	p3	(AAC)6	18	317	334
RC.25668	1	p3	(TTC)8	24	583	606
RC.25670	1	p3	(ATG)7	21	931	951
RC.25703	1	p6	(GGATTC)5	30	2859	2888
RC.25704	1	p3	(AAG)6	18	4683	4700
RC.25712	1	p3	(GAT)7	21	1759	1779
RC.25731	1	p4	(AAAC)5	20	1010	1029
RC.25734	1	p3	(TCA)6	18	193	210
RC.25736	1	p3	(CTT)6	18	106	123
RC.25771	1	p3	(TGC)7	21	400	420
RC.25772	1	p3	(ATC)7	21	335	355
RC.25788	1	p3	(GGT)7	21	341	361
RC.25818	1	p3	(TTA)8	24	1314	1337
RC.25823	1	p2	(CT)10	20	1	20
RC.25834	1	p3	(CTT)9	27	1	27
RC.25835	1	p2	(GA)23	46	8	53
RC.25859	1	p2	(GA)9	18	615	632
RC.25902	1	p3	(ATC)7	21	403	423
RC.25914	1	p3	(ACC)7	21	1939	1959
RC.25914	2	p5	(AAATG)5	25	2099	2123
RC.25954	1	p3	(TGC)8	24	1503	1526
RC.25959	1	p3	(TCT)6	18	182	199
RC.25961	1	p2	(CT)9	18	91	108
RC.25976	1	p3	(CAT)6	18	306	323
RC.26001	1	p4	(CCTC)5	20	278	297
RC.26001	2	p2	(TC)9	18	349	366
RC.26022	1	p3	(GGT)6	18	2361	2378
RC.26027	1	p3	(GGT)6	18	829	846
RC.26073	1	c	(TTC)6tg(CTT)9	47	83	129
RC.26080	1	p2	(TC)9	18	42	59
RC.26087	1	p4	(TAAC)5	20	432	451
RC.26131	1	p3	(ATT)6	18	86	103
RC.26137	1	p3	(AGA)6	18	1393	1410
RC.26142	1	p3	(GGT)6	18	1603	1620
RC.26175	1	p4	(ATAC)7	28	196	223
RC.26176	1	p2	(AT)8	16	450	465
RC.26194	1	p2	(AG)9	18	459	476
RC.26203	1	p3	(AGT)6	18	342	359
RC.26208	1	p2	(TC)11	22	323	344
RC.26263	1	p2	(GA)8	16	556	571
RC.26264	1	p2	(AG)17	34	262	295
RC.26275	1	c	(GT)16(GA)18	68	319	386
RC.26292	1	p2	(TC)16	32	34	65
RC.26334	1	p3	(TCA)16	48	11	58
RC.26335	1	p3	(ATC)7	21	186	206
RC.26353	1	p3	(CAT)7	21	1	21
RC.26369	1	p3	(GGA)6	18	280	297
RC.26406	1	p3	(GAA)6	18	654	671
RC.26406	2	p3	(AAG)19	57	802	858
RC.26447	1	p3	(TCT)6	18	18	35
RC.26466	1	p2	(GA)8	16	5048	5063
RC.26481	1	p3	(TGT)6	18	45	62
RC.26481	2	p3	(TGT)6	18	141	158
RC.26517	1	p2	(CT)14	28	70	97
RC.26528	1	p3	(CAA)6	18	171	188
RC.26547	1	p3	(TGC)6	18	865	882
RC.26581	1	p3	(CTG)6	18	309	326
RC.26595	1	p3	(GCT)6	18	260	277
RC.26614	1	p3	(TCA)6	18	3409	3426
RC.26618	1	c	(AAG)20atgct(GAA)6gatgctggt(GAA)21(GAT)18	209	1	209
RC.26638	1	p3	(ACA)6	18	221	238
RC.26640	1	p2	(TC)12	24	80	103
RC.26645	1	p3	(GAT)6	18	156	173
RC.26660	1	p2	(GT)13	26	1116	1141
RC.26684	1	p4	(TATT)6	24	15	38
RC.26695	1	p3	(TGG)7	21	593	613
RC.26706	1	p3	(ATA)7	21	474	494
RC.26710	1	p3	(ACA)16	48	387	434
RC.26715	1	p3	(GCA)7	21	71	91
RC.26771	1	p3	(ATG)6	18	470	487
RC.26772	1	p3	(ATA)10	30	389	418
RC.26772	2	p5	(GATGA)7	35	532	566
RC.26772	3	p3	(ATG)7	21	733	753
RC.26773	1	p3	(GTG)10	30	2333	2362
RC.26812	1	p2	(AG)18	36	503	538
RC.26812	2	p2	(AG)8	16	811	826
RC.26829	1	p4	(GAAA)5	20	165	184
RC.26829	2	p2	(AG)8	16	337	352
RC.26842	1	p2	(AG)13	26	2993	3018
RC.26893	1	p4	(GTTA)5	20	1067	1086
RC.26931	1	p2	(CT)9	18	186	203
RC.26932	1	p2	(CT)11	22	283	304
RC.26941	1	p3	(CTT)7	21	63	83
RC.26948	1	p3	(TTG)9	27	633	659
RC.26965	1	p3	(GAT)8	24	125	148
RC.26994	1	p4	(CTAT)5	20	95	114
RC.27017	1	p3	(TGG)6	18	117	134
RC.27026	1	p3	(TGT)6	18	292	309
RC.27032	1	p3	(CAC)8	24	183	206
RC.27059	1	p3	(TCT)7	21	93	113
RC.27065	1	p3	(GTT)6	18	1188	1205
RC.27078	1	p2	(CT)11	22	145	166
RC.27107	1	p2	(CT)14	28	864	891
RC.27122	1	p2	(AG)29	58	1138	1195
RC.27179	1	p2	(GA)17	34	1344	1377
RC.27192	1	p3	(TGA)6	18	3124	3141
RC.27200	1	p3	(ATG)12	36	2362	2397
RC.27204	1	p2	(AG)9	18	2280	2297
RC.27209	1	p2	(GT)10	20	1082	1101
RC.27211	1	c	(ATG)8(AGG)6	42	73	114
RC.27213	1	p2	(TC)8	16	1091	1106
RC.27220	1	p4	(TTTC)7	28	1	28
RC.27229	1	p3	(AAG)8	24	35	58
RC.27281	1	p2	(CT)8	16	1	16
RC.27304	1	p4	(TAAT)6	24	564	587
RC.27327	1	p3	(CAC)6	18	1167	1184
RC.27352	1	c	(AGA)6(TGA)18	72	348	419
RC.27358	1	p3	(TGC)8	24	887	910
RC.27358	2	p3	(TTC)6	18	1439	1456
RC.27360	1	p2	(TA)9	18	2213	2230
RC.27363	1	p3	(TTA)6	18	922	939
RC.27373	1	p3	(GAA)14	42	74	115
RC.27373	2	p3	(GAA)16	48	321	368
RC.27399	1	p3	(TCT)6	18	607	624
RC.27415	1	p2	(CT)29	58	1	58
RC.27418	1	p2	(GA)16	32	972	1003
RC.27419	1	p3	(GTG)6	18	1	18
RC.27534	1	p2	(CT)10	20	25	44
RC.27545	1	p3	(GCA)6	18	766	783
RC.27648	1	p2	(TC)16	32	534	565
RC.27659	1	p3	(GAA)6	18	197	214
RC.27659	2	p2	(TC)19	38	537	574
RC.27662	1	p3	(ATA)7	21	132	152
RC.27679	1	p3	(TCA)6	18	274	291
RC.27705	1	p2	(AT)14	28	317	344
RC.27732	1	p3	(AAG)9	27	2051	2077
RC.27810	1	p4	(AATG)5	20	2842	2861
RC.27812	1	p2	(GA)28	56	1395	1450
RC.27823	1	p2	(AC)11	22	109	130
RC.27848	1	p3	(CAT)6	18	53	70
RC.27860	1	p3	(AGG)9	27	1	27
RC.27882	1	p2	(AG)10	20	3469	3488
RC.27911	1	p2	(TA)9	18	1261	1278
RC.27925	1	p3	(AAG)6	18	246	263
RC.27961	1	p3	(CAT)6	18	1233	1250
RC.27966	1	p3	(AGA)6	18	820	837
RC.27973	1	p3	(TGA)9	27	1102	1128
RC.27990	1	p2	(TC)27	54	1	54
RC.28014	1	p3	(CAT)7	21	167	187
RC.28026	1	p2	(TA)8	16	42	57
RC.28060	1	c	(CCTT)6caaccttcacgc(CT)9	54	74	127
RC.28077	1	p3	(ACC)6	18	37	54
RC.28078	1	p3	(AAT)6	18	334	351
RC.28098	1	p4	(TTAT)6	24	1	24
RC.28146	1	p4	(ACTC)7	28	105	132
RC.28164	1	p2	(TC)9	18	603	620
RC.28176	1	p3	(ATC)13	39	645	683
RC.28188	1	p3	(TGT)6	18	1	18
RC.28207	1	p3	(GTG)6	18	251	268
RC.28213	1	c	(TTC)6aa(CATT)5	40	27	66
RC.28253	1	p2	(GA)8	16	697	712
RC.28269	1	p6	(ATCGGA)7	42	290	331
RC.28271	1	p3	(AGA)6	18	1093	1110
RC.28273	1	p2	(GT)9	18	677	694
RC.28281	1	p3	(CTC)6	18	2416	2433
RC.28297	1	p3	(TTA)6	18	2165	2182
RC.28297	2	p2	(TC)20	40	2331	2370
RC.28335	1	p3	(GGA)6	18	269	286
RC.28367	1	c*	(TCT)7(TC)15*	48	364	411
RC.28429	1	p3	(TCT)6	18	2092	2109
RC.28450	1	p4	(GTTA)5	20	305	324
RC.28493	1	p3	(AAT)7	21	266	286
RC.28494	1	p2	(CT)13	26	914	939
RC.28510	1	p2	(GA)12	24	2654	2677
RC.28518	1	p3	(GAA)11	33	2809	2841
RC.28521	1	p6	(GTTTTT)5	30	462	491
RC.28530	1	p2	(AG)9	18	654	671
RC.28532	1	p2	(TA)8	16	365	380
RC.28560	1	p2	(CT)8	16	130	145
RC.28576	1	p3	(TGT)6	18	43	60
RC.28596	1	p2	(GA)12	24	2678	2701
RC.28624	1	p2	(TC)27	54	989	1042
RC.28634	1	p2	(AG)19	38	1488	1525
RC.28656	1	p3	(TTC)7	21	218	238
RC.28660	1	p3	(GTT)6	18	1253	1270
RC.28693	1	p3	(AGA)6	18	1	18
RC.28710	1	p2	(AG)21	42	1118	1159
RC.28715	1	p2	(CA)8	16	85	100
RC.28756	1	p3	(GAT)9	27	487	513
RC.28809	1	p3	(ACC)6	18	1124	1141
RC.28813	1	p2	(TA)10	20	14	33
RC.28815	1	p3	(AGA)6	18	843	860
RC.28816	1	p3	(AAT)6	18	1126	1143
RC.28816	2	p2	(CT)10	20	1259	1278
RC.28831	1	p3	(CGG)6	18	117	134
RC.28863	1	p3	(CTT)8	24	320	343
RC.28865	1	c	(TAT)7(TGT)8	45	1209	1253
RC.28902	1	p3	(TCC)6	18	191	208
RC.28904	1	p3	(CAC)7	21	355	375
RC.28933	1	p3	(GAA)6	18	1	18
RC.28968	1	p3	(CAT)7	21	18	38
RC.29014	1	p3	(CCA)7	21	209	229
RC.29081	1	p2	(CT)8	16	1246	1261
RC.29103	1	p2	(TC)23	46	82	127
RC.29112	1	p3	(GAT)6	18	2033	2050
RC.29169	1	p3	(TCT)9	27	175	201
RC.29188	1	p3	(TTC)6	18	88	105
RC.29236	1	p2	(GA)10	20	1165	1184
RC.29242	1	p3	(ATC)6	18	1	18
RC.29251	1	p2	(AG)8	16	1475	1490
RC.29262	1	p3	(TCT)9	27	26	52
RC.29274	1	p4	(TTCA)5	20	27	46
RC.29276	1	p3	(CTT)6	18	545	562
RC.29279	1	p2	(TC)8	16	347	362
RC.29282	1	p2	(GA)9	18	315	332
RC.29315	1	p3	(TGT)8	24	838	861
RC.29324	1	p3	(CAT)8	24	749	772
RC.29341	1	c	(GAGATG)7aagacggagatgg(AGACGA)5agatgaagatga(AGATGG)5	127	1295	1421
RC.29355	1	p2	(AG)8	16	4862	4877
RC.29357	1	p2	(AG)9	18	1	18
RC.29372	1	p2	(TA)8	16	92	107
RC.29387	1	p2	(GA)8	16	287	302
RC.29403	1	p2	(TA)9	18	16	33
RC.29403	2	p2	(TC)15	30	914	943
RC.29403	3	p2	(TC)8	16	1032	1047
RC.29408	1	p3	(GAA)8	24	792	815
RC.29449	1	p3	(CTT)7	21	252	272
RC.29461	1	p3	(AAC)7	21	8	28
RC.29473	1	p3	(CCA)7	21	1	21
RC.29481	1	p2	(AT)17	34	455	488
RC.29499	1	p3	(CTT)8	24	91	114
RC.29516	1	p3	(AGA)8	24	1	24
RC.29517	1	p3	(CAA)8	24	713	736
RC.29543	1	p3	(AGA)8	24	415	438
RC.29548	1	p3	(TGA)18	54	72	125
RC.29598	1	p3	(TTC)7	21	40	60
RC.29604	1	p3	(CCT)6	18	274	291
RC.29629	1	p2	(GA)19	38	1737	1774
RC.29632	1	p3	(TAT)7	21	1688	1708
RC.29642	1	p2	(AC)14	28	33	60
RC.29650	1	p3	(CTT)15	45	1094	1138
RC.29697	1	p5	(TTTCT)7	35	2053	2087
RC.29704	1	p6	(TCACCA)6	36	1156	1191
RC.29715	1	p2	(TG)10	20	515	534
RC.29734	1	p3	(ATC)6	18	533	550
RC.29740	1	p3	(TGT)6	18	60	77
RC.29751	1	p3	(GAA)8	24	1579	1602
RC.29827	1	p6	(TCTTCA)5	30	56	85
RC.29832	1	p4	(AATA)5	20	104	123
RC.29840	1	p3	(GAA)8	24	1	24
RC.29892	1	p2	(TG)8	16	729	744
RC.29919	1	p4	(ACCA)5	20	92	111
RC.29928	1	p3	(CTT)12	36	24	59
RC.29928	2	c	(TAA)6tgg(ATA)11	54	160	213
RC.29952	1	p3	(TTC)7	21	16	36
RC.29952	2	p3	(AGG)7	21	240	260
RC.29957	1	p3	(CAT)9	27	278	304
RC.29973	1	p3	(TTC)7	21	346	366
RC.29974	1	p2	(CT)17	34	224	257
RC.29985	1	p3	(TCT)7	21	592	612
RC.29995	1	p3	(CAC)6	18	1139	1156
RC.29998	1	p4	(ATAG)8	32	1	32
RC.30016	1	p3	(ATC)9	27	120	146
RC.30025	1	p3	(AAC)6	18	152	169
RC.30050	1	p2	(GA)10	20	853	872
RC.30050	2	p2	(GA)9	18	1012	1029
RC.30053	1	p3	(TGT)6	18	1	18
RC.30053	2	p3	(ATA)6	18	209	226
RC.30056	1	p3	(AAG)6	18	33	50
RC.30065	1	p2	(TC)9	18	1	18
RC.30111	1	p3	(AGG)7	21	384	404
RC.30125	1	p3	(AGG)6	18	41	58
RC.30126	1	p3	(GGT)9	27	2531	2557
RC.30142	1	p3	(CCA)6	18	3642	3659
RC.30171	1	p2	(AT)8	16	1466	1481
RC.30174	1	p3	(GAT)6	18	281	298
RC.30255	1	p3	(TAC)6	18	1486	1503
RC.30262	1	p3	(AAT)8	24	25	48
RC.30274	1	p3	(TTG)8	24	37	60
RC.30274	2	p3	(TTG)15	45	300	344
RC.30284	1	p3	(TTC)6	18	3	20
RC.30294	1	p2	(GA)8	16	992	1007
RC.30312	1	c	(TC)8tag(TGCTTA)5	49	23	71
RC.30322	1	p3	(TCT)8	24	36	59
RC.30332	1	p3	(ATT)6	18	45	62
RC.30368	1	p3	(TTC)14	42	38	79
RC.30388	1	p2	(AG)12	24	4901	4924
RC.30399	1	p3	(CAA)8	24	226	249
RC.30428	1	p3	(AAG)6	18	380	397
RC.30446	1	p3	(GAT)6	18	1	18
RC.30491	1	p3	(GTT)9	27	872	898
RC.30491	2	p3	(TTG)6	18	1755	1772
RC.30504	1	p3	(CTT)6	18	1148	1165
RC.30509	1	p3	(CAT)6	18	1	18
RC.30510	1	p3	(CAA)6	18	88	105
RC.30510	2	p3	(CAA)7	21	347	367
RC.30513	1	p2	(AG)9	18	1	18
RC.30519	1	p2	(AC)12	24	1577	1600
RC.30523	1	p3	(AGG)7	21	1	21
RC.30530	1	p3	(ATG)6	18	232	249
RC.30650	1	p3	(TCT)8	24	36	59
RC.30669	1	p3	(CAA)6	18	62	79
RC.30683	1	p3	(CTT)21	63	453	515
RC.30687	1	p3	(AGT)6	18	311	328
RC.30692	1	p3	(ATC)17	51	12	62
[truncated: 935 more rows]
