# Supplementary material for: De novo assembly of red clover transcriptome based on RNA-Seq data provides insight into drought response, gene discovery and marker identification
Source: BMC Genomics. 2014 Jun 9;15(1):453. doi: 10.1186/1471-2164-15-453 (PMC4144119; doi:10.1186/1471-2164-15-453)
Supplement: Supplementary file 7 — Additional file 7: Primer design for amplification of SSRs. This file provides information about primer design for the amplification of 2139 of the 3127 SSR motifs identified. (XLSX 450 KB) [file 12864_2013_6182_MOESM7_ESM.xlsx]

## Sheet: Additional_file_7
Additional file 7. List of primer pairs designed for amplification of SSRs identified among the Transcriptomic tags
Index	Seq ID	Count	Primer type	Orientation	Start	Len	tm	GC%	Any compl	3' compl	Seq	Prod size	Seq len	Included len	Pair any compl	Pair 3' compl	Motif	Motif Len	SSRLen
1	RC.2	1	SSR	FORWARD	544	21	60.02	47.62	2	0	TCCTCATCCTCATCCTCCTTT	203	771	771	4	1	TCGTCC	6	48
2	RC.2	1	SSR	REVERSE	746	21	59.73	47.62	5	2	GCACACCAATGGACACCTAAT
3	RC.4	1	SSR	FORWARD	183	23	60.09	34.78	4	1	TGTGGATATTTGTGGCATATTGA	188	1178	1178	4	1	TTAG	4	20
4	RC.4	1	SSR	REVERSE	370	21	59.45	52.38	5	0	GGAATCCGGGACACTCTACTT
5	RC.5	1	SSR	FORWARD	574	21	60.1	52.38	2	0	GTGGTGGTTATGGAGATGGTG	202	847	847	8	3	GGT	3	18
6	RC.5	1	SSR	REVERSE	775	21	60.31	42.86	4	0	CCACAACCACATGACAAAACA
7	RC.9	1	SSR	FORWARD	241	21	59.31	61.9	2	0	CTACTCCACCTCCTCCTCCTC	196	1013	1013	4	3	CCT	3	21
8	RC.9	1	SSR	REVERSE	436	21	60.27	47.62	3	2	ACAGCATCTCGGTTGATTGAG
9	RC.12	1	SSR	FORWARD	547	20	60.01	45	4	0	ATTGCACACACACCCAAAGA	211	766	766	5	3	AAAT	4	28
10	RC.12	1	SSR	REVERSE	757	18	53.46	38.89	5	3	AAGCACAACTTTGCCTTT
11	RC.16	1	SSR	FORWARD	705	21	60.35	47.62	2	0	AGGAGAAGGGAAAATGTGGTG	190	1379	1379	3	0	CCT	3	18
12	RC.16	1	SSR	REVERSE	894	21	60.5	52.38	4	2	ATCCAGGTTGGTTGCTAGGAG
13	RC.22	1	SSR	FORWARD	490	21	60.92	42.86	3	2	TTGTTGTTGTTGTTGCTGCTG	202	816	816	5	2	ACC	3	21
14	RC.22	1	SSR	REVERSE	691	21	60.16	42.86	5	1	TGGAGGCAATAATATGGGACA
15	RC.29	1	SSR	FORWARD	70	21	59.58	42.86	5	2	TCATCCCGTTCAACTTCACTT	199	1098	1098	4	0	TCT	3	18
16	RC.29	1	SSR	REVERSE	268	21	60.14	52.38	3	0	TGACAGGAACAACCTCACCTC
17	RC.32	1	SSR	FORWARD	235	21	60.43	47.62	4	2	AGGACATGAACGGACGTAACA	215	727	727	6	2	TGG	3	18
18	RC.32	1	SSR	REVERSE	449	21	59.3	47.62	4	2	ACCATAAGAACGATCCCTTCC
19	RC.39	1	SSR	FORWARD	633	22	60.19	36.36	3	1	TGTGTTCATTGTTTGTGCTTGA	210	844	844	4	2	ACC	3	21
20	RC.39	1	SSR	REVERSE	842	21	58.71	47.62	3	1	CATCTTCCAGGTGACAACAGA
21	RC.46	1	SSR	FORWARD	655	21	60.48	42.86	4	3	GAAAGTGGGAGCGTTGAATTT	204	893	893	3	1	CT	2	28
22	RC.46	1	SSR	REVERSE	858	21	59.94	52.38	3	0	TTGAAGAGGAGGAGGAGGAAG
23	RC.46	1	SSR	FORWARD	655	21	60.48	42.86	4	3	GAAAGTGGGAGCGTTGAATTT	204	893	893	3	1	ATC	3	24
24	RC.46	1	SSR	REVERSE	858	21	59.94	52.38	3	0	TTGAAGAGGAGGAGGAGGAAG
25	RC.46	1	SSR	FORWARD	655	21	60.48	42.86	4	3	GAAAGTGGGAGCGTTGAATTT	204	893	893	3	1	TCC	3	21
26	RC.46	1	SSR	REVERSE	858	21	59.94	52.38	3	0	TTGAAGAGGAGGAGGAGGAAG
27	RC.53	1	SSR	FORWARD	132	21	59.94	47.62	2	0	CGAAAGAGGAGGAAGAAGGAA	207	511	511	4	2	CTT	3	18
28	RC.53	1	SSR	REVERSE	338	21	59.31	38.1	4	2	TCAATGTGGCTTCAAAGTTCA
29	RC.56	1	SSR	FORWARD	1	22	57.45	36.36	2	2	GCACACAAAGACAATAAAAACG	199	575	575	5	3	GA	2	60
30	RC.56	1	SSR	REVERSE	199	21	60.83	52.38	3	1	GGAGTGGAAGGGGTTTTCTCT
31	RC.60	1	SSR	FORWARD	52	21	60	38.1	2	0	CGGGAAAAGAAAACACAACAA	202	1007	1007	3	1	TC	2	52
32	RC.60	1	SSR	REVERSE	253	21	60.07	52.38	3	1	ACCCCCATCAACTCCATAGTC
33	RC.65	1	SSR	FORWARD	24	21	59.58	42.86	5	2	TCATCCCGTTCAACTTCACTT	119	151	151	3	0	TCT	3	18
34	RC.65	1	SSR	REVERSE	142	21	59.95	47.62	4	0	AAGCTCATCATCACCACCATC
35	RC.71	1	SSR	FORWARD	5	21	60.23	52.38	4	0	AACGTAACCACACGCTCTCAC	199	487	487	3	0	CT	2	16
36	RC.71	1	SSR	REVERSE	203	21	60.07	42.86	4	2	GCTCAAACTTGGGATTCATCA
37	RC.72	1	SSR	FORWARD	406	21	59.99	42.86	3	1	TGATGTTGTTGGTTGGAGTCA	206	728	728	4	3	TCC	3	27
38	RC.72	1	SSR	REVERSE	611	21	60.08	47.62	3	3	TCATCCTCTTCCTCTCAGCAA
39	RC.72	1	SSR	FORWARD	548	21	60.28	52.38	7	0	CGTACCTGGTAAGTCCCGTTT	176	728	728	3	1	ATG	3	27
40	RC.72	1	SSR	REVERSE	723	23	56.28	39.13	3	0	GCACACAGATTTTGAGAGATAGA
41	RC.74	1	SSR	FORWARD	98	22	59.44	40.91	4	1	TCCTTCTTATTCCCTGAAATGG	191	774	774	7	1	CAA	3	21
42	RC.74	1	SSR	REVERSE	288	22	59.81	40.91	4	1	TCGAAATGAATGAGAGAGGTGA
43	RC.80	1	SSR	FORWARD	85	21	60.06	42.86	4	0	AGGAAGATCCCGTTGAAAAGA	206	509	509	5	1	CTT	3	18
44	RC.80	1	SSR	REVERSE	290	21	59.31	38.1	4	2	TCAATGTGGCTTCAAAGTTCA
45	RC.83	1	SSR	FORWARD	319	21	59.44	52.38	4	3	TCTCAGCTACCCCAGAATCAG	201	1340	1340	4	2	CAG	3	18
46	RC.83	1	SSR	REVERSE	519	21	59.99	42.86	4	0	AGGTTGCATTGAGGATTGTTG
47	RC.87	1	SSR	FORWARD	103	21	59.99	42.86	2	0	TTTGGGTCTGGTTGTTTTGAG	210	525	525	4	1	CTT	3	18
48	RC.87	1	SSR	REVERSE	312	22	60.13	36.36	4	0	TGCTGATTTGCAGAGAAGAAAA
49	RC.92	1	SSR	FORWARD	277	21	60.17	52.38	4	2	GTCAGTCGGAGGGATATGGAT	197	811	811	3	1	TGG	3	18
50	RC.92	1	SSR	REVERSE	473	21	59.86	52.38	4	2	AACGGAGAGATCGGAAGTAGC
51	RC.95	1	SSR	FORWARD	1	21	54.58	47.62	3	3	CTTCCTCACTCATCTCTCTGA	187	343	343	5	2	TC	2	82
52	RC.95	1	SSR	REVERSE	187	21	60.25	47.62	7	0	TCGAGAACAGTTTCGTCCATC
53	RC.106	1	SSR	FORWARD	2	22	60.44	45.45	4	0	CCCAATTCTCTCGAATCTACCA	201	216	216	3	2	CAA	3	21
54	RC.106	1	SSR	REVERSE	202	23	59.49	34.78	0	0	TGTTGTTGTTGTTGTTGTTGTTG
55	RC.112	1	SSR	FORWARD	419	21	60.27	38.1	5	3	TTGCCCATAATTCTTGATGGA	197	858	858	5	3	TC	2	30
56	RC.112	1	SSR	REVERSE	615	21	60.32	47.62	4	2	GGTAAATTCCGTCCAAGGCTA
57	RC.116	1	SSR	FORWARD	5	23	50.73	30.43	4	3	CTCTTCTTATATTCTCATCATCA	197	1002	1002	4	2	TCT	3	18
58	RC.116	1	SSR	REVERSE	201	21	59.78	42.86	5	2	GATTGGGCATCTGAAATGGTA
59	RC.117	1	SSR	FORWARD	1	22	59.31	45.45	4	0	CACACGCAGTGAACAATACAAG	183	223	223	4	1	GGA	3	30
60	RC.117	1	SSR	REVERSE	183	21	59.82	52.38	4	2	CTGAATCTCACGACCGATCTC
61	RC.125	1	SSR	FORWARD	51	20	59.8	55	4	0	CTCAATTCACCAGCCTCCTC	207	1424	1424	5	2	CAA	3	24
62	RC.125	1	SSR	REVERSE	257	21	59.63	47.62	7	1	TGAGGTGTTGTGTCAACAAGG
63	RC.125	1	SSR	FORWARD	355	21	59.69	42.86	2	0	TGCTCAATCACATCTCCCTTT	204	1424	1424	4	0	CAA	3	21
64	RC.125	1	SSR	REVERSE	558	21	59.83	52.38	4	2	GGCCTCTTCTTCTGACTGGAT
65	RC.131	1	SSR	FORWARD	102	21	60.39	52.38	3	3	CATCGTCATCGTTAGGGTCAC	199	531	531	5	1	CTT	3	21
66	RC.131	1	SSR	REVERSE	300	21	59.93	52.38	2	1	GAGGAGGATTTGGGAACAGAC
67	RC.131	1	SSR	FORWARD	299	21	59.93	47.62	2	2	TCCTCGTTCTCTTCCTCATCA	209	531	531	5	3	CTT	3	21
68	RC.131	1	SSR	REVERSE	507	21	59.68	52.38	4	1	GACGACGATCAAGATGGAGAC
69	RC.135	1	SSR	FORWARD	422	21	60.41	47.62	4	1	AGAGCATTCCACTGATGCAAG	205	853	853	4	2	TGC	3	18
70	RC.135	1	SSR	REVERSE	626	21	59.11	52.38	6	2	GGGTCACAAGTACTGCCCTTA
71	RC.137	1	SSR	FORWARD	1	23	55.66	39.13	2	0	TCAAACAGAGACAAGAAGAAGAG	194	510	510	4	2	CT	2	38
72	RC.137	1	SSR	REVERSE	194	21	59.92	47.62	8	3	GCAGCTGCGAAGAAAGTCTTA
73	RC.144	1	SSR	FORWARD	45	21	60.1	47.62	4	0	CTCTGACCGGGAAAAGAAAAC	203	442	442	5	2	TC	2	62
74	RC.144	1	SSR	REVERSE	247	21	60.03	47.62	7	3	GGTCATGGCAAGTGACTTTGT
75	RC.149	1	SSR	FORWARD	619	21	60	47.62	3	2	CGCCACATTCAACTAACCCTA	206	1104	1104	6	3	TCT	3	21
76	RC.149	1	SSR	REVERSE	824	21	60.1	42.86	4	2	GGGTTTGATGTGAAGCTGAAA
77	RC.151	1	SSR	FORWARD	122	21	60.61	52.38	3	2	GAAGAGGAGGATGACGACGAT	208	588	588	3	2	GAA	3	21
78	RC.151	1	SSR	REVERSE	329	21	59.78	57.14	4	2	CTAGAGGGCGGACAAGGTAGT
79	RC.151	1	SSR	FORWARD	290	21	59.93	52.38	2	1	GAGGAGGATTTGGGAACAGAC	199	588	588	5	1	GAA	3	21
80	RC.151	1	SSR	REVERSE	488	21	60.39	52.38	3	3	CATCGTCATCGTTAGGGTCAC
81	RC.156	1	SSR	FORWARD	65	21	60	52.38	7	2	ATCTCCTCAGAGGTGTCAGCA	192	288	288	6	2	TGG	3	24
82	RC.156	1	SSR	REVERSE	256	21	60.04	57.14	2	2	ACGACCTCTCCCACCACTACT
83	RC.158	1	SSR	FORWARD	511	21	60.74	42.86	6	0	ATTTGTCCATGTGGAGGCTTT	196	712	712	6	3	GACG	4	20
84	RC.158	1	SSR	REVERSE	706	22	59.11	31.82	2	0	TCAACAAACACATCAACGAAAA
85	RC.160	1	SSR	FORWARD	1	23	56.11	47.83	2	0	CGAGAAAAGAGAGAGAGAGAGAG	206	289	289	4	0	GA	2	68
86	RC.160	1	SSR	REVERSE	206	21	59.32	42.86	6	2	TTGACGACCTTGTTCAAGACA
87	RC.167	1	SSR	FORWARD	13	21	61.02	52.38	8	3	GCAAAGAGGACTCTTCCGAGA	206	223	223	6	3	GA	2	68
88	RC.167	1	SSR	REVERSE	218	21	60.41	52.38	4	0	CTGGCGCTCTCTCTTTTCTCT
89	RC.181	1	SSR	FORWARD	70	21	60.31	42.86	4	0	CCACAACCACATGACAAAACA	202	443	443	8	3	ACC	3	18
90	RC.181	1	SSR	REVERSE	271	21	60.1	52.38	2	0	GTGGTGGTTATGGAGATGGTG
91	RC.182	1	SSR	FORWARD	326	21	60.15	47.62	2	0	ATTCCCATCCACTTCCTCATC	194	618	618	3	1	AGT	3	18
92	RC.182	1	SSR	REVERSE	519	21	60.39	47.62	3	2	CGATTCTCACTTTACCGCTCA
93	RC.183	1	SSR	FORWARD	181	21	59.91	38.1	4	0	TGAAATTAGCGATGGAAATGG	205	538	538	6	2	ATG	3	21
94	RC.183	1	SSR	REVERSE	385	21	59.7	47.62	3	1	AACCTCTCTTCAATGGCTTCC
95	RC.183	1	SSR	FORWARD	301	21	60.45	47.62	2	0	TGGGAAAGAGTGTGTTGGTGT	204	538	538	3	0	CTT	3	18
96	RC.183	1	SSR	REVERSE	504	23	56.11	30.43	7	1	TGTGAAATTCAAAATCCTAAGTG
97	RC.190	1	SSR	FORWARD	373	21	60.37	52.38	4	0	GGATGAGATGGAGAGTGCAGA	204	576	576	2	0	GA	2	40
98	RC.190	1	SSR	REVERSE	576	22	60.95	50	2	2	CGAGGGAGAAAGAGAGAAAAGC
99	RC.191	1	SSR	FORWARD	75	21	60.54	47.62	4	2	TAATTCCCTTCCCCCACACTA	107	181	181	4	1	CAC	3	30
100	RC.191	1	SSR	REVERSE	181	23	57.9	39.13	4	3	CTTTGATGATAGTTCCGATTCTG
101	RC.192	1	SSR	FORWARD	1	22	60.67	45.45	4	1	CACACACGCAGTGAACAATACA	201	323	323	5	0	GGA	3	27
102	RC.192	1	SSR	REVERSE	201	20	59.88	55	4	2	CTCTTAACTCCGCCGTCAAC
103	RC.193	1	SSR	FORWARD	21	21	60.57	42.86	2	0	CCATTTCTTCTTCGCCATTCT	211	645	645	3	0	TCT	3	27
104	RC.193	1	SSR	REVERSE	231	21	60.03	42.86	7	2	ATCATTCCCAATTTGGTAGCC
105	RC.204	1	SSR	FORWARD	19	21	59.98	42.86	4	0	GCGGCTCATATTAAACACCAA	200	473	473	6	3	CAC	3	18
106	RC.204	1	SSR	REVERSE	218	21	60.36	52.38	2	0	GATGGTGGTGAAGAAGGAGGT
107	RC.210	1	SSR	FORWARD	163	21	60.36	47.62	6	2	TGCTACCGAGAAATCGATGAG	191	413	413	3	1	GGT	3	24
108	RC.210	1	SSR	REVERSE	353	21	60.28	52.38	2	0	CACCACCACCACGAGAATAAC
109	RC.219	1	SSR	FORWARD	1	21	59.95	42.86	4	2	CCCAACAAAGGATTGCAGATA	186	344	344	4	0	TGA	3	24
110	RC.219	1	SSR	REVERSE	186	21	59.95	38.1	4	0	TTCTTCTTCCAAGCGAATCAA
111	RC.223	1	SSR	FORWARD	15	21	60.14	42.86	6	2	ACCTTGCAAACTCCGCTTTAT	198	696	696	5	1	TCT	3	24
112	RC.223	1	SSR	REVERSE	212	21	59.37	47.62	8	0	AGTTATAACGGTGTCGGTGGA
113	RC.228	1	SSR	FORWARD	346	21	59.69	42.86	2	0	TGCTCAATCACATCTCCCTTT	209	711	711	4	0	CAA	3	21
114	RC.228	1	SSR	REVERSE	554	21	59.83	52.38	4	2	GGCCTCTTCTTCTGACTGGAT
115	RC.241	1	SSR	FORWARD	38	23	58.2	39.13	7	3	GAGAGAATCATCATCATCCTGAA	229	750	750	5	2	AAC	3	18
116	RC.241	1	SSR	REVERSE	266	21	60.28	47.62	4	1	GGTGCTTTTTCACCACTCTCA
117	RC.241	1	SSR	FORWARD	424	21	60.14	42.86	3	0	TGTTGTGACGGTGATGAAAGA	199	750	750	4	1	ACC	3	27
118	RC.241	1	SSR	REVERSE	622	21	59.75	42.86	8	2	TGGAACATGTTTGTTGAGCTG
119	RC.244	1	SSR	FORWARD	158	21	59.47	47.62	2	2	AAAATGGTTGGAGGGTAGAGC	196	615	615	7	2	TGG	3	18
120	RC.244	1	SSR	REVERSE	353	21	59.16	47.62	7	1	CCTCCATTGTGGTAACCATTC
121	RC.269	1	SSR	FORWARD	1151	22	55.81	36.36	7	1	GGAAATTATTCTCCATCACTCA	230	1502	1502	4	0	AATA	4	24
122	RC.269	1	SSR	REVERSE	1380	21	59.7	47.62	5	2	TCATTGCAGACACATGACCTC
123	RC.292	1	SSR	FORWARD	862	21	60.01	38.1	3	2	TTCTTCGTTGCTGCTTTGAAT	202	1143	1143	6	0	ATTA	4	20
124	RC.292	1	SSR	REVERSE	1063	22	60.04	40.91	4	2	AACAACAATGAGGAGCAATGTG
125	RC.314	1	SSR	FORWARD	3	23	59.77	43.48	2	2	TTCTCTCTCTTCCCAATAACACG	175	1159	1159	3	0	TC	2	16
126	RC.314	1	SSR	REVERSE	177	21	60.2	47.62	4	0	TTCTGGATCGAATCTGTGAGG
127	RC.317	1	SSR	FORWARD	375	21	60.81	47.62	4	2	CCATTTGGTAGCGAAAGATCC	199	697	697	4	2	AT	2	46
128	RC.317	1	SSR	REVERSE	573	21	60.27	47.62	3	0	CCAACAACACATTCGGTTAGG
129	RC.329	1	SSR	FORWARD	83	21	59.93	42.86	0	0	CCCTTTCCTTTCCTTTCCTTT	205	1244	1244	4	0	CA	2	20
130	RC.329	1	SSR	REVERSE	287	21	59.86	52.38	3	0	CTGGAGGCAATCTCACTTCAC
131	RC.329	1	SSR	FORWARD	1026	21	59.49	42.86	4	1	CAAACAACCACCACAGTTTCA	195	1244	1244	4	1	AGT	3	18
132	RC.329	1	SSR	REVERSE	1220	21	60.59	42.86	8	2	TCTGAATTAATGCCGACCTCA
133	RC.329	1	SSR	FORWARD	83	21	59.93	42.86	0	0	CCCTTTCCTTTCCTTTCCTTT	205	1244	1244	4	0	TTAA	4	20
134	RC.329	1	SSR	REVERSE	287	21	59.86	52.38	3	0	CTGGAGGCAATCTCACTTCAC
135	RC.329	1	SSR	FORWARD	11	21	58.03	38.1	1	1	TCCTTTTTCTTCCCTTCTTCA	203	1244	1244	7	1	CCTTT	5	25
136	RC.329	1	SSR	REVERSE	213	21	60.14	52.38	3	1	GTGGGGAAGACAGACAGTTCA
137	RC.330	1	SSR	FORWARD	39	21	59.93	42.86	0	0	CCCTTTCCTTTCCTTTCCTTT	208	962	962	4	0	CA	2	18
138	RC.330	1	SSR	REVERSE	246	21	59.86	52.38	3	0	CTGGAGGCAATCTCACTTCAC
139	RC.330	1	SSR	FORWARD	725	21	60	47.62	3	1	TCTGTTGTTGGGAGTCAAACC	198	962	962	5	1	AAC	3	18
140	RC.330	1	SSR	REVERSE	922	21	59.77	38.1	4	2	TCATGTTCACCCAATTCATCA
141	RC.330	1	SSR	FORWARD	39	21	59.93	42.86	0	0	CCCTTTCCTTTCCTTTCCTTT	208	962	962	4	0	TTAA	4	20
142	RC.330	1	SSR	REVERSE	246	21	59.86	52.38	3	0	CTGGAGGCAATCTCACTTCAC
143	RC.330	1	SSR	FORWARD	16	23	53.77	39.13	5	0	TTCTCTACTGTATCCTTTCTTCC	185	962	962	2	1	CCTTT	5	30
144	RC.330	1	SSR	REVERSE	200	21	59.71	52.38	2	0	CTTCGTGTGTGTGTGTGTGTG
145	RC.339	1	SSR	FORWARD	5	21	59.48	42.86	4	2	CTCTTTTCTGGCGACGAATTA	203	714	714	4	0	AG	2	20
146	RC.339	1	SSR	REVERSE	207	21	59.92	42.86	5	1	TTCAATCAACTCGATGGGAAC
147	RC.345	1	SSR	FORWARD	225	21	59.65	42.86	4	0	AGTCGCCTGATTGTTGTTGTT	202	467	467	4	1	GCT	3	18
148	RC.345	1	SSR	REVERSE	426	21	59.74	42.86	7	2	CATGCCATGCACACTCTTTTA
149	RC.362	1	SSR	FORWARD	305	21	59.69	42.86	6	2	TCATCCAGCTGTGAAAGGAAT	208	644	644	4	0	GCT	3	24
150	RC.362	1	SSR	REVERSE	512	22	59.91	45.45	4	0	GGGACAAGTTTTACGAACAAGG
151	RC.371	1	SSR	FORWARD	20	21	59.06	38.1	3	0	TCAGAACCCAACAACAAAACA	207	914	914	8	3	TTC	3	30
152	RC.371	1	SSR	REVERSE	226	21	60.29	47.62	4	0	CCGTTTGTTGGAGTAGCTGAA
153	RC.372	1	SSR	FORWARD	21	21	59.06	38.1	3	0	TCAGAACCCAACAACAAAACA	198	833	833	8	3	TTC	3	21
154	RC.372	1	SSR	REVERSE	218	21	60.29	47.62	4	0	CCGTTTGTTGGAGTAGCTGAA
155	RC.378	1	SSR	FORWARD	26	21	54.29	33.33	8	0	AACACAATTTTGTATCCCTTG	168	510	510	5	0	TTC	3	18
156	RC.378	1	SSR	REVERSE	193	21	60.28	47.62	3	0	AATGGAGATGGGGATTGAGAG
157	RC.378	1	SSR	FORWARD	64	21	60.25	47.62	4	3	CCCCTCCCCCTATAACAATTT	196	510	510	6	3	ATC	3	18
158	RC.378	1	SSR	REVERSE	259	21	59.47	42.86	4	2	ATGACGACGACCATTGCTATT
159	RC.381	1	SSR	FORWARD	40	21	60.14	47.62	4	2	AGAAGGAAGCGTCGGTACAAT	200	568	568	6	0	AG	2	18
160	RC.381	1	SSR	REVERSE	239	21	59.7	42.86	4	2	CCATGATTTTCGTTCTTCAGC
161	RC.381	1	SSR	FORWARD	40	21	60.14	47.62	4	2	AGAAGGAAGCGTCGGTACAAT	200	568	568	6	0	GAA	3	18
162	RC.381	1	SSR	REVERSE	239	21	59.7	42.86	4	2	CCATGATTTTCGTTCTTCAGC
163	RC.382	1	SSR	FORWARD	423	22	59.58	36.36	6	2	AATCTCCACCCAAAATTGTGAT	200	622	622	4	1	TAT	3	18
164	RC.382	1	SSR	REVERSE	622	21	60.01	47.62	3	2	ACTGAGCCACATACCAAATGC
165	RC.392	1	SSR	FORWARD	471	21	59.86	47.62	5	2	TCCAGTGGCTTCTTGACTGAT	203	1203	1203	4	1	TCA	3	21
166	RC.392	1	SSR	REVERSE	673	21	59.75	52.38	4	2	GGAATGAGCAGTACGGTTGAG
167	RC.417	1	SSR	FORWARD	14	21	58.87	42.86	5	0	GGCACTATTGGTGGTGTTTTT	196	230	230	4	0	GATGGA	6	54
168	RC.417	1	SSR	REVERSE	209	21	60.03	52.38	8	2	AAGGTCTTCGAAGGCTACTGC
169	RC.427	1	SSR	FORWARD	847	21	60.22	38.1	3	2	TGTGTTCCGACAAAAATCCAT	221	1186	1186	6	2	TAT	3	18
170	RC.427	1	SSR	REVERSE	1067	22	59.7	40.91	5	0	TGTCCCTAATGAATTTCCACCT
171	RC.456	1	SSR	FORWARD	49	21	60.62	57.14	2	2	GGAGGTGGAGGTGGTGAATAC	202	1036	1036	4	1	GGT	3	42
172	RC.456	1	SSR	REVERSE	250	21	60.1	38.1	3	2	GACAAAAACCATTCGCAAGAA
173	RC.456	1	SSR	FORWARD	230	21	60.1	38.1	3	1	TTCTTGCGAATGGTTTTTGTC	208	1036	1036	5	1	GAA	3	18
174	RC.456	1	SSR	REVERSE	437	21	60.75	47.62	6	3	TCCTCATCCGAATCAGTCTCA
175	RC.485	1	SSR	FORWARD	18	23	58.44	39.13	3	0	CTCATTTCCTTTCTTCTTCAACC	192	625	625	5	1	TC	2	26
176	RC.485	1	SSR	REVERSE	209	21	60.1	47.62	2	1	TGATGTTGGAGGGTCTTTCTG
177	RC.485	1	SSR	FORWARD	23	23	60.1	39.13	3	0	TTCCTTTCTTCTTCAACCCTTTC	187	625	625	5	1	CTT	3	42
178	RC.485	1	SSR	REVERSE	209	21	60.1	47.62	2	1	TGATGTTGGAGGGTCTTTCTG
179	RC.501	1	SSR	FORWARD	215	21	60.11	47.62	5	0	TGCAGCAACAGCAACAACTAC	200	660	660	5	2	CAA	3	24
180	RC.501	1	SSR	REVERSE	414	21	60.26	42.86	4	1	TGATTGAGATTGTGGTGCAGA
181	RC.501	1	SSR	FORWARD	215	21	60.11	47.62	5	0	TGCAGCAACAGCAACAACTAC	200	660	660	5	2	CAG	3	21
182	RC.501	1	SSR	REVERSE	414	21	60.26	42.86	4	1	TGATTGAGATTGTGGTGCAGA
183	RC.509	1	SSR	FORWARD	2	21	59.89	42.86	4	0	GGCCTAACCACAAAACACAAA	196	330	330	5	3	CT	2	70
184	RC.509	1	SSR	REVERSE	197	21	59.07	42.86	4	0	TGAATCGAGTAAAGGGTTTGG
185	RC.517	1	SSR	FORWARD	50	21	60.08	47.62	2	2	ATGGCTTCCTTCTTCACCCTA	206	565	565	3	1	CTT	3	24
186	RC.517	1	SSR	REVERSE	255	21	60.03	52.38	8	1	CGGCGAGTTAACTTCTCTCCT
187	RC.518	1	SSR	FORWARD	43	21	60.08	47.62	2	2	ATGGCTTCCTTCTTCACCCTA	200	450	450	3	1	CTT	3	18
188	RC.518	1	SSR	REVERSE	242	21	60.03	52.38	8	1	CGGCGAGTTAACTTCTCTCCT
189	RC.522	1	SSR	FORWARD	120	21	59.97	42.86	3	3	TTGGAGGCTTGCTTTCTGATA	179	298	298	5	3	TC	2	52
190	RC.522	1	SSR	REVERSE	298	20	60.86	45	3	3	CGGGTGATTTTGGTCTGAAA
191	RC.531	1	SSR	FORWARD	47	21	58.69	42.86	4	0	TGCAAAGATGTTGGTACTTGG	216	567	567	3	0	AAT	3	57
192	RC.531	1	SSR	REVERSE	262	21	59.96	33.33	6	0	GCGCAATTGTGGAAAAATAAA
193	RC.538	1	SSR	FORWARD	513	21	60.76	42.86	4	1	TCTTTCAAGGTTATGGCAGCA	209	828	828	6	3	AT	2	18
194	RC.538	1	SSR	REVERSE	721	21	59.94	47.62	4	1	AGGCTGAATATCCTCCGGTAA
195	RC.549	1	SSR	FORWARD	2	21	60.27	52.38	3	3	CAGCAGAGAGGAAGAGGCTTT	199	1798	1798	5	2	TTC	3	18
196	RC.549	1	SSR	REVERSE	200	21	59.71	52.38	3	2	GAACCTCACGCTCATCCATAG
197	RC.549	1	SSR	FORWARD	2	21	60.27	52.38	3	3	CAGCAGAGAGGAAGAGGCTTT	199	1798	1798	5	2	AAAC	4	20
198	RC.549	1	SSR	REVERSE	200	21	59.71	52.38	3	2	GAACCTCACGCTCATCCATAG
199	RC.565	1	SSR	FORWARD	5	22	59.68	54.55	7	0	CAACCAGTGGTGTGAGTAGGAG	196	679	679	4	2	GA	2	20
200	RC.565	1	SSR	REVERSE	200	21	59.62	47.62	2	0	CACATACGCTTCAGGTTTTCC
201	RC.568	1	SSR	FORWARD	122	21	60.23	47.62	4	2	GGATGCAAGAACAGATGGCTA	216	1313	1313	3	2	TCT	3	18
202	RC.568	1	SSR	REVERSE	337	21	60.76	47.62	8	3	CGTGACCGGTACGATTCAATA
203	RC.589	1	SSR	FORWARD	237	21	60.01	47.62	4	2	ATGGACCCTAACGAAGCTGTT	192	548	548	4	2	GGT	3	18
204	RC.589	1	SSR	REVERSE	428	21	59.33	52.38	4	3	GCCAACATATCGGTCAGTACC
205	RC.599	1	SSR	FORWARD	356	21	59.96	42.86	3	0	CACAACCCATTTCTCCTCAAA	197	572	572	4	1	GTT	3	24
206	RC.599	1	SSR	REVERSE	552	23	57.05	39.13	2	1	CTTCCTTCTCTTTCTTTGTCTCA
207	RC.602	1	SSR	FORWARD	27	21	60.17	47.62	6	0	AACTCATCCCATGGCCTTATC	169	1047	1047	5	2	TTC	3	27
208	RC.602	1	SSR	REVERSE	195	21	60.1	52.38	4	0	GTGGTGGATTAAGGGTGGTCT
209	RC.616	1	SSR	FORWARD	547	21	59.97	38.1	3	2	AACGAAAGGGTTTTTGGAAGA	198	873	873	3	1	GA	2	36
210	RC.616	1	SSR	REVERSE	744	21	60.55	52.38	3	2	TGGAGGAGGTGGTGACTTGTA
211	RC.622	1	SSR	FORWARD	17	23	52.68	47.83	0	0	TCTCTCTCTCTCTCTCTCTCTCT	198	379	379	3	1	TC	2	86
212	RC.622	1	SSR	REVERSE	214	20	59.98	50	4	2	CTTTCAGACACGCTCCATGA
213	RC.623	1	SSR	FORWARD	255	21	60.01	47.62	7	2	AGTCGCTAAACCTGGTTCCAT	209	526	526	5	3	CT	2	16
214	RC.623	1	SSR	REVERSE	463	21	60.84	42.86	4	2	AAATCCTGGTCGCCAACTTTA
215	RC.629	1	SSR	FORWARD	30	21	59.83	52.38	5	3	GCAACAACTCGTAACGGTAGC	190	227	227	5	1	TC	2	18
216	RC.629	1	SSR	REVERSE	219	21	59.67	42.86	4	2	GGGGGAAAATTACAAGAATCG
217	RC.643	1	SSR	FORWARD	112	21	59.75	47.62	4	1	CCGACGAATACGAAGAAGTTG	192	1744	1744	5	1	GAA	3	30
218	RC.643	1	SSR	REVERSE	303	21	60.01	47.62	6	0	GACTCGCGATCTGTTCTTTTG
219	RC.652	1	SSR	FORWARD	611	21	59.75	52.38	4	2	GAGAGAAAACGTGTCCAGGTG	194	897	897	4	1	TCAC	4	20
220	RC.652	1	SSR	REVERSE	804	21	59.87	38.1	3	0	AGCAGCAGAAATGGAAAACAA
221	RC.657	1	SSR	FORWARD	8	23	53.53	30.43	2	1	TCTTCATTTACTTACCTCATTCA	200	213	213	3	1	TC	2	40
222	RC.657	1	SSR	REVERSE	207	21	60.79	47.62	6	2	CTTCCTCATCATGCTGTTTGC
223	RC.667	1	SSR	FORWARD	19	21	60.04	42.86	2	0	TGCTGTGTGCCTTTTTCTCTT	200	1005	1005	4	1	CAA	3	18
224	RC.667	1	SSR	REVERSE	218	21	59.86	47.62	4	3	TCCAAGCTAAACCACCTCTGA
225	RC.711	1	SSR	FORWARD	161	21	59.77	47.62	4	3	GCACTCCAACCACTTTTGAAG	208	586	586	3	2	AT	2	18
226	RC.711	1	SSR	REVERSE	368	21	60.2	47.62	2	0	AACCAGCCAATCCAATCCTAC
227	RC.724	1	SSR	FORWARD	2	23	56.47	30.43	1	0	TTCACTCTCCACTTTTTCTTTTT	222	749	749	5	1	AATT	4	32
228	RC.724	1	SSR	REVERSE	223	21	59.46	47.62	6	2	CACCGATGAGGAGAAGCTTTA
229	RC.732	1	SSR	FORWARD	19	21	60.2	38.1	5	0	ATATTCAATCACCACCGCAAA	192	562	562	6	3	AATC	4	24
230	RC.732	1	SSR	REVERSE	210	21	59.97	52.38	2	2	GGCGGAGAAGAGTGAGAAGAT
231	RC.735	1	SSR	FORWARD	117	21	60.52	47.62	5	0	CACACCGCGATTCAATTCTAC	200	545	545	5	1	CAG	3	18
232	RC.735	1	SSR	REVERSE	316	21	59.89	38.1	5	2	CGGTTGAACATTTCGTTTGTT
233	RC.754	1	SSR	FORWARD	105	21	60.01	42.86	4	1	AAAGGAATGAGCTTGCAGACA	196	476	476	3	1	CCA	3	18
234	RC.754	1	SSR	REVERSE	300	21	60.02	52.38	2	0	AGAAGGTGGTGGAGGTGAGTT
235	RC.768	1	SSR	FORWARD	262	21	60.12	42.86	4	2	ATTTGAATGTGCAGGCTATGC	226	578	578	6	3	ATG	3	27
236	RC.768	1	SSR	REVERSE	487	21	60.35	47.62	4	2	TACACCCATAGGCCATAGCAA
237	RC.769	1	SSR	FORWARD	1	21	60.24	47.62	4	3	GAGGGTATGGTTGTTGCATTG	183	538	538	3	1	ATG	3	18
238	RC.769	1	SSR	REVERSE	183	21	59.73	47.62	4	1	CAAACTTGTGGCTCAGATTCC
239	RC.773	1	SSR	FORWARD	178	21	60.6	42.86	2	0	AAGAAGGTGGAAAGCGAAATG	190	622	622	3	0	GAA	3	21
240	RC.773	1	SSR	REVERSE	367	21	60.64	42.86	2	0	TGGCTGTTGTTGTTGTTGTTG
241	RC.773	1	SSR	FORWARD	238	21	60.55	47.62	7	2	GAAATGGGATTCCCTGTTACG	199	622	622	4	0	AAC	3	18
242	RC.773	1	SSR	REVERSE	436	21	59.95	38.1	4	1	CGGCATGATTCTTTTGACATT
243	RC.786	1	SSR	FORWARD	209	21	60	47.62	2	0	AGAGAACGATGAAGAGGCACA	186	556	556	3	0	TTG	3	18
244	RC.786	1	SSR	REVERSE	394	21	59.52	52.38	4	3	ACAGCTATGAACTCCGACAGC
245	RC.790	1	SSR	FORWARD	59	21	59.27	42.86	3	0	CAAACAACCCCTAACCCTTTT	187	595	595	4	0	GA	2	16
246	RC.790	1	SSR	REVERSE	245	21	59.6	42.86	4	1	GCTTTTTGGTGAGTTCATTGG
247	RC.795	1	SSR	FORWARD	32	21	59.09	42.86	2	0	TCGTTGTTGTGTTGTGTTGTG	116	147	147	5	2	CT	2	44
248	RC.795	1	SSR	REVERSE	147	23	57.16	39.13	3	3	GAGAAAAGAGAGAAACACCATTG
249	RC.795	1	SSR	FORWARD	1	22	58.53	36.36	6	1	CACAAATTTCACACCAGAATCA	145	147	147	4	1	TGTTG	5	25
250	RC.795	1	SSR	REVERSE	145	23	59.62	39.13	5	3	GAAAAGAGAGAAACACCATTGGA
251	RC.798	1	SSR	FORWARD	124	21	59.45	42.86	4	0	CAATTCCAAACCCTTTCTCCT	210	620	620	4	0	TCT	3	24
252	RC.798	1	SSR	REVERSE	333	21	60.16	42.86	5	0	ATGGATTCCGCACCTTTAATC
253	RC.825	1	SSR	FORWARD	631	21	60.42	47.62	5	3	TGCTGTTCCAACTTCAAGAGG	211	877	877	3	0	TAT	3	18
254	RC.825	1	SSR	REVERSE	841	23	56.71	30.43	4	0	TTTACAAAGGCAATTACTTCACA
255	RC.831	1	SSR	FORWARD	78	22	59.36	36.36	4	1	TGGGTATTTTTGTCCAACTCAA	195	792	792	4	0	AT	2	32
256	RC.831	1	SSR	REVERSE	272	21	59.6	38.1	5	2	AATTTTCAAACTGGTGCCTCA
257	RC.840	1	SSR	FORWARD	147	21	59.91	47.62	2	0	GTTGCTGTTTCTGTTGCCTTC	198	1038	1038	4	0	TGA	3	21
258	RC.840	1	SSR	REVERSE	344	21	60.71	42.86	4	2	TAAGGGGTTTTTCATGCCTGT
259	RC.851	1	SSR	FORWARD	33	21	60.1	47.62	2	1	CCGTTCTCCTTTTCCTTTGAC	191	323	323	3	0	CT	2	28
260	RC.851	1	SSR	REVERSE	223	21	60.07	52.38	4	2	GCACTTGCTTCGTCGTTCTAC
261	RC.853	1	SSR	FORWARD	27	21	57.62	38.1	6	2	TCGATCAACATAACGTTTTCC	203	261	261	4	2	TCT	3	27
262	RC.853	1	SSR	REVERSE	229	21	60.35	47.62	6	0	TGCAAGATCATGGAGAAGAGG
263	RC.898	1	SSR	FORWARD	1	23	53.86	34.78	5	3	CAAAAACCTCTCTATCTTGAAGT	202	575	575	5	3	GAA	3	27
264	RC.898	1	SSR	REVERSE	202	21	61.54	47.62	2	1	AGCGTTTTGGAGTGGAAGATG
265	RC.904	1	SSR	FORWARD	150	21	59.76	42.86	5	3	AGAACAGATGGCGTCGTTTTA	196	670	670	6	0	CAG	3	18
266	RC.904	1	SSR	REVERSE	345	21	59.78	42.86	3	1	GATGGTTCATTTGGTCTTGGA
267	RC.917	1	SSR	FORWARD	186	21	60.24	57.14	4	3	GTGACGGCTGTGTCCTACTGT	208	674	674	3	1	CT	2	50
268	RC.917	1	SSR	REVERSE	393	23	58.75	34.78	5	1	GAGAGATTTGGGAATTTGAAAGA
269	RC.917	1	SSR	FORWARD	301	21	59.23	47.62	4	2	TGCGGTTAGATTGCTCTCTCT	209	674	674	3	0	TC	2	16
270	RC.917	1	SSR	REVERSE	509	21	59.74	42.86	4	0	TGCTTCCATGCTATTGTGTTG
271	RC.921	1	SSR	FORWARD	569	22	59.46	40.91	5	0	TCACACACATGATGACACACAA	199	939	939	6	1	ATG	3	27
272	RC.921	1	SSR	REVERSE	767	21	59.43	47.62	2	2	CGTGTGATGTGGGAGATGTTA
273	RC.942	1	SSR	FORWARD	151	21	60.21	47.62	6	0	ACCGCTTAAGGAGAGATCCAA	195	446	446	3	0	ATC	3	63
274	RC.942	1	SSR	REVERSE	345	21	59.88	42.86	4	2	AGTTTTCCAACAACCATGACG
275	RC.953	1	SSR	FORWARD	292	21	59.98	47.62	3	1	CGACAACTCCACCATCATTCT	238	556	556	4	2	TTG	3	18
276	RC.953	1	SSR	REVERSE	529	22	59.09	36.36	6	0	TGGATGCATAACAACAAGAACA
277	RC.986	1	SSR	FORWARD	15	21	60.42	52.38	4	3	TCAAGTCCCACCCACGTAGTA	185	211	211	4	1	AG	2	38
278	RC.986	1	SSR	REVERSE	199	21	59.86	52.38	2	1	CTCTCACCTTGTTGCTCCATC
279	RC.1002	1	SSR	FORWARD	123	21	59.78	47.62	7	2	TGCCAGATAATCTCAGGAGGA	199	524	524	7	1	TCT	3	21
280	RC.1002	1	SSR	REVERSE	321	21	60.1	52.38	3	2	AGGAAGAGGCTGAGAGAATCG
281	RC.1002	1	SSR	FORWARD	123	21	59.78	47.62	7	2	TGCCAGATAATCTCAGGAGGA	199	524	524	7	1	TCT	3	33
282	RC.1002	1	SSR	REVERSE	321	21	60.1	52.38	3	2	AGGAAGAGGCTGAGAGAATCG
283	RC.1005	1	SSR	FORWARD	261	21	60.07	47.62	4	2	TTCTTCATCCAGATCGTCCAC	203	604	604	4	3	AGA	3	21
284	RC.1005	1	SSR	REVERSE	463	21	60.23	47.62	4	2	GAGCGAGTTCACCATATCGAA
285	RC.1013	1	SSR	FORWARD	198	21	60.09	47.62	3	3	AGGAGGGTGCTTCATCTTCAT	209	1009	1009	4	1	GAA	3	27
286	RC.1013	1	SSR	REVERSE	406	21	60.14	47.62	4	3	ACATTGGTACAACTCCCACCA
287	RC.1020	1	SSR	FORWARD	1	23	57.42	56.52	2	0	GCCTCTCTCTCTCTCTCTCTCTC	234	267	267	5	3	CT	2	22
288	RC.1020	1	SSR	REVERSE	234	21	60.6	47.62	2	2	GAGGACGAGGTTTTTGGAGAA
289	RC.1027	1	SSR	FORWARD	91	21	61.09	47.62	6	1	GGCCCGATCACATGATTTACT	197	495	495	4	0	AT	2	16
290	RC.1027	1	SSR	REVERSE	287	20	60.9	55	4	2	ATACTGTGGCGGTTCCTCCT
291	RC.1032	1	SSR	FORWARD	469	21	60.12	52.38	4	1	CTCCGGTATCACAAGACCTCA	189	893	893	3	1	GAT	3	18
292	RC.1032	1	SSR	REVERSE	657	21	60	52.38	3	3	TTCTCAGCCTCCCTACTGTCA
293	RC.1032	1	SSR	FORWARD	665	21	59.77	42.86	5	0	AAAGGCACCACAGTCTGAAAA	224	893	893	3	0	AATA	4	20
294	RC.1032	1	SSR	REVERSE	888	21	55.18	42.86	7	2	CTTAATAAGCACTCCACATGC
295	RC.1056	1	SSR	FORWARD	619	21	59.96	52.38	1	0	GGAGGAGGAGGAAACAACAAC	197	1819	1819	5	3	GGT	3	30
296	RC.1056	1	SSR	REVERSE	815	21	59.96	42.86	7	1	TGAAACCCTTTCATCTGTTGG
297	RC.1070	1	SSR	FORWARD	9	21	60.05	52.38	5	2	GTTGTGACCAGTGGCGAGTAT	222	581	581	3	1	TA	2	16
298	RC.1070	1	SSR	REVERSE	230	21	59.55	52.38	3	0	GCAGTGAGAGAGGGATTGAGA
299	RC.1085	1	SSR	FORWARD	1	21	52.58	38.1	2	2	TTGTAAGTGAGGTTTGAGGTA	188	581	581	2	0	TCAC	4	20
300	RC.1085	1	SSR	REVERSE	188	21	60.02	47.62	2	0	ATTGGGGATGGAGAGAGAAGA
301	RC.1109	1	SSR	FORWARD	314	21	60.33	47.62	2	2	CCTCAAGCCCAACTAATCCAT	206	527	527	4	2	TGG	3	21
302	RC.1109	1	SSR	REVERSE	519	21	60.6	42.86	6	3	TTGACTTGCAACACACCATTG
303	RC.1140	1	SSR	FORWARD	139	21	60.26	47.62	6	2	GTGGATTGCAAAGGCTGAGTA	199	523	523	3	1	TCTT	4	20
304	RC.1140	1	SSR	REVERSE	337	21	60.01	47.62	4	2	AGGAGGCGGTACAAACTTGAT
305	RC.1175	1	SSR	FORWARD	338	21	60.32	57.14	0	0	CCTCCTCCTTCTCCTCCTCTT	185	538	538	6	2	CCTCAC	6	36
306	RC.1175	1	SSR	REVERSE	522	21	60.47	47.62	4	0	TGTATTGATCGGTGAGGGAGA
307	RC.1203	1	SSR	FORWARD	72	23	57.89	30.43	5	2	CTTTCTTTTTGAGAAATTGAGCA	201	578	578	4	3	TAGCCA	6	42
308	RC.1203	1	SSR	REVERSE	272	22	58.81	40.91	6	3	AAGCTTGTAAAACCCACTGTCA
309	RC.1216	1	SSR	FORWARD	178	21	59.93	47.62	4	0	TCGTGCTGTTCGACTTTACCT	201	558	558	4	0	CCA	3	18
310	RC.1216	1	SSR	REVERSE	378	21	59.75	42.86	8	2	ACTGCAGTTTCTCCATTGCAT
311	RC.1223	1	SSR	FORWARD	62	21	59.93	42.86	0	0	CCCTTTCCTTTCCTTTCCTTT	194	576	576	4	0	TTAA	4	20
312	RC.1223	1	SSR	REVERSE	255	21	59.86	52.38	3	0	CTGGAGGCAATCTCACTTCAC
313	RC.1263	1	SSR	FORWARD	152	21	59.39	47.62	4	2	CCATTTGGTGCTAGAGCTGTT	199	535	535	4	0	ACA	3	27
314	RC.1263	1	SSR	REVERSE	350	21	59.99	47.62	4	2	GAAGCTGATGTTGGTGGTGAT
315	RC.1269	1	SSR	FORWARD	85	21	61.15	47.62	4	3	CAGGTTCACACCAGGGAATTT	199	582	582	4	2	CTT	3	21
316	RC.1269	1	SSR	REVERSE	283	21	60.12	47.62	2	0	AGGAAAATAGCGAGAGCGAAG
317	RC.1392	1	SSR	FORWARD	117	21	60.36	57.14	4	0	CTCAATAGACCCTCCGCTCTC	204	579	579	4	0	TTAT	4	24
318	RC.1392	1	SSR	REVERSE	320	21	60.55	42.86	3	2	ACTATGCCCCGTTTGGATAAA
319	RC.1468	1	SSR	FORWARD	356	21	60.32	42.86	4	3	CCATCTGTCATTCCAATTTCG	198	565	565	3	1	CAC	3	21
320	RC.1468	1	SSR	REVERSE	553	21	60.1	38.1	4	0	CATGCAAAAAGGTCCAAAAGA
321	RC.1487	1	SSR	FORWARD	242	21	60.4	52.38	2	2	GTGGTTATGGTGGTGGTGGTA	209	533	533	5	0	GTG	3	18
322	RC.1487	1	SSR	REVERSE	450	21	58.2	47.62	3	3	CAACAACCAGATTCAGAGGTG
323	RC.1510	1	SSR	FORWARD	346	22	59.88	36.36	4	2	CACAAGAAAAATTGGACAACCA	181	576	576	5	3	AT	2	30
324	RC.1510	1	SSR	REVERSE	526	23	55.19	30.43	6	2	TGGGTTTGTTTTTATAACTATGG
325	RC.1511	1	SSR	FORWARD	209	21	60.07	42.86	4	2	CCATTTGGTTCATTGGCATAC	200	540	540	7	2	CCA	3	18
326	RC.1511	1	SSR	REVERSE	408	21	60.21	42.86	3	1	TCAGAACAACAATGGGGGTAA
327	RC.1524	1	SSR	FORWARD	79	21	59.79	38.1	7	3	TTGGAATTGGATCAACCAAAG	211	574	574	4	1	ATG	3	24
328	RC.1524	1	SSR	REVERSE	289	21	61.28	52.38	4	3	GCAGGATCAGGCAAAAGAGTC
329	RC.1537	1	SSR	FORWARD	300	21	59.81	42.86	4	2	GTGGCATTGATTAAACCCTGA	199	528	528	7	1	TG	2	16
330	RC.1537	1	SSR	REVERSE	498	23	59.32	34.78	3	0	AAGTTGCCATAAACAATGAAACC
331	RC.1538	1	SSR	FORWARD	1	21	60.2	33.33	7	1	TTTCAATTCGCAATTTGCTTC	190	576	576	2	1	CAAA	4	20
332	RC.1538	1	SSR	REVERSE	190	20	60.3	55	2	2	ACGCTTCCTCGCTCTCTGTA
333	RC.1545	1	SSR	FORWARD	231	21	60.1	42.86	3	2	ACCATTTGTTGGGGTTTTAGC	206	573	573	7	2	AT	2	22
334	RC.1545	1	SSR	REVERSE	436	21	59.99	47.62	3	0	GTATCCAGCCAACACAAGGAA
335	RC.1581	1	SSR	FORWARD	51	21	59.91	47.62	4	2	ACCCAACACAACCCTTAGCTT	193	575	575	3	0	GA	2	16
336	RC.1581	1	SSR	REVERSE	243	21	58.84	42.86	4	2	TAACAGCAACACCTTCATTGC
337	RC.1609	1	SSR	FORWARD	45	21	60.08	38.1	3	2	TGTCCATTTCCACCAAAACAT	202	583	583	3	2	AAT	3	18
338	RC.1609	1	SSR	REVERSE	246	21	60.12	47.62	3	2	AGTCTCCAACCAGCCTTCAAT
339	RC.1623	1	SSR	FORWARD	76	21	59.65	47.62	3	0	AACTCATCATCCACCACCATC	200	442	442	5	0	CCA	3	18
340	RC.1623	1	SSR	REVERSE	275	21	60.77	47.62	6	2	TCATGAGAACCCAACATGTCC
341	RC.1662	1	SSR	FORWARD	336	21	59.53	38.1	4	1	TGCAAGGAAATTGAGGGATAA	204	565	565	4	0	TTA	3	18
342	RC.1662	1	SSR	REVERSE	539	21	59.75	42.86	5	2	TTTCTGAATAGCGCGAGAAAG
343	RC.1665	1	SSR	FORWARD	233	21	59.73	52.38	4	3	GTCGGCTTCTAGCTCATCAGA	198	580	580	4	2	GAG	3	30
344	RC.1665	1	SSR	REVERSE	430	21	60.07	52.38	6	2	CTAGCCTCCATTGGCCTATTC
345	RC.1667	1	SSR	FORWARD	279	21	59.87	52.38	5	0	GTACCAGGTGGCATGTAAGGA	199	559	559	5	1	GTT	3	30
346	RC.1667	1	SSR	REVERSE	477	21	60.02	52.38	6	3	CTGGTCCACCATCTCAACAGT
347	RC.1667	1	SSR	FORWARD	279	21	59.87	52.38	5	0	GTACCAGGTGGCATGTAAGGA	199	559	559	5	1	TGC	3	18
348	RC.1667	1	SSR	REVERSE	477	21	60.02	52.38	6	3	CTGGTCCACCATCTCAACAGT
349	RC.1680	1	SSR	FORWARD	112	22	59.75	31.82	6	2	AACCAATGCCATAAATTTTGCT	207	523	523	4	3	CTT	3	45
350	RC.1680	1	SSR	REVERSE	318	21	59.57	52.38	3	1	CAGCACCAGTAACAAGCACAG
351	RC.1691	1	SSR	FORWARD	253	21	59.66	38.1	4	2	AATTCCAATGCCGATTCCTAT	201	500	500	5	0	CCA	3	21
352	RC.1691	1	SSR	REVERSE	453	19	60.1	57.89	4	0	GTTTGGAGCTGGAGGTGGT
353	RC.1694	1	SSR	FORWARD	60	21	59.73	47.62	3	1	ACACCGTAATCCAATCCACAG	209	566	566	7	3	TC	2	24
354	RC.1694	1	SSR	REVERSE	268	21	59.65	42.86	4	2	ATTGGGAATTAGGGTTCTGGA
355	RC.1694	1	SSR	FORWARD	60	21	59.73	47.62	3	1	ACACCGTAATCCAATCCACAG	209	566	566	7	3	CT	2	20
356	RC.1694	1	SSR	REVERSE	268	21	59.65	42.86	4	2	ATTGGGAATTAGGGTTCTGGA
357	RC.1718	1	SSR	FORWARD	9	22	59.86	45.45	2	0	GAAACAGAACGAGGGAGAAAGA	182	579	579	5	0	CT	2	26
358	RC.1718	1	SSR	REVERSE	190	21	59.73	52.38	3	0	CCGTCGTCAAAGAGAGAGAGA
359	RC.1726	1	SSR	FORWARD	34	21	59.66	42.86	2	0	TCTCCTCATTTTCCACTTCCA	201	509	509	6	2	AC	2	16
360	RC.1726	1	SSR	REVERSE	234	21	59.47	38.1	3	3	TGGACGCTGAAACCAAATAAT
361	RC.1726	1	SSR	FORWARD	34	21	59.66	42.86	2	0	TCTCCTCATTTTCCACTTCCA	201	509	509	6	2	ACA	3	18
362	RC.1726	1	SSR	REVERSE	234	21	59.47	38.1	3	3	TGGACGCTGAAACCAAATAAT
363	RC.1727	1	SSR	FORWARD	59	20	60.13	55	2	0	CCCAACCTAACCCACAACAC	202	389	389	5	0	ACT	3	21
364	RC.1727	1	SSR	REVERSE	260	22	60.08	36.36	7	2	AAGAAGAATCTTTGGGATGCAA
365	RC.1754	1	SSR	FORWARD	214	21	59.52	38.1	3	2	AAAATGGAAGGGTGGATTGAT	258	533	533	6	0	TA	2	28
366	RC.1754	1	SSR	REVERSE	471	22	60.27	36.36	2	0	CCCCATTTATTTTGTTCCCTTT
367	RC.1754	1	SSR	FORWARD	214	21	59.52	38.1	3	2	AAAATGGAAGGGTGGATTGAT	258	533	533	6	0	AT	2	34
368	RC.1754	1	SSR	REVERSE	471	22	60.27	36.36	2	0	CCCCATTTATTTTGTTCCCTTT
369	RC.1756	1	SSR	FORWARD	67	22	60.07	40.91	2	2	TCAAACTCATCAATCTCCATCG	204	539	539	3	1	TC	2	26
370	RC.1756	1	SSR	REVERSE	270	21	59.94	42.86	7	1	CGCGCTTTTTCAAAACACTAC
371	RC.1809	1	SSR	FORWARD	388	21	59.69	47.62	3	2	CAATCCAACAATCCTCTCAGC	168	556	556	3	0	TCA	3	24
372	RC.1809	1	SSR	REVERSE	555	21	56.59	38.1	5	2	AACCAGAAACCAGCTTTTACA
373	RC.1839	1	SSR	FORWARD	44	21	59.93	47.62	3	0	CAGACACTGCCACACAGAAAA	208	556	556	3	0	ATC	3	24
374	RC.1839	1	SSR	REVERSE	251	22	60	45.45	4	2	GATTGTTAAGACGAAGGGAACG
375	RC.1860	1	SSR	FORWARD	14	21	59.72	42.86	8	2	TGCTCCAATAGAAGCAACCAT	205	572	572	5	1	AAC	3	21
376	RC.1860	1	SSR	REVERSE	218	23	59.72	34.78	6	2	GGGATTCCTTGAAAATCTTTTGT
377	RC.1862	1	SSR	FORWARD	111	21	60.59	42.86	8	2	TCTGAATTAATGCCGACCTCA	195	574	574	4	1	TAC	3	18
378	RC.1862	1	SSR	REVERSE	305	21	59.49	42.86	4	1	CAAACAACCACCACAGTTTCA
379	RC.1862	1	SSR	FORWARD	374	21	59.77	38.1	4	2	TCATGTTCACCCAATTCATCA	195	574	574	5	1	GTT	3	21
380	RC.1862	1	SSR	REVERSE	568	21	60	47.62	3	1	TCTGTTGTTGGGAGTCAAACC
381	RC.1883	1	SSR	FORWARD	56	21	60.08	38.1	3	2	TGTCAAAATCACAACCCCAAT	204	488	488	6	1	AG	2	16
382	RC.1883	1	SSR	REVERSE	259	22	60.19	45.45	4	1	CAGAGACAGGTGTTGTTCCAAA
383	RC.1890	1	SSR	FORWARD	131	21	59.56	38.1	5	3	TTGTTGGAGCAGATTTCCAAT	197	573	573	5	1	TG	2	24
384	RC.1890	1	SSR	REVERSE	327	21	59.87	38.1	3	1	AAAACCATCAAAGAAGCAGCA
385	RC.1906	1	SSR	FORWARD	193	21	58.48	33.33	3	0	GAAAATCCGAAAGAAAAAGCA	213	566	566	2	0	AAG	3	18
386	RC.1906	1	SSR	REVERSE	405	21	59.95	42.86	6	2	GCAAGAATCCCGTTAACATCA
387	RC.1907	1	SSR	FORWARD	355	21	60.51	42.86	6	2	TGACATGGATTCAGCTGGTTT	163	522	522	3	0	ATT	3	27
388	RC.1907	1	SSR	REVERSE	517	23	56.28	30.43	5	0	AAGAGTCTGTTTGGTTTGTTTTT
389	RC.2008	1	SSR	FORWARD	339	21	59.3	47.62	4	2	ACCATAAGAACGATCCCTTCC	216	567	567	6	2	ACC	3	18
390	RC.2008	1	SSR	REVERSE	554	21	60.43	47.62	4	2	AGGACATGAACGGACGTAACA
391	RC.2021	1	SSR	FORWARD	22	21	60.5	47.62	6	2	TTCAGAGATCTATCGCGCAAC	207	580	580	5	1	AACC	4	20
392	RC.2021	1	SSR	REVERSE	228	21	59.92	42.86	6	1	TGATCATTGAGGGTTTTCCAG
393	RC.2027	1	SSR	FORWARD	296	21	59.72	47.62	4	0	CGAACCACAGAAGAATTGGAG	197	522	522	5	1	TTA	3	21
394	RC.2027	1	SSR	REVERSE	492	21	59.74	42.86	2	1	CACACTTCCAACCAAACCATT
395	RC.2137	1	SSR	FORWARD	245	21	59.15	33.33	7	2	TGAAAAACATTCAATGCAGGA	202	576	576	3	0	AT	2	32
396	RC.2137	1	SSR	REVERSE	446	21	60.45	42.86	4	2	TGGATCAGCAAGGACCAATTA
397	RC.2153	1	SSR	FORWARD	395	21	60.56	52.38	3	2	CCAAGCCCAGTGTTGATAGTG	162	571	571	5	1	ATG	3	18
398	RC.2153	1	SSR	REVERSE	556	23	57.9	34.78	5	0	TCACAAGTAACATGCAAAAGATG
399	RC.2173	1	SSR	FORWARD	269	21	59.96	38.1	4	3	AGAGGCGTTGAAATTGGAAAT	212	579	579	6	1	ACCTC	5	25
400	RC.2173	1	SSR	REVERSE	480	21	59.55	33.33	4	2	TCATTTCCCGCATAAGAAAAA
401	RC.2182	1	SSR	FORWARD	93	21	60.18	47.62	3	1	ATTAGGTCGTCGTTGTTGCTG	204	581	581	6	2	AAC	3	24
402	RC.2182	1	SSR	REVERSE	296	21	59.89	52.38	3	2	CCAGCAGCAGAGTTTGATACC
403	RC.2194	1	SSR	FORWARD	247	21	59.77	33.33	6	3	AAATTTCGAATCCCCTTTGAA	198	581	581	5	3	TTC	3	39
404	RC.2194	1	SSR	REVERSE	444	21	58.61	42.86	3	0	TTGTGGAATCAGAAGTGGTTG
405	RC.2194	1	SSR	FORWARD	295	21	59.64	52.38	4	3	CAGATGAGCAAGTGCAGTCAC	232	581	581	4	2	TCT	3	30
406	RC.2194	1	SSR	REVERSE	526	21	60.13	47.62	3	0	ATGACGATGAAGACGGTGAAG
407	RC.2194	1	SSR	FORWARD	2	21	55.8	38.1	4	2	AGCAAGAATAGGTTCTGCAAT	195	581	581	4	3	AACT	4	20
408	RC.2194	1	SSR	REVERSE	196	21	59.38	38.1	6	2	CCGAAGCTTTATGCGAATTTA
409	RC.2208	1	SSR	FORWARD	17	21	59.6	38.1	4	1	TGCAAACTCTCAGCAAAATCA	190	581	581	8	3	TTC	3	18
410	RC.2208	1	SSR	REVERSE	206	22	59.15	40.91	5	3	CGAAAATTGTGCTCAGAAGAAG
411	RC.2220	1	SSR	FORWARD	78	21	60.13	52.38	4	0	TGACCCTGCAACTCATAGACC	204	579	579	4	2	ACT	3	18
412	RC.2220	1	SSR	REVERSE	281	23	59.29	34.78	5	0	GCAAATGATATTGTTGTTGTTGG
413	RC.2220	1	SSR	FORWARD	242	23	59.72	43.48	8	1	TTCCTGCAGTAACAGTACCAACA	190	579	579	5	3	ATC	3	18
414	RC.2220	1	SSR	REVERSE	431	21	59.17	42.86	2	0	TGTTCTTGTTGTCTTGGTGGA
415	RC.2303	1	SSR	FORWARD	67	21	59.86	52.38	3	3	GAAGGCTGTGGAAGAGGCTAT	208	567	567	5	2	TGG	3	18
416	RC.2303	1	SSR	REVERSE	274	21	60.25	57.14	4	3	CTTAGGTCCAGCTCCAGAACC
417	RC.2311	1	SSR	FORWARD	255	21	60.1	47.62	3	2	TGACGAAGATGAAAGGTCCAC	214	580	580	5	2	ATG	3	18
418	RC.2311	1	SSR	REVERSE	468	21	60.73	47.62	4	2	TTGGCCCTACTCGTACCATTT
419	RC.2355	1	SSR	FORWARD	33	21	59.95	42.86	2	0	TACAAAATCCTCCGCATCAAC	193	451	451	3	3	TA	2	16
420	RC.2355	1	SSR	REVERSE	225	20	60.85	60	3	0	GTCCGAGTAGCGTGGTGAAG
421	RC.2389	1	SSR	FORWARD	5	21	56.39	42.86	2	0	TCTCATCCTCTCAACAAACCT	187	531	531	6	3	GCC	3	21
422	RC.2389	1	SSR	REVERSE	191	21	60.37	42.86	5	1	AACCATGAAGATGACGGTTGA
423	RC.2400	1	SSR	FORWARD	365	21	59.49	42.86	5	1	TTCAAAATCACTAGCCGCTTC	206	580	580	5	3	CTT	3	18
424	RC.2400	1	SSR	REVERSE	570	20	59.99	50	3	0	ACGACGAAGACGAAGAGGAA
425	RC.2421	1	SSR	FORWARD	250	21	59.75	47.62	4	2	ACTAGGAATGCTGAACGTGGA	178	537	537	3	1	ATT	3	39
426	RC.2421	1	SSR	REVERSE	427	23	54.24	30.43	6	2	TTGAAGGTCTCTTTAACAAGATT
427	RC.2437	1	SSR	FORWARD	21	22	59.9	40.91	4	1	GCCAACAACCAGTAAATTGTGA	211	522	522	4	1	AAT	3	27
428	RC.2437	1	SSR	REVERSE	231	21	59.64	47.62	4	0	CCGGTTTCTCGGTAACTTCTT
429	RC.2440	1	SSR	FORWARD	293	21	59.52	38.1	3	2	AAAATGGAAGGGTGGATTGAT	232	568	568	7	2	TA	2	34
430	RC.2440	1	SSR	REVERSE	524	21	58.89	42.86	4	1	TTCCCTTTTCAGAGGAACTCA
431	RC.2527	1	SSR	FORWARD	41	21	60.07	42.86	4	2	GAAACCAGATCAAGCATTGGA	194	247	247	4	1	TA	2	16
432	RC.2527	1	SSR	REVERSE	234	22	57.34	36.36	3	3	TGCTACCTTGGATGTATTTGAA
433	RC.2544	1	SSR	FORWARD	68	21	60.84	42.86	5	2	ACCAGGGAATTTCACGAAGAA	199	403	403	4	0	CTT	3	30
434	RC.2544	1	SSR	REVERSE	266	21	60.12	47.62	2	0	AGGAAAATAGCGAGAGCGAAG
435	RC.2557	1	SSR	FORWARD	289	21	60.48	52.38	2	0	AAGGAGAAGGAGGAGGTGGTT	179	467	467	5	2	TTG	3	18
436	RC.2557	1	SSR	REVERSE	467	21	51.51	38.1	3	0	CCCTAACCTACTAAACACAAA
437	RC.2559	1	SSR	FORWARD	195	21	59.74	38.1	6	2	TCGAAAAACTCGGTAACGAAA	202	529	529	3	0	CT	2	40
438	RC.2559	1	SSR	REVERSE	396	21	60.13	47.62	4	2	AGAGAATGGTCATGGCAAGTG
439	RC.2561	1	SSR	FORWARD	65	21	59.78	38.1	3	2	CAATCCAATCCAATGAGCAAT	193	338	338	5	3	CAC	3	24
440	RC.2561	1	SSR	REVERSE	257	22	60	45.45	5	2	GAAACCGATTCTCACTTTACCG
441	RC.2561	1	SSR	FORWARD	65	21	59.78	38.1	3	2	CAATCCAATCCAATGAGCAAT	193	338	338	5	3	AGT	3	18
442	RC.2561	1	SSR	REVERSE	257	22	60	45.45	5	2	GAAACCGATTCTCACTTTACCG
443	RC.2565	1	SSR	FORWARD	220	21	59.31	38.1	4	2	TCAATGTGGCTTCAAAGTTCA	203	473	473	3	1	AAG	3	18
444	RC.2565	1	SSR	REVERSE	422	21	60.14	38.1	4	3	TGTTGTTGTGGCAATTTCAGA
445	RC.2565	1	SSR	FORWARD	220	21	59.31	38.1	4	2	TCAATGTGGCTTCAAAGTTCA	203	473	473	3	1	TCT	3	18
446	RC.2565	1	SSR	REVERSE	422	21	60.14	38.1	4	3	TGTTGTTGTGGCAATTTCAGA
447	RC.2576	1	SSR	FORWARD	95	21	60.08	47.62	3	1	TTCATCCTCTTCCTCTCAGCA	198	468	468	4	2	GGA	3	18
448	RC.2576	1	SSR	REVERSE	292	21	59.99	42.86	3	1	TGATGTTGTTGGTTGGAGTCA
449	RC.2576	1	SSR	FORWARD	260	21	59.55	42.86	6	0	TTATTTCTCCGGTGACTCCAA	201	468	468	4	2	CAA	3	90
450	RC.2576	1	SSR	REVERSE	460	21	59.9	42.86	2	2	TGCTGTTGTTGTTGAGATTGC
451	RC.2579	1	SSR	FORWARD	59	21	59.89	42.86	5	2	AGAGAACCAACCAACCGTTTT	205	297	297	5	1	CTT	3	21
452	RC.2579	1	SSR	REVERSE	263	21	60.1	47.62	2	0	TTGGTGAGAGAGTGGGATTTG
453	RC.2581	1	SSR	FORWARD	114	21	59.42	42.86	8	1	AATCAGCCATGGTTGTCATCT	195	517	517	4	1	CAA	3	36
454	RC.2581	1	SSR	REVERSE	308	21	60.92	42.86	3	2	TTGTTGTTGTTGTTGCTGCTG
455	RC.2581	1	SSR	FORWARD	156	20	60.05	50	4	2	TTGCCATCCCCAGCTTATAG	194	517	517	4	1	CAA	3	33
456	RC.2581	1	SSR	REVERSE	349	21	60.79	42.86	2	2	TGTTGCTGTTGTTGTTGTTGC
457	RC.2581	1	SSR	FORWARD	290	21	60.79	42.86	3	0	GCAGCAACAACAACAACAACA	220	517	517	5	3	CAA	3	114
458	RC.2581	1	SSR	REVERSE	509	21	60.16	47.62	5	3	CTTATGCCTGAAAAGCTGCTG
459	RC.2586	1	SSR	FORWARD	6	21	59.74	57.14	4	0	GTGGAGGTGGATACAGCAGAG	200	284	284	8	2	TGG	3	18
460	RC.2586	1	SSR	REVERSE	205	20	60.37	55	4	2	ACCACCACCACCACCATATC
461	RC.2586	1	SSR	FORWARD	90	20	60.37	55	4	0	GTGGTGGTGGTGGATATGGT	188	284	284	3	1	TGG	3	24
462	RC.2586	1	SSR	REVERSE	277	22	59.73	45.45	2	1	TCTCATCTTGGGTCTTTTAGCC
463	RC.2592	1	SSR	FORWARD	92	21	59.9	47.62	5	1	CCAACAAGGAAGCTGTTGAAG	194	314	314	4	2	TGG	3	21
464	RC.2592	1	SSR	REVERSE	285	21	60.15	52.38	2	0	AACACGCATACCCTCTCTCCT
465	RC.2598	1	SSR	FORWARD	1	21	59	47.62	5	1	CCATTCATTCAGAGTGTGGTG	191	324	324	5	1	GGA	3	21
466	RC.2598	1	SSR	REVERSE	191	21	60.04	52.38	5	3	CGAAACCGACACAGGTAGGTA
467	RC.2598	1	SSR	FORWARD	7	21	60.02	52.38	3	0	ATTCAGAGTGTGGTGGTGGAG	199	324	324	3	2	GAG	3	21
468	RC.2598	1	SSR	REVERSE	205	21	59.27	52.38	8	2	AAGGTACCTGTACCCGAAACC
469	RC.2600	1	SSR	FORWARD	173	21	59.62	42.86	3	2	ACCAAACATCACGCTCCTTTA	182	366	366	5	1	TC	2	26
470	RC.2600	1	SSR	REVERSE	354	23	55.72	34.78	2	1	AGAAGAAGAAGAAGAAGGAATGA
471	RC.2614	1	SSR	FORWARD	10	21	59.95	47.62	4	0	AAGCTCATCATCACCACCATC	151	174	174	3	1	AGA	3	18
472	RC.2614	1	SSR	REVERSE	160	21	60.05	47.62	4	3	GTACCCCGCCATTCTCATTAT
473	RC.2618	1	SSR	FORWARD	92	21	60.39	47.62	6	0	ACGATGTCGTATGTTCCTCCA	192	297	297	4	1	ACC	3	27
474	RC.2618	1	SSR	REVERSE	283	21	60.37	47.62	6	2	GGTGGTGGTCGAAGCTTTTAT
475	RC.2643	1	SSR	FORWARD	64	21	60.18	47.62	4	0	GAAACCCATTCTCCTGATGGT	193	426	426	4	2	CTC	3	21
476	RC.2643	1	SSR	REVERSE	256	21	60.25	52.38	7	3	CGGGACTTACCAGGTACGATT
477	RC.2643	1	SSR	FORWARD	239	21	60.28	52.38	7	0	CGTACCTGGTAAGTCCCGTTT	167	426	426	3	1	ATG	3	18
478	RC.2643	1	SSR	REVERSE	405	23	56.28	39.13	3	0	GCACACAGATTTTGAGAGATAGA
479	RC.2647	1	SSR	FORWARD	20	23	57.65	39.13	4	0	GATCAATCAAACTCACTCATTCC	244	489	489	5	3	CTT	3	18
480	RC.2647	1	SSR	REVERSE	263	21	60.1	47.62	3	0	GGAAGGTTGAAAACGAGGAAG
481	RC.2648	1	SSR	FORWARD	95	21	60.27	47.62	6	1	GAGGATTCCCGAATAGGTCAA	197	305	305	3	0	CAT	3	18
482	RC.2648	1	SSR	REVERSE	291	21	60.48	42.86	4	2	ACAACGAAGCGGATGATGATA
483	RC.2653	1	SSR	FORWARD	216	21	60.12	42.86	4	1	CACAACCCCAACAACAATTTC	208	461	461	3	3	CCA	3	21
484	RC.2653	1	SSR	REVERSE	423	21	59.62	47.62	6	0	GTGGTCGAAGCTTTTATGGTG
485	RC.2677	1	SSR	FORWARD	3	23	56.63	43.48	1	0	CAAACACAAACACACTCTCTCTC	194	314	314	4	1	CT	2	32
486	RC.2677	1	SSR	REVERSE	196	21	60.84	52.38	3	0	GGGTTTCGCATAGCCAGTATC
487	RC.2685	1	SSR	FORWARD	39	21	60.02	47.62	4	0	ACAATCACGTTCTGGTTCTGG	166	205	205	4	0	AAC	3	30
488	RC.2685	1	SSR	REVERSE	204	23	58.69	34.78	1	0	TGTTGTTCTTGTTGTTGTTGTTG
489	RC.2700	1	SSR	FORWARD	137	21	59.45	47.62	3	2	GGGCATTTTCTCTACCCCTTA	178	340	340	3	1	AGA	3	18
490	RC.2700	1	SSR	REVERSE	314	21	59.58	42.86	5	2	TCATCCCGTTCAACTTCACTT
491	RC.2703	1	SSR	FORWARD	260	21	59.73	47.62	6	0	GAAGCTTTGGAAGTGATGGTG	214	477	477	4	0	TCA	3	39
492	RC.2703	1	SSR	REVERSE	473	23	59.09	39.13	5	2	TTGGGTTACTTTGACCTTAGGAA
493	RC.2716	1	SSR	FORWARD	1	19	60.04	47.37	4	0	TCGAGGGTTTCGTTTTTCC	193	373	373	2	0	GAA	3	24
494	RC.2716	1	SSR	REVERSE	193	22	59.74	40.91	4	3	TGATTTCATCTTCACTGGCACT
495	RC.2721	1	SSR	FORWARD	18	23	60.25	39.13	0	0	CAACAACAACAACAACAACAACC	225	282	282	3	2	ACA	3	150
496	RC.2721	1	SSR	REVERSE	242	21	60.16	47.62	5	3	CTTATGCCTGAAAAGCTGCTG
497	RC.2725	1	SSR	FORWARD	12	21	60.09	42.86	7	3	TTAGCAGAAATGGCATTGACC	206	253	253	3	1	CAT	3	18
498	RC.2725	1	SSR	REVERSE	217	21	59.37	52.38	8	0	GTTATAACGGTGTCGGTGGAG
499	RC.2726	1	SSR	FORWARD	26	21	59.58	42.86	5	2	TCATCCCGTTCAACTTCACTT	186	402	402	6	2	TCT	3	18
500	RC.2726	1	SSR	REVERSE	211	21	60.33	47.62	4	0	TGGGGAAGTTAGGTTTCCTTG
501	RC.2732	1	SSR	FORWARD	42	21	60.14	47.62	4	2	AGAAGGAAGCGTCGGTACAAT	200	400	400	6	0	AG	2	18
502	RC.2732	1	SSR	REVERSE	241	21	59.7	42.86	4	2	CCATGATTTTCGTTCTTCAGC
503	RC.2732	1	SSR	FORWARD	42	21	60.14	47.62	4	2	AGAAGGAAGCGTCGGTACAAT	200	400	400	6	0	GAA	3	18
504	RC.2732	1	SSR	REVERSE	241	21	59.7	42.86	4	2	CCATGATTTTCGTTCTTCAGC
505	RC.2736	1	SSR	FORWARD	2	22	59.21	50	2	1	CCCCACTAATCTCTCACACTCA	190	196	196	3	2	AAC	3	42
506	RC.2736	1	SSR	REVERSE	191	21	60.4	42.86	2	0	TGTTGTTGTTGCTGTTGCTGT
507	RC.2737	1	SSR	FORWARD	98	22	59.44	40.91	4	1	TCCTTCTTATTCCCTGAAATGG	191	625	625	7	1	CAA	3	21
508	RC.2737	1	SSR	REVERSE	288	22	59.81	40.91	4	1	TCGAAATGAATGAGAGAGGTGA
509	RC.2738	1	SSR	FORWARD	41	21	60.18	57.14	2	2	AGAGGGGTAGGTGTGAGTGCT	200	512	512	3	1	GAG	3	21
510	RC.2738	1	SSR	REVERSE	240	21	59.32	38.1	6	2	TTGCTTGGAGAATGCATGTTA
511	RC.2744	1	SSR	FORWARD	27	21	60.25	47.62	2	0	AAAAACCTCCAAGTCCACCAC	202	338	338	5	3	CCA	3	18
512	RC.2744	1	SSR	REVERSE	228	21	59.38	47.62	4	1	AGAAGAAGTATCGGCGGAGTT
513	RC.2746	1	SSR	FORWARD	42	19	59.94	57.89	2	2	CAACCACCACCATCTCCAG	185	262	262	3	1	CT	2	16
514	RC.2746	1	SSR	REVERSE	226	21	59.87	52.38	6	2	CCCTCATCGGATCTAATCCTC
515	RC.2748	1	SSR	FORWARD	31	21	60.23	47.62	1	1	ACCCAACAACACCAACACACT	205	499	499	5	3	TCA	3	21
516	RC.2748	1	SSR	REVERSE	235	21	60.76	47.62	3	1	AGATTGTGGATTCGGGTCAGT
517	RC.2750	1	SSR	FORWARD	56	21	59.93	57.14	4	0	AGTACACTGGTGGTGGTGGAG	197	339	339	3	1	GTG	3	24
518	RC.2750	1	SSR	REVERSE	252	21	60.07	42.86	5	3	AGCAAACACTTCTTGCAGCAT
519	RC.2752	1	SSR	FORWARD	1	20	62.26	60	6	2	CGAGACTTCTCCCTGGAACG	100	100	100	3	2	GGA	3	18
520	RC.2752	1	SSR	REVERSE	100	19	59.9	52.63	4	1	AGCTGATGCTGCTGCTGTT
521	RC.2758	1	SSR	FORWARD	209	21	60.07	42.86	2	0	ACCAGCATAAAATCCCAAACC	232	451	451	3	0	GA	2	18
522	RC.2758	1	SSR	REVERSE	440	21	59.37	33.33	4	0	TTTCCAAATCCCAAATCTCAA
523	RC.2759	1	SSR	FORWARD	71	21	60.02	42.86	5	0	AACAACAATGGCGTTAGCATC	213	285	285	5	3	ACC	3	18
524	RC.2759	1	SSR	REVERSE	283	21	60.17	42.86	6	2	CCAGGGAATTCTGGTTTTGAT
525	RC.2761	1	SSR	FORWARD	29	21	60.65	42.86	5	1	TCCCGTTCAACTTCACTTTCA	197	523	523	4	3	TCT	3	18
526	RC.2761	1	SSR	REVERSE	225	21	60.03	47.62	4	1	GTGGTTTCACAGGTGCAGATT
527	RC.2771	1	SSR	FORWARD	1	20	56.04	45	5	2	TAAAGGGTTCCTTAGGTTGC	171	247	247	5	3	GGA	3	18
528	RC.2771	1	SSR	REVERSE	171	21	59.51	47.62	3	1	GGTGGCTGCTGAAGTAAAGAA
529	RC.2775	1	SSR	FORWARD	54	21	61.04	47.62	2	2	CACCACCATCGCATCTTCTTA	118	183	183	7	3	ACC	3	33
530	RC.2775	1	SSR	REVERSE	171	21	61.35	57.14	3	2	GTGGAGGTGGTGGCAGTAGAT
531	RC.2777	1	SSR	FORWARD	114	21	59.85	42.86	4	2	AAGGTTATCCGCCACAAGAAT	200	483	483	3	0	TC	2	20
532	RC.2777	1	SSR	REVERSE	313	21	59.9	42.86	4	2	GGGAGATTGAAATTGGAAAGC
533	RC.2779	1	SSR	FORWARD	2	21	60.15	42.86	6	2	CCATCATCATCATCATCACCA	114	128	128	6	0	ACC	3	18
534	RC.2779	1	SSR	REVERSE	115	18	60.21	61.11	3	1	GGTGGAGATGGCAGCAAC
535	RC.2796	1	SSR	FORWARD	28	21	59.7	52.38	4	2	CCCTATCATCACCAGCTTCAG	199	320	320	4	3	AAC	3	72
536	RC.2796	1	SSR	REVERSE	226	23	59.49	34.78	0	0	TGTTGTTGTTGTTGTTGTTGTTG
537	RC.2804	1	SSR	FORWARD	6	21	60.45	47.62	3	0	CGAACCCATTTCTCCATCTCT	163	244	244	6	2	TTC	3	21
538	RC.2804	1	SSR	REVERSE	168	21	58.85	52.38	5	1	GAAGTGGAGTAAAGCCACCAG
539	RC.2804	1	SSR	FORWARD	6	21	60.45	47.62	3	0	CGAACCCATTTCTCCATCTCT	163	244	244	6	2	CTC	3	27
540	RC.2804	1	SSR	REVERSE	168	21	58.85	52.38	5	1	GAAGTGGAGTAAAGCCACCAG
541	RC.2807	1	SSR	FORWARD	306	21	58.95	52.38	2	0	GTTTTCCCCTACTCCACCTTC	277	588	588	2	0	AAC	3	231
542	RC.2807	1	SSR	REVERSE	582	20	59.65	50	4	2	GTTGTTGTTGTCGTCGTCGT
543	RC.2810	1	SSR	FORWARD	19	21	59.78	38.1	3	2	CAATCCAATCCAATGAGCAAT	197	217	217	6	2	CCA	3	18
544	RC.2810	1	SSR	REVERSE	215	21	60.19	47.62	2	0	AGGTTGTGATTGTGTGGTGGT
545	RC.2817	1	SSR	FORWARD	147	21	59.88	47.62	3	2	TGAATGGAGGGTCATCATCTC	191	481	481	3	1	CAA	3	24
546	RC.2817	1	SSR	REVERSE	337	21	60.36	42.86	8	1	TGTTGCATCTGCAAGTGTTGT
547	RC.2817	1	SSR	FORWARD	147	21	59.88	47.62	3	2	TGAATGGAGGGTCATCATCTC	191	481	481	3	1	ACA	3	54
548	RC.2817	1	SSR	REVERSE	337	21	60.36	42.86	8	1	TGTTGCATCTGCAAGTGTTGT
549	RC.2817	1	SSR	FORWARD	280	21	59.8	57.14	5	3	AGCCTCAGTCTCAGCAGTCAC	191	481	481	6	1	CAG	3	18
550	RC.2817	1	SSR	REVERSE	470	21	59.55	52.38	4	0	GAGATGAGCCCTATCCCTGTT
551	RC.2818	1	SSR	FORWARD	53	23	56.8	34.78	2	0	CATTCATCTCTATCCAACAACAA	148	379	379	3	0	CAA	3	18
552	RC.2818	1	SSR	REVERSE	200	21	60.08	52.38	4	1	CTCCTTCATCAAACCCTAGCC
553	RC.2823	1	SSR	FORWARD	3	23	52.56	30.43	5	1	TCAGATTTAGCATTATTCTCTTC	220	476	476	5	1	TCT	3	18
554	RC.2823	1	SSR	REVERSE	222	21	60.33	47.62	3	0	AGATTGGGCAGAAATGGTAGG
555	RC.2824	1	SSR	FORWARD	4	21	60.46	47.62	4	2	CTCTTCAATGGCGGAGGTAAT	191	207	207	4	0	TCC	3	24
556	RC.2824	1	SSR	REVERSE	194	21	60.01	52.38	2	0	TGTAAACTGGTGGAGGAGGTG
557	RC.2834	1	SSR	FORWARD	13	21	60.25	57.14	2	0	ACCACCATACACCCCTCTCTC	132	144	144	4	3	CAT	3	48
558	RC.2834	1	SSR	REVERSE	144	23	58.23	34.78	7	3	GATGATGATGATGATGATGTTGA
559	RC.2840	1	SSR	FORWARD	55	21	60.02	47.62	2	0	TGGTGGCTTGTAAACTGGAAC	191	427	427	7	0	ACC	3	18
560	RC.2840	1	SSR	REVERSE	245	21	59.64	38.1	4	0	AATAACAAGGCCAACAAAGCA
561	RC.2840	1	SSR	FORWARD	225	21	59.64	38.1	4	1	TGCTTTGTTGGCCTTGTTATT	202	427	427	6	3	TGCTCA	6	42
562	RC.2840	1	SSR	REVERSE	426	23	59.46	47.83	5	2	GATGTGGACTACAAGCAGTAGCA
563	RC.2858	1	SSR	FORWARD	61	21	60.44	42.86	4	3	ACATCCCCTCCACATCAATTT	199	387	387	5	1	CTC	3	21
564	RC.2858	1	SSR	REVERSE	259	21	59.69	42.86	3	0	ATTGGAGTTGCCAGATGAAGA
565	RC.2858	1	SSR	FORWARD	78	21	59.67	52.38	2	0	ATTTCTCCTCCTCCTCCTCCT	201	387	387	3	0	TCC	3	30
566	RC.2858	1	SSR	REVERSE	278	21	59.98	47.62	8	2	GATACGACGTCTGCATCCAAT
567	RC.2872	1	SSR	FORWARD	220	21	59.31	38.1	4	2	TCAATGTGGCTTCAAAGTTCA	214	463	463	4	1	AAG	3	18
568	RC.2872	1	SSR	REVERSE	433	21	60.4	47.62	4	2	GCTTCTTCGGTGCTAACATCA
569	RC.2882	1	SSR	FORWARD	43	21	60.09	52.38	5	2	GGATCACTAAGGCCGACTTTC	204	271	271	4	1	GGT	3	18
570	RC.2882	1	SSR	REVERSE	246	21	60.85	52.38	3	3	GTCGCTTCTCCACTCACAATG
571	RC.2883	1	SSR	FORWARD	214	21	60.07	42.86	2	0	ACCAGCATAAAATCCCAAACC	239	452	452	4	1	GA	2	38
572	RC.2883	1	SSR	REVERSE	452	19	51.15	36.84	2	0	GTTTCTTTCTTTCCGTTCT
573	RC.2892	1	SSR	FORWARD	43	21	60.01	52.38	7	2	CTGGTGTTCCACCAAGACCTA	217	369	369	7	3	CCA	3	39
574	RC.2892	1	SSR	REVERSE	259	21	60.45	52.38	4	0	TATACAGGTGATGGGGGAGGT
575	RC.2892	1	SSR	FORWARD	43	21	60.01	52.38	7	2	CTGGTGTTCCACCAAGACCTA	217	369	369	7	3	ACC	3	24
576	RC.2892	1	SSR	REVERSE	259	21	60.45	52.38	4	0	TATACAGGTGATGGGGGAGGT
577	RC.2895	1	SSR	FORWARD	2	21	61.08	47.62	4	0	CCGCTCTTCATCAATTCTTCC	180	199	199	5	1	CCA	3	21
578	RC.2895	1	SSR	REVERSE	181	22	59.53	54.55	4	2	GGTGGAGGAGGTGACTTGTACT
579	RC.2913	1	SSR	FORWARD	140	21	59.95	42.86	4	0	ATGGGAAGAAGAATGCAAGGT	198	355	355	6	2	TGG	3	27
580	RC.2913	1	SSR	REVERSE	337	21	59.3	42.86	2	0	TTCCTCCCTTTTGATTTACCC
581	RC.2917	1	SSR	FORWARD	11	21	60.44	52.38	7	3	TCTGGCAAAGTGACCAGACTC	186	350	350	5	2	CCA	3	21
582	RC.2917	1	SSR	REVERSE	196	21	59.92	42.86	2	0	CTTGGTCGGTGTGTTTGTTTT
583	RC.2920	1	SSR	FORWARD	96	21	60.15	47.62	4	0	CAGCAAGGGACTTAACCAACA	203	418	418	5	0	GTG	3	27
584	RC.2920	1	SSR	REVERSE	298	22	59.67	40.91	3	2	AAAAACCCTTCACTTCAACTCG
585	RC.2921	1	SSR	FORWARD	242	21	58.94	38.1	6	1	GAAACGTCGACCATTTTGATT	191	598	598	5	0	TCA	3	18
586	RC.2921	1	SSR	REVERSE	432	21	59.23	52.38	5	1	CACCACCGTTATGGTAACCTC
587	RC.2922	1	SSR	FORWARD	188	21	59.84	47.62	3	0	GAGTAACCACCGTCATTTCCA	195	476	476	6	3	CCA	3	24
588	RC.2922	1	SSR	REVERSE	382	21	59.71	52.38	2	2	TGGAGGAGGAGGTGAGTTGTA
589	RC.2924	1	SSR	FORWARD	236	21	60.37	42.86	6	3	AATGAACGGTCAGGACATGAA	219	539	539	4	1	TGG	3	24
590	RC.2924	1	SSR	REVERSE	454	21	61.08	47.62	3	2	CGACACTTTCCTCATCACCAA
591	RC.2929	1	SSR	FORWARD	1	21	59.91	47.62	4	2	GTGGTGGCGATTTGTACTTGT	105	108	108	6	1	GTG	3	18
592	RC.2929	1	SSR	REVERSE	105	20	60.76	50	3	0	ATGAGCACCACCATTCCATC
593	RC.2947	1	SSR	FORWARD	124	21	59.95	38.1	4	0	TTCTTCTTCCAAGCGAATCAA	190	507	507	4	2	TCA	3	21
594	RC.2947	1	SSR	REVERSE	313	21	59.99	42.86	4	1	AAGCTCACCCAACAAAGGATT
595	RC.2948	1	SSR	FORWARD	205	21	60.23	52.38	2	2	CCTTCACCTCCACCACCTTAT	202	408	408	3	2	ACC	3	21
596	RC.2948	1	SSR	REVERSE	406	21	58.5	42.86	3	3	TCGTAACTGCTTCAACGGTAA
597	RC.2960	1	SSR	FORWARD	358	21	60.41	47.62	4	2	AATGGAAGCTGATGACTGCTG	212	604	604	6	1	GAT	3	24
598	RC.2960	1	SSR	REVERSE	569	21	59.71	52.38	3	0	CCATCATCTCTACGCAACCTC
599	RC.2961	1	SSR	FORWARD	260	21	60.28	47.62	4	2	GCCACAGAAACTTCCACAGAA	218	513	513	5	3	CAC	3	18
600	RC.2961	1	SSR	REVERSE	477	21	58.96	47.62	5	3	GTGGCTGCTGATGCAGTATTA
601	RC.2963	1	SSR	FORWARD	24	21	59.6	38.1	4	0	ATGCAAGGTTGGAAGCATAAA	184	513	513	5	2	AGG	3	24
602	RC.2963	1	SSR	REVERSE	207	21	60.26	52.38	5	2	CTCCAGTGGGAGTGCTTGATA
603	RC.2964	1	SSR	FORWARD	189	21	60.97	47.62	4	3	ATGAAGGTGGCTGTGTCATTG	233	594	594	5	0	AG	2	26
604	RC.2964	1	SSR	REVERSE	421	21	59.8	42.86	6	2	CCTCCATATTTGGCATCGTTA
605	RC.2966	1	SSR	FORWARD	1	22	58.52	45.45	4	2	CCACCATATCAAACACCTTAGC	117	130	130	7	1	CCA	3	27
606	RC.2966	1	SSR	REVERSE	117	23	57.3	34.78	6	0	TGGATATTTATATGGCTTCTTGG
607	RC.2968	1	SSR	FORWARD	16	21	61.48	57.14	3	2	CTCCGTGACTTCTCCTTCTGC	107	159	159	6	3	TCC	3	24
608	RC.2968	1	SSR	REVERSE	122	21	58.7	52.38	4	2	CATCATAGGAGGAGGATCGAG
609	RC.2982	1	SSR	FORWARD	398	21	59.32	42.86	6	2	TTGACGACCTTGTTCAAGACA	197	626	626	4	0	TC	2	50
610	RC.2982	1	SSR	REVERSE	594	21	60.32	57.14	0	0	AGAAGGGAGAGGAAGGGAGAG
611	RC.2984	1	SSR	FORWARD	12	21	60.57	42.86	2	0	CCATTTCTTCTTCGCCATTCT	197	584	584	3	0	TCT	3	33
612	RC.2984	1	SSR	REVERSE	208	21	60.71	52.38	4	0	CATGACTCCAACACCTGCTTC
613	RC.2987	1	SSR	FORWARD	306	20	60.22	50	4	2	ATCGGAGAGAACGACGATTG	184	570	570	3	3	AG	2	26
614	RC.2987	1	SSR	REVERSE	489	21	60.38	47.62	4	0	AGAGGAGGCTAAAGCAACCAA
615	RC.2998	1	SSR	FORWARD	137	21	59.91	52.38	3	0	GCTACTACCACCACCACCAAA	198	591	591	3	0	CCA	3	24
616	RC.2998	1	SSR	REVERSE	334	21	59.91	47.62	3	1	CAACAAGCGAGTCCAAAAGTC
617	RC.3000	1	SSR	FORWARD	136	21	59.86	47.62	8	1	AACGATCGTGAGACTGGAAGA	198	487	487	4	3	GGA	3	24
618	RC.3000	1	SSR	REVERSE	333	21	59.68	57.14	3	0	GTCACTCCCTCATCCTCCTCT
619	RC.3001	1	SSR	FORWARD	19	21	59.98	42.86	4	0	GCGGCTCATATTAAACACCAA	147	170	170	5	2	CAC	3	21
620	RC.3001	1	SSR	REVERSE	165	21	58.88	47.62	8	3	ACATATGGAGGATCCTTGTGC
621	RC.3005	1	SSR	FORWARD	423	21	59.49	52.38	2	2	CTCCTCCCCCAGTTTACAAGT	197	620	620	5	0	GTT	3	18
622	RC.3005	1	SSR	REVERSE	619	20	60.85	55	3	0	GGGAGTCAAACCCAAAGGAG
623	RC.3010	1	SSR	FORWARD	230	21	60.43	47.62	4	2	AGGACATGAACGGACGTAACA	222	452	452	4	0	TGG	3	33
624	RC.3010	1	SSR	REVERSE	451	23	58.38	34.78	5	0	TTTAACGCTTCAGAGAAGAAACA
625	RC.3012	1	SSR	FORWARD	1	21	59.59	57.14	4	2	GACCACCTCTGCTGTATCCAC	174	372	372	5	2	CCA	3	21
626	RC.3012	1	SSR	REVERSE	174	21	60.1	52.38	4	2	GTGGTGGAGGGGATTTGTACT
627	RC.3018	1	SSR	FORWARD	130	21	60.41	42.86	4	2	AAACATTTGGACACGCTACCA	197	603	603	3	2	ACC	3	27
628	RC.3018	1	SSR	REVERSE	326	20	60.41	50	6	2	CGAATTCATGACGAGTGCTG
629	RC.3025	1	SSR	FORWARD	127	21	59.99	42.86	3	0	TTTTCTTTGGTGAAGGTGGTG	204	358	358	3	0	GGT	3	18
630	RC.3025	1	SSR	REVERSE	330	21	59.02	42.86	5	0	TGACTCAATGGATGATGAGGA
631	RC.3029	1	SSR	FORWARD	1	19	53.27	42.11	2	0	CCTCATTCCCCTATTCTTT	215	324	324	5	3	CAC	3	18
632	RC.3029	1	SSR	REVERSE	215	21	59.83	42.86	6	0	AATCTGATGCAGAAACGGAGA
633	RC.3030	1	SSR	FORWARD	60	21	59.97	42.86	4	2	ATTCGCTTCTTTTCTCGGAAG	204	495	495	4	0	CT	2	38
634	RC.3030	1	SSR	REVERSE	263	21	60.03	47.62	7	3	GGTCATGGCAAGTGACTTTGT
635	RC.3038	1	SSR	FORWARD	3	23	55.56	43.48	4	2	CACCTCATATCCATAACTACAGC	116	141	141	3	1	AGT	3	18
636	RC.3038	1	SSR	REVERSE	118	20	60.11	45	3	1	ACATTTCTTCACCGCAAAGG
637	RC.3040	1	SSR	FORWARD	3	21	59.8	52.38	1	0	GGTGGAAGAAGAAGAGGAGGA	203	237	237	6	3	GAG	3	33
638	RC.3040	1	SSR	REVERSE	205	21	60.33	38.1	4	0	TTTGTTTCTCCAAATCCACCA
639	RC.3042	1	SSR	FORWARD	9	21	60.22	47.62	5	1	CCTTATCATCAGCCTCGACAA	119	127	127	6	2	TCA	3	18
640	RC.3042	1	SSR	REVERSE	127	21	60.03	52.38	2	2	GGAGGAGGAGGAGGAAGATTT
641	RC.3044	1	SSR	FORWARD	77	21	59.36	47.62	4	1	TGGCTGCTATAACTGTGGTGA	200	559	559	4	3	CT	2	48
642	RC.3044	1	SSR	REVERSE	276	21	60.21	42.86	3	1	GCAGAACGAAGGAATCAATCA
643	RC.3047	1	SSR	FORWARD	172	21	59.93	38.1	4	0	TGGAATGCAAGAAAACAATCC	266	453	453	4	3	CAC	3	18
644	RC.3047	1	SSR	REVERSE	437	19	60.08	52.63	4	0	CATGGTGGTTGGTGATGGT
645	RC.3053	1	SSR	FORWARD	147	20	60.11	50	3	1	AATCAAACTCCTCCGTCGTG	187	537	537	4	2	CAT	3	18
646	RC.3053	1	SSR	REVERSE	333	23	59.75	34.78	7	2	TGATGATGATGATGATGATGTGA
647	RC.3053	1	SSR	FORWARD	213	21	58.71	47.62	3	0	GCCAGAAGATAACCCTGTTTG	269	537	537	2	0	TCA	3	21
648	RC.3053	1	SSR	REVERSE	481	22	59.89	36.36	4	3	TGATGACGATGATGATTGATGA
649	RC.3053	1	SSR	FORWARD	213	21	58.71	47.62	3	0	GCCAGAAGATAACCCTGTTTG	275	537	537	2	0	CAT	3	150
650	RC.3053	1	SSR	REVERSE	487	21	58.35	38.1	4	3	TGATGATGATGACGATGATGA
651	RC.3055	1	SSR	FORWARD	256	21	60.23	52.38	4	0	AACGTAACCACACGCTCTCAC	199	637	637	3	0	CT	2	16
652	RC.3055	1	SSR	REVERSE	454	21	60.07	42.86	4	2	GCTCAAACTTGGGATTCATCA
653	RC.3056	1	SSR	FORWARD	118	21	60.28	52.38	4	2	TGAGAGCTGAGGTTGGAGCTA	190	355	355	4	1	TGA	3	24
654	RC.3056	1	SSR	REVERSE	307	21	59.73	47.62	3	0	GGTGAGAAATGAACCAGCAAG
655	RC.3057	1	SSR	FORWARD	120	21	59.9	47.62	5	1	CCAACAAGGAAGCTGTTGAAG	214	593	593	4	1	GGT	3	27
656	RC.3057	1	SSR	REVERSE	333	21	59.8	42.86	6	2	CCTCCATATTTGGCATCGTTA
657	RC.3059	1	SSR	FORWARD	28	21	60.1	47.62	4	0	CTCTGACCGGGAAAAGAAAAC	176	223	223	7	2	TC	2	50
658	RC.3059	1	SSR	REVERSE	203	23	59.76	43.48	5	3	TCTCTTTCTCTCTCCGAGTTGAA
659	RC.3062	1	SSR	FORWARD	38	21	59.95	47.62	4	3	GGCCAACACAATAGGATCAGA	200	318	318	3	1	ACCA	4	20
660	RC.3062	1	SSR	REVERSE	237	21	60.16	47.62	4	0	AGAATATCTCCGGTGGAATGG
661	RC.3068	1	SSR	FORWARD	25	21	59.97	52.38	4	2	TGAAGGTGGAGGTGGATACAG	124	148	148	8	2	TGG	3	18
662	RC.3068	1	SSR	REVERSE	148	21	59.38	57.14	6	1	ACTACCTCCACGGGAGTAACC
663	RC.3075	1	SSR	FORWARD	2	20	59.65	55	4	0	AGGTGGATATGGTGGTGGAG	201	255	255	6	1	GGT	3	18
664	RC.3075	1	SSR	REVERSE	202	21	59.78	38.1	3	2	CAATCCAATCCAATGAGCAAT
665	RC.3076	1	SSR	FORWARD	30	21	59.1	57.14	2	1	CTCCCTCTCTCCTTACCTGCT	211	260	260	6	2	CCA	3	18
666	RC.3076	1	SSR	REVERSE	240	21	60	52.38	5	0	AGGTAACCCTACAAGGCCAGA
667	RC.3080	1	SSR	FORWARD	22	21	60.05	42.86	3	1	GACAAAAACCTCCCCATCATT	201	283	283	6	3	TCA	3	18
668	RC.3080	1	SSR	REVERSE	222	21	60.52	57.14	4	1	GAGAGGGAGCTGGAGAAGTTG
669	RC.3080	1	SSR	FORWARD	22	21	60.05	42.86	3	1	GACAAAAACCTCCCCATCATT	201	283	283	6	3	TCC	3	21
670	RC.3080	1	SSR	REVERSE	222	21	60.52	57.14	4	1	GAGAGGGAGCTGGAGAAGTTG
671	RC.3088	1	SSR	FORWARD	137	21	59.92	42.86	5	0	TCCAGAGGATTTGGATTTGTG	197	345	345	3	3	GGT	3	27
672	RC.3088	1	SSR	REVERSE	333	19	59.95	57.89	4	0	CTTCATCGACCACCACCAC
673	RC.3091	1	SSR	FORWARD	1	22	56.04	36.36	2	1	CTCTTTATTCTCACCCATTTCA	187	453	453	3	0	TC	2	36
674	RC.3091	1	SSR	REVERSE	187	21	60.38	42.86	5	0	TGCTTCTTGGACAGCATTTTC
675	RC.3114	1	SSR	FORWARD	236	21	60.37	42.86	6	3	AATGAACGGTCAGGACATGAA	222	547	547	3	0	TGG	3	24
676	RC.3114	1	SSR	REVERSE	457	21	59.72	52.38	4	2	CCTCCACCACCACCACTATAA
677	RC.3118	1	SSR	FORWARD	329	21	60.22	52.38	5	0	TCTCTCCGACGAGGATTAGGT	191	526	526	5	1	GAA	3	21
678	RC.3118	1	SSR	REVERSE	519	21	60.45	47.62	3	0	CGAACCCATTTCTCCATCTCT
679	RC.3122	1	SSR	FORWARD	3	21	59.56	47.62	5	3	TCAGGAATGTGGGTCACTTCT	207	238	238	4	2	GAG	3	21
680	RC.3122	1	SSR	REVERSE	209	21	59.85	52.38	4	1	CCGATCACTCAACTCTTCCAG
681	RC.3123	1	SSR	FORWARD	38	23	58.2	39.13	7	3	GAGAGAATCATCATCATCCTGAA	229	266	266	5	2	AAC	3	18
682	RC.3123	1	SSR	REVERSE	266	21	60.28	47.62	4	1	GGTGCTTTTTCACCACTCTCA
683	RC.3125	1	SSR	FORWARD	11	21	59.61	42.86	6	0	AACACCACCAATTGTGAAACC	203	240	240	5	2	CAC	3	21
684	RC.3125	1	SSR	REVERSE	213	21	60.74	42.86	5	2	ATGGTGACGATTGCGAATATG
685	RC.3130	1	SSR	FORWARD	204	21	60.35	52.38	4	0	GTTATTCTGCGCCCTTCTCTC	232	539	539	2	0	ATC	3	18
686	RC.3130	1	SSR	REVERSE	435	21	60.01	47.62	2	0	GCTTCTGCCTTGTCTTTTCCT
687	RC.3140	1	SSR	FORWARD	245	21	59.56	42.86	7	0	GAACCAATGATGGGTGTGTTT	215	705	705	7	0	GA	2	58
688	RC.3140	1	SSR	REVERSE	459	21	59.64	42.86	4	0	TAGTGCCATCGTTGTTGTTTG
689	RC.3142	1	SSR	FORWARD	9	21	60.24	52.38	4	1	CATCTAGGAGGGCAGCATACA	211	461	461	5	1	TGC	3	18
690	RC.3142	1	SSR	REVERSE	219	21	58.97	42.86	4	3	TTTTCCTCCAGCACTGAACTT
691	RC.3143	1	SSR	FORWARD	99	21	59.56	52.38	4	2	GAATCTGGACACATGGCTAGG	197	319	319	3	0	TGT	3	24
692	RC.3143	1	SSR	REVERSE	295	21	60.35	42.86	0	0	CACCAACAACACCAACAACAA
693	RC.3143	1	SSR	FORWARD	99	21	59.56	52.38	4	2	GAATCTGGACACATGGCTAGG	197	319	319	3	0	TGT	3	48
694	RC.3143	1	SSR	REVERSE	295	21	60.35	42.86	0	0	CACCAACAACACCAACAACAA
695	RC.3144	1	SSR	FORWARD	4	20	60.55	55	4	1	GTTATGGTGGTGGACGTGGT	205	465	465	3	1	GGA	3	27
696	RC.3144	1	SSR	REVERSE	208	21	60.88	52.38	8	2	GTTTAGGAAGCCAGCTGGAGA
697	RC.3152	1	SSR	FORWARD	1	21	54.58	47.62	3	3	CTTCCTCACTCATCTCTCTGA	207	246	246	3	1	TC	2	32
698	RC.3152	1	SSR	REVERSE	207	21	59.9	42.86	4	2	TAAAAGCAGCGTCTTCCATGT
699	RC.3156	1	SSR	FORWARD	209	21	59.74	47.62	3	0	AGAAGAAGACGCCGATAAACC	195	580	580	5	1	AAG	3	21
700	RC.3156	1	SSR	REVERSE	403	21	59.77	47.62	2	1	CCGCCACCTTTTCTCTTTACT
701	RC.3165	1	SSR	FORWARD	41	21	60.1	52.38	4	0	AGTACAAATCCCCTCCACCAC	201	524	524	4	0	CT	2	40
702	RC.3165	1	SSR	REVERSE	241	21	60.21	42.86	3	1	GCAGAACGAAGGAATCAATCA
703	RC.3172	1	SSR	FORWARD	230	21	60.49	42.86	4	1	CGGACAATTTCGAGTGATTTG	207	759	759	3	0	GA	2	18
704	RC.3172	1	SSR	REVERSE	436	21	60.05	52.38	2	0	GCCCCCTCTTCTATCCTTTCT
705	RC.3176	1	SSR	FORWARD	49	22	60.31	40.91	5	3	TGGGTATCTTCTTCCAATTTGC	155	205	205	3	0	GGA	3	27
706	RC.3176	1	SSR	REVERSE	203	21	59.11	52.38	2	2	ACTACTCCCCCTCTTCCGTTA
707	RC.3176	1	SSR	FORWARD	49	22	60.31	40.91	5	3	TGGGTATCTTCTTCCAATTTGC	155	205	205	3	0	GAG	3	18
708	RC.3176	1	SSR	REVERSE	203	21	59.11	52.38	2	2	ACTACTCCCCCTCTTCCGTTA
709	RC.3179	1	SSR	FORWARD	124	20	60.06	50	4	2	ATGGTGGTCATGGAGGTCAT	204	339	339	5	0	AGA	3	18
710	RC.3179	1	SSR	REVERSE	327	21	61.46	52.38	6	1	CTCCTCCGGAATCAGTGTTGT
711	RC.3199	1	SSR	FORWARD	32	22	59.01	40.91	1	0	AGGAAACACACACAACACAACA	207	421	421	3	2	CTT	3	21
712	RC.3199	1	SSR	REVERSE	238	21	60	57.14	2	1	CGAGGAGAGAGAGGACTTGGT
713	RC.3201	1	SSR	FORWARD	10	21	60.86	42.86	6	0	CATCACAAAGCATGCAGTCAA	198	521	521	4	3	CAA	3	45
714	RC.3201	1	SSR	REVERSE	207	22	59.58	36.36	2	2	TTGTTGTTGTTGTTGTTGTTGC
715	RC.3203	1	SSR	FORWARD	30	21	60.14	47.62	4	2	AGAAGGAAGCGTCGGTACAAT	195	229	229	5	0	AG	2	48
716	RC.3203	1	SSR	REVERSE	224	21	60.41	52.38	4	0	CTGGCGCTCTCTCTTTTCTCT
717	RC.3205	1	SSR	FORWARD	35	21	60.45	47.62	4	2	GTTGTGGTTGTTTCCAACTGC	193	426	426	6	0	CT	2	16
718	RC.3205	1	SSR	REVERSE	227	21	59.22	38.1	2	0	TCCGCACACAAAGACAATAAA
719	RC.3217	1	SSR	FORWARD	9	21	59.56	52.38	4	3	CCTAGCCATGTGTCCAGATTC	146	160	160	5	0	CCA	3	21
720	RC.3217	1	SSR	REVERSE	154	21	60.14	52.38	2	0	GTGGTGGGTAGAAAGGTGGTT
721	RC.3221	1	SSR	FORWARD	486	21	59.6	52.38	3	2	CGTCATCCAAGTTCCTACTGG	196	748	748	8	0	TCA	3	21
722	RC.3221	1	SSR	REVERSE	681	21	59.91	47.62	3	3	GACTCGGATGATGACGATGAT
723	RC.3221	1	SSR	FORWARD	486	21	59.6	52.38	3	2	CGTCATCCAAGTTCCTACTGG	196	748	748	8	0	TCA	3	39
724	RC.3221	1	SSR	REVERSE	681	21	59.91	47.62	3	3	GACTCGGATGATGACGATGAT
725	RC.3221	1	SSR	FORWARD	486	21	59.6	52.38	3	2	CGTCATCCAAGTTCCTACTGG	196	748	748	8	0	TCA	3	27
726	RC.3221	1	SSR	REVERSE	681	21	59.91	47.62	3	3	GACTCGGATGATGACGATGAT
727	RC.3221	1	SSR	FORWARD	486	21	59.6	52.38	3	2	CGTCATCCAAGTTCCTACTGG	211	748	748	6	1	TCA	3	21
728	RC.3221	1	SSR	REVERSE	696	21	59.63	52.38	4	2	GAGGATGATGATGAGGACTCG
729	RC.3227	1	SSR	FORWARD	13	21	60.53	52.38	0	0	CTTCCTTCCTTCCTTCCTTCC	207	239	239	3	1	CTG	3	18
730	RC.3227	1	SSR	REVERSE	219	21	59.95	52.38	6	0	GAATATACCGGTGGAGGTGGT
731	RC.3234	1	SSR	FORWARD	207	21	59.8	42.86	6	2	TTCACGACAAAGTTGTTGCAC	205	415	415	8	3	GA	2	16
732	RC.3234	1	SSR	REVERSE	411	21	60.41	52.38	5	3	GCCTCCAACTTAGTGGTTGGT
733	RC.3236	1	SSR	FORWARD	291	21	60.13	47.62	2	0	TAACCAGACAAATCGCTCCAC	189	614	614	3	0	AG	2	16
734	RC.3236	1	SSR	REVERSE	479	21	60.3	47.62	2	2	CCTTTTCCTCCACCTTCCATA
735	RC.3239	1	SSR	FORWARD	2	21	59.35	42.86	4	3	CTTCATCCGCCTTTAACTTCA	161	193	193	5	2	ACC	3	24
736	RC.3239	1	SSR	REVERSE	162	20	59.86	50	2	1	GCGGTGGTGGTGAATAAACT
737	RC.3245	1	SSR	FORWARD	32	21	60.32	57.14	0	0	AGGAGGGAGGAGGAGAAGAAG	204	335	335	2	0	GAG	3	30
738	RC.3245	1	SSR	REVERSE	235	21	61	52.38	8	0	TTTAGGAAGCCAGCTGGAGAG
739	RC.3254	1	SSR	FORWARD	15	22	59.88	40.91	4	3	GACCACACCAATTTTCACTCAA	209	224	224	6	2	TC	2	34
740	RC.3254	1	SSR	REVERSE	223	21	59.3	42.86	4	0	TCGATTTCTGGAAGTTGGAAG
741	RC.3255	1	SSR	FORWARD	4	21	60.02	52.38	3	2	GTATGGAGGTGGGGGAGAATA	163	181	181	6	1	TGG	3	27
742	RC.3255	1	SSR	REVERSE	166	21	60.53	52.38	2	0	AGTTTGTCTCCTCCCTTGTGG
743	RC.3264	1	SSR	FORWARD	149	21	60.38	47.62	4	2	TGGTTGCTGAGGAGAAATCTG	210	609	609	6	2	CCT	3	18
744	RC.3264	1	SSR	REVERSE	358	21	60.23	42.86	4	1	CACTTTCTTCCCATGCTTTGA
745	RC.3279	1	SSR	FORWARD	37	19	59.95	57.89	4	0	CTTCATCGACCACCACCAC	186	225	225	3	1	CAC	3	24
746	RC.3279	1	SSR	REVERSE	222	21	59.48	42.86	7	1	CAAAGAGGCTTTTGACAAGGA
747	RC.3283	1	SSR	FORWARD	209	21	60.09	47.62	5	1	GAATCTGATAACGACGGACGA	192	543	543	3	1	TGG	3	27
748	RC.3283	1	SSR	REVERSE	400	19	62.36	52.63	6	3	ATCTTCACCATGGCCACCA
749	RC.3288	1	SSR	FORWARD	18	21	60.05	42.86	3	1	GACAAAAACCTCCCCATCATT	191	269	269	5	3	TCA	3	18
750	RC.3288	1	SSR	REVERSE	208	21	59.91	47.62	4	2	GTGGTGGCGATTTGTACTTGT
751	RC.3290	1	SSR	FORWARD	29	21	61.07	42.86	6	0	TCTCTGACCGGGAAAAGAAAA	198	496	496	5	3	TC	2	70
752	RC.3290	1	SSR	REVERSE	226	21	59.88	52.38	2	0	TAGTGTGGGTGTGGTTCTTCC
753	RC.3290	1	SSR	FORWARD	206	21	59.88	52.38	2	2	GGAAGAACCACACCCACACTA	208	496	496	4	2	TTC	3	18
754	RC.3290	1	SSR	REVERSE	413	21	59.88	47.62	4	1	ACCAGCCTTAACCATTCCAGT
755	RC.3293	1	SSR	FORWARD	56	21	60.35	42.86	5	2	GGTGTTTTTCGTCGGAATCTT	195	471	471	5	3	GA	2	18
756	RC.3293	1	SSR	REVERSE	250	21	59.95	47.62	4	3	GGCCAACACAATAGGATCAGA
757	RC.3297	1	SSR	FORWARD	8	22	59.7	40.91	2	2	CTGTTGTTGTTGTTGTTGACGA	237	390	390	2	0	AG	2	42
758	RC.3297	1	SSR	REVERSE	244	21	59.97	42.86	3	3	TTGGAGGCTTGCTTTCTGATA
759	RC.3299	1	SSR	FORWARD	52	21	60	38.1	2	0	CGGGAAAAGAAAACACAACAA	202	341	341	3	0	TC	2	38
760	RC.3299	1	SSR	REVERSE	253	21	60.13	52.38	4	1	TCTGCATCAGTAGGGTGGAAC
761	RC.3310	1	SSR	FORWARD	87	21	60.09	47.62	5	1	GAATCTGATAACGACGGACGA	189	311	311	4	0	TGG	3	27
762	RC.3310	1	SSR	REVERSE	275	19	59.95	57.89	4	0	CTTCATCGACCACCACCAC
763	RC.3317	1	SSR	FORWARD	1	21	59.57	52.38	4	1	GCATGTGGAGACGGATTAGAC	196	429	429	6	2	GA	2	16
764	RC.3317	1	SSR	REVERSE	196	21	60.58	52.38	5	3	CGGCCATAGTCCCTCTAAGAA
765	RC.3318	1	SSR	FORWARD	211	21	60.28	47.62	4	2	AGGCCCCTTGGAAGATAGATT	189	558	558	4	1	GGA	3	21
766	RC.3318	1	SSR	REVERSE	399	21	59.48	52.38	4	2	ACCACCACCACCTCTTGAGTA
767	RC.3329	1	SSR	FORWARD	21	21	59.9	47.62	6	2	CACCGCCCGTTTATAAGTACA	221	347	347	5	3	CAC	3	18
768	RC.3329	1	SSR	REVERSE	241	21	59.88	52.38	2	2	TGGTGGAGGTGGTGAGTAAAC
769	RC.3330	1	SSR	FORWARD	61	21	60.03	52.38	4	0	CTGCTTCTAGGCAAACCTCCT	206	520	520	4	1	ACC	3	30
770	RC.3330	1	SSR	REVERSE	266	21	59.28	42.86	4	0	TGAACATGAAGAGAACGACCA
771	RC.3330	1	SSR	FORWARD	220	21	60.14	47.62	5	2	TCTTTGACTTGGTCACGTTCC	195	520	520	4	1	TCT	3	18
772	RC.3330	1	SSR	REVERSE	414	21	59.81	42.86	3	2	TCCAGAACAAATGGGTATTCG
773	RC.3335	1	SSR	FORWARD	340	21	61.35	57.14	4	1	GAAGGTCTTTGAGGGGGAGAC	204	547	547	3	0	TCA	3	81
774	RC.3335	1	SSR	REVERSE	543	21	60.52	42.86	4	2	TGCTGATGATTCTGCTGATGA
775	RC.3335	1	SSR	FORWARD	340	21	61.35	57.14	4	1	GAAGGTCTTTGAGGGGGAGAC	208	547	547	3	1	CAT	3	30
776	RC.3335	1	SSR	REVERSE	547	21	55.51	38.1	3	2	ATTATGCTGATGATTCTGCTG
777	RC.3339	1	SSR	FORWARD	22	21	60.08	47.62	2	2	ATGGCTTCCTTCTTCACCCTA	193	484	484	7	1	CTT	3	33
778	RC.3339	1	SSR	REVERSE	214	21	60.01	47.62	2	2	CAGGAGCCATACGAACAACAT
779	RC.3343	1	SSR	FORWARD	13	21	58.93	47.62	4	2	GGCCAGATTCACCACAGTTAT	191	351	351	7	0	CCT	3	24
780	RC.3343	1	SSR	REVERSE	203	21	59.9	52.38	6	2	TGGTGAAGGGTACTTGTACGG
781	RC.3345	1	SSR	FORWARD	20	21	60	52.38	7	2	ATCTCCTCAGAGGTGTCAGCA	199	239	239	4	3	TGG	3	24
782	RC.3345	1	SSR	REVERSE	218	21	60.91	52.38	8	3	AACCACTCCCACCATGGTAAC
783	RC.3347	1	SSR	FORWARD	52	21	60.03	52.38	4	0	CTGCTTCTAGGCAAACCTCCT	192	342	342	5	3	AAC	3	18
784	RC.3347	1	SSR	REVERSE	243	21	59.85	52.38	4	0	GCTGAAGCTGGTGATGATAGG
785	RC.3350	1	SSR	FORWARD	9	20	61.55	55	2	2	ACCACGCTCACCATCACCTA	197	271	271	5	1	CTT	3	27
786	RC.3350	1	SSR	REVERSE	205	21	60.07	47.62	3	1	GGAGATGAGACGGTTGATTGA
787	RC.3352	1	SSR	FORWARD	15	21	60.53	52.38	2	0	AGTTTGTCTCCTCCCTTGTGG	176	192	192	4	0	ACC	3	24
788	RC.3352	1	SSR	REVERSE	190	21	60.45	47.62	2	0	AAGAGTGTGTTGGTGGTGGAA
789	RC.3353	1	SSR	FORWARD	229	21	59.91	47.62	4	2	GGTTGTTAGTGCCATCGTTGT	203	442	442	3	0	TCA	3	27
790	RC.3353	1	SSR	REVERSE	431	21	60.04	42.86	4	2	TTGGAGGGTTAATTTGGTTCC
791	RC.3357	1	SSR	FORWARD	4	21	60.13	47.62	4	2	CATCACCATCCACTTCAGCTT	171	492	492	4	3	TCT	3	24
792	RC.3357	1	SSR	REVERSE	174	21	60.35	38.1	2	0	AAGAAAACGAAGAAGGCGAAA
793	RC.3357	1	SSR	FORWARD	4	21	60.13	47.62	4	2	CATCACCATCCACTTCAGCTT	171	492	492	4	3	CTT	3	18
794	RC.3357	1	SSR	REVERSE	174	21	60.35	38.1	2	0	AAGAAAACGAAGAAGGCGAAA
795	RC.3366	1	SSR	FORWARD	11	23	59.84	34.78	6	1	TTGCTGATGAGAAATCAATGAGA	184	195	195	3	2	GTG	3	27
796	RC.3366	1	SSR	REVERSE	194	21	59.97	52.38	4	1	CTGTATCCACCTCCACCTTCA
797	RC.3370	1	SSR	FORWARD	284	21	60.37	52.38	6	2	CCGTTCCTCCTCCTGTACATT	207	732	732	3	1	TTC	3	18
798	RC.3370	1	SSR	REVERSE	490	21	59.81	47.62	5	0	TATCCTCAGCATCAGCCATCT
799	RC.3381	1	SSR	FORWARD	208	21	59.99	42.86	6	0	AGATTGTTTCCGATCGTTGTG	202	598	598	5	2	GTT	3	18
800	RC.3381	1	SSR	REVERSE	409	21	59.43	42.86	4	1	TCGTTCTCACGATTGTCTTCA
801	RC.3381	1	SSR	FORWARD	351	21	59.87	42.86	5	3	GAATTGAGAAAGCGTCGTTTG	201	598	598	3	2	TCC	3	21
802	RC.3381	1	SSR	REVERSE	551	21	59.52	47.62	2	0	AGGATGAGGATGAGGAAAAGG
803	RC.3391	1	SSR	FORWARD	68	20	60.05	50	4	1	GGATTTCACGTCAGGGAAGA	216	517	517	3	1	AAC	3	21
804	RC.3391	1	SSR	REVERSE	283	21	59.95	47.62	1	0	CTGGTGTTGGTGTTGTTGTTG
805	RC.3391	1	SSR	FORWARD	68	20	60.05	50	4	1	GGATTTCACGTCAGGGAAGA	235	517	517	4	2	AAC	3	108
806	RC.3391	1	SSR	REVERSE	302	21	60.07	42.86	4	2	GTTGTTTTTGTCGTTGCCACT
807	RC.3411	1	SSR	FORWARD	119	21	59.14	47.62	3	1	GGAGGGTAGATGCTCAAATCA	227	664	664	4	1	AAG	3	18
808	RC.3411	1	SSR	REVERSE	345	21	60.15	47.62	4	0	CGCTCAAGTGCATTCTTCTTC
809	RC.3411	1	SSR	FORWARD	358	21	60.47	52.38	4	0	TAGAGGGGAAGACCTTTGTGG	203	664	664	4	1	CAT	3	42
810	RC.3411	1	SSR	REVERSE	560	21	60.12	42.86	3	2	CGAAGCAGGTTGGAAAACATA
811	RC.3415	1	SSR	FORWARD	22	23	54.01	39.13	4	1	TCTCAAATCTAAAGAGAGAGAGG	229	407	407	5	3	GGA	3	18
812	RC.3415	1	SSR	REVERSE	250	21	59.86	52.38	3	0	CATCTGCCTCAGTTTCTGTCC
813	RC.3415	1	SSR	FORWARD	53	19	59.56	63.16	2	2	GGAGGAGGAGGAGGAGGAT	199	407	407	5	2	GAGGAC	6	60
814	RC.3415	1	SSR	REVERSE	251	21	59.86	52.38	3	1	CCATCTGCCTCAGTTTCTGTC
815	RC.3418	1	SSR	FORWARD	46	21	58.86	47.62	2	0	AGAGAGTTGTGTTTGGGTGCT	208	467	467	4	2	GGA	3	18
816	RC.3418	1	SSR	REVERSE	253	21	59.25	47.62	5	0	GCTGTGAAAGCTCAAGGAAAG
817	RC.3418	1	SSR	FORWARD	249	21	59.93	47.62	4	0	ACAGCTTGCAGGACATGAGTT	201	467	467	4	1	ATG	3	21
818	RC.3418	1	SSR	REVERSE	449	21	60.87	47.62	5	2	ACAATGTTGCACTTCCACCAC
819	RC.3419	1	SSR	FORWARD	55	21	60.08	47.62	3	3	TCATCCTCTTCCTCTCAGCAA	200	467	467	4	3	GGA	3	21
820	RC.3419	1	SSR	REVERSE	254	21	59.99	42.86	3	1	TGATGTTGTTGGTTGGAGTCA
821	RC.3421	1	SSR	FORWARD	388	21	59.59	47.62	5	2	GAATTGGGCTACATTCAGTGC	197	590	590	4	0	TGG	3	24
822	RC.3421	1	SSR	REVERSE	584	21	60.45	52.38	1	0	CCTTCACACACACCACTTTCC
823	RC.3422	1	SSR	FORWARD	16	21	60.46	47.62	4	2	CTCTTCAATGGCGGAGGTAAT	195	279	279	3	0	TCC	3	18
824	RC.3422	1	SSR	REVERSE	210	21	60.33	52.38	6	0	TTGTACACAGGTGGAGGTGGT
825	RC.3425	1	SSR	FORWARD	1	23	58.15	30.43	5	3	TTTTGGTCTGAAATCATCAAAAC	100	103	103	5	0	AG	2	44
826	RC.3425	1	SSR	REVERSE	100	23	55.85	34.78	2	1	TCTTCTTTCACTTACCTCATTCA
827	RC.3429	1	SSR	FORWARD	189	21	59.97	52.38	4	2	TGAAGGTGGAGGTGGATACAG	151	344	344	6	3	TGG	3	24
828	RC.3429	1	SSR	REVERSE	339	21	60.34	47.62	2	2	TGCTCCTCCATTACCACCATA
829	RC.3435	1	SSR	FORWARD	14	21	59.83	52.38	2	1	CGGTTCTCTTCCTCCTCCTAA	165	191	191	3	2	TCTCCA	6	48
830	RC.3435	1	SSR	REVERSE	178	21	58.87	42.86	5	0	GGCACTATTGGTGGTGTTTTT
831	RC.3439	1	SSR	FORWARD	40	19	59.94	57.89	2	2	CAACCACCACCATCTCCAG	139	296	296	6	1	CT	2	40
832	RC.3439	1	SSR	REVERSE	178	21	60.45	52.38	3	0	GAGTTAGGTGTGGCAGAAGCA
833	RC.3439	1	SSR	FORWARD	140	21	58.97	47.62	5	3	CTCAACTGAAAGGGTTTCTGC	157	296	296	5	0	CT	2	82
834	RC.3439	1	SSR	REVERSE	296	23	53.78	43.48	2	1	GAGATAGAAAGGAGAGAGAGTGA
835	RC.3457	1	SSR	FORWARD	60	21	60.23	42.86	5	1	TGGTTGCTGAGGAAAAATCTG	210	392	392	5	2	CCT	3	18
836	RC.3457	1	SSR	REVERSE	269	21	60.23	42.86	4	1	CACTTTCTTCCCATGCTTTGA
837	RC.3462	1	SSR	FORWARD	44	21	60.73	57.14	5	2	GTAGCCACCACTGCTACATGC	204	502	502	6	1	CAT	3	24
838	RC.3462	1	SSR	REVERSE	247	21	60.3	42.86	1	0	TGTTGTTGGTGGTTGGTTTCT
839	RC.3463	1	SSR	FORWARD	2	18	63.83	66.67	4	2	GTGGTGGCCGTCGTGAAG	194	290	290	4	3	AGG	3	33
840	RC.3463	1	SSR	REVERSE	195	21	59.89	47.62	4	1	AACATCTGCATCCTCTGCACT
841	RC.3470	1	SSR	FORWARD	78	21	60.18	57.14	7	0	CTCCTCAGAGGTGTCAGCAAG	203	409	409	5	3	CAC	3	18
842	RC.3470	1	SSR	REVERSE	280	21	60.04	52.38	3	2	GAAGTGGTCGCAAGTCTGAAG
843	RC.3478	1	SSR	FORWARD	14	21	59.78	42.86	2	0	GAAATGGTGGATGTGGAGAAA	165	267	267	5	3	TGG	3	18
844	RC.3478	1	SSR	REVERSE	178	21	59.67	42.86	3	3	CATTCCCCTGTTCATTTACCA
845	RC.3479	1	SSR	FORWARD	59	21	58.86	47.62	2	0	AGAGAGTTGTGTTTGGGTGCT	200	555	555	4	2	GGA	3	21
846	RC.3479	1	SSR	REVERSE	258	21	60.23	42.86	4	1	AAGCTCAAGGAAAAACCAGGA
847	RC.3484	1	SSR	FORWARD	66	21	60.08	47.62	3	1	TTCATCCTCTTCCTCTCAGCA	195	327	327	3	1	GGA	3	30
848	RC.3484	1	SSR	REVERSE	260	21	60.35	47.62	6	0	CATCATCATGTCCCGCTTTAC
849	RC.3487	1	SSR	FORWARD	27	22	59.95	50	6	2	CATCGGATCTAATCCTCTACCG	199	269	269	4	0	GA	2	16
850	RC.3487	1	SSR	REVERSE	225	19	60.85	52.63	6	2	GGTGGGTTGTTGCAATGTG
851	RC.3489	1	SSR	FORWARD	38	23	60.28	30.43	8	0	TGACCAAAATTTTTCACAACACA	190	368	368	5	0	AGG	3	27
852	RC.3489	1	SSR	REVERSE	227	21	59.92	47.62	6	2	GGAAGCCATTTTAGGATGGAG
853	RC.3496	1	SSR	FORWARD	4	21	59.37	42.86	6	0	CGAAGAGGATGCTGTTGTTTT	109	166	166	4	3	GTG	3	18
854	RC.3496	1	SSR	REVERSE	112	21	60.17	42.86	2	2	CCTCCAAATCCACCAAAATCT
855	RC.3498	1	SSR	FORWARD	37	19	59.95	57.89	4	0	CTTCATCGACCACCACCAC	154	190	190	4	1	CAC	3	24
856	RC.3498	1	SSR	REVERSE	190	21	59.41	42.86	4	2	CCCAAGGAAGAATTGGAGATT
857	RC.3500	1	SSR	FORWARD	153	21	60.12	47.62	6	0	TGTCGACCGAGAAAAGAGAGA	199	510	510	3	1	AG	2	32
858	RC.3500	1	SSR	REVERSE	351	20	61.03	55	4	2	ACTGCTATCACTGCGCCTGT
859	RC.3516	1	SSR	FORWARD	207	21	59.94	47.62	2	0	CAACACGGAAGATGGATAGGA	196	540	540	5	1	AAC	3	18
860	RC.3516	1	SSR	REVERSE	402	21	60.2	42.86	3	1	TTGTTGTTGTTACGGTGCTGA
861	RC.3520	1	SSR	FORWARD	3	21	59.03	47.62	4	2	TCTGAGTTGACTGTTCGATGC	163	173	173	4	0	GGA	3	18
862	RC.3520	1	SSR	REVERSE	165	21	60.46	47.62	4	2	CTCTTCAATGGCGGAGGTAAT
863	RC.3521	1	SSR	FORWARD	11	21	60.53	52.38	2	0	AGTTTGTCTCCTCCCTTGTGG	193	211	211	4	3	ACC	3	24
864	RC.3521	1	SSR	REVERSE	203	21	59.36	47.62	4	1	TGGCTGCTATAACTGTGGTGA
865	RC.3522	1	SSR	FORWARD	7	21	58.48	42.86	3	0	ATTCCAAGATAGCGAACGAAG	150	193	193	6	2	AG	2	22
866	RC.3522	1	SSR	REVERSE	156	21	59.09	42.86	2	0	TCGTTGTTGTGTTGTGTTGTG
867	RC.3522	1	SSR	FORWARD	7	21	58.48	42.86	3	0	ATTCCAAGATAGCGAACGAAG	181	193	193	4	0	CAACA	5	25
868	RC.3522	1	SSR	REVERSE	187	22	58.53	36.36	6	1	CACAAATTTCACACCAGAATCA
869	RC.3529	1	SSR	FORWARD	31	21	59.03	52.38	7	3	ACCACCCCCTAAGCCTTACTA	184	444	444	5	2	ACC	3	18
870	RC.3529	1	SSR	REVERSE	214	21	60.1	52.38	4	2	GTGGTGGAGGGGATTTGTACT
871	RC.3530	1	SSR	FORWARD	56	21	59.92	47.62	4	0	GACGTGGAGTTTTGTGGTGTT	212	309	309	4	1	CT	2	30
872	RC.3530	1	SSR	REVERSE	267	21	59.86	47.62	3	1	CAGAACGAACGAAGGAATCAG
873	RC.3537	1	SSR	FORWARD	251	20	59.8	55	4	0	CTCAATTCACCAGCCTCCTC	207	478	478	5	2	CAA	3	24
874	RC.3537	1	SSR	REVERSE	457	21	59.63	47.62	7	1	TGAGGTGTTGTGTCAACAAGG
875	RC.3538	1	SSR	FORWARD	47	21	59.82	38.1	5	3	GGTTTAACAAATCGCAATGGA	202	249	249	5	1	AAC	3	108
876	RC.3538	1	SSR	REVERSE	248	21	60.4	42.86	3	0	TGCTGCTGTTGTTGTTGTTGT
877	RC.3543	1	SSR	FORWARD	38	21	60	52.38	7	2	ATCTCCTCAGAGGTGTCAGCA	189	237	237	4	1	TGG	3	24
878	RC.3543	1	SSR	REVERSE	226	21	60.23	47.62	6	2	ATGGCGAACCAGATCTTCTCT
879	RC.3558	1	SSR	FORWARD	9	21	60.22	47.62	5	1	CCTTATCATCAGCCTCGACAA	119	130	130	6	2	TCA	3	18
880	RC.3558	1	SSR	REVERSE	127	21	60.03	52.38	2	2	GGAGGAGGAGGAGGAAGATTT
881	RC.3561	1	SSR	FORWARD	13	21	59.55	61.9	1	0	GAGAGAGAGAGAGGGGTGAGG	186	536	536	2	1	AG	2	34
882	RC.3561	1	SSR	REVERSE	198	21	59.33	38.1	3	0	CATTTGTTGTGGTTGTTTCCA
883	RC.3568	1	SSR	FORWARD	1	23	57.18	30.43	1	0	AAAACACAAACAAAGGAAGAAGA	212	423	423	4	3	GAA	3	21
884	RC.3568	1	SSR	REVERSE	212	20	60.74	55	5	3	GTGGACTGCTTGAGCTGCTT
885	RC.3587	1	SSR	FORWARD	22	21	59.75	47.62	3	3	TGCTACTCCGTTACCCTTCAA	190	255	255	4	1	CCT	3	18
886	RC.3587	1	SSR	REVERSE	211	21	60.34	47.62	6	0	TTATAAACTGGGGGTGGTGGT
887	RC.3591	1	SSR	FORWARD	232	21	60.38	52.38	5	2	GAGAACTTGAAGGACCGAAGC	202	631	631	4	0	TC	2	18
888	RC.3591	1	SSR	REVERSE	433	21	59.89	47.62	8	3	GCAGCATCGATGTAACTGTGA
889	RC.3593	1	SSR	FORWARD	2	21	60.1	38.1	2	0	AAAACGCATAAAACCCAAACC	198	501	501	3	0	TTC	3	21
890	RC.3593	1	SSR	REVERSE	199	22	59.99	50	6	3	CCAGCGATGGAAAGTCTATACC
891	RC.3593	1	SSR	FORWARD	268	21	60.1	47.62	3	3	CCATCACCCTTCTCTTGAACA	199	501	501	6	1	TCA	3	30
892	RC.3593	1	SSR	REVERSE	466	21	59.83	47.62	2	2	CGAAGGAAGAGGACGAAGATT
893	RC.3595	1	SSR	FORWARD	202	22	60.43	40.91	2	2	CAACTCAACACAAAACCAATCG	196	584	584	5	3	TC	2	28
894	RC.3595	1	SSR	REVERSE	397	21	60.97	47.62	4	3	ATGAAGGTGGCTGTGTCATTG
895	RC.3601	1	SSR	FORWARD	46	22	59.98	45.45	4	1	CATGTCTTCCTCAAACCCTTTC	193	252	252	6	3	CCA	3	24
896	RC.3601	1	SSR	REVERSE	238	20	60.34	60	3	3	TGGAGGAGGAGGAGGAGACT
897	RC.3603	1	SSR	FORWARD	2	23	59.77	43.48	2	2	TTCTCTCTCTTCCCAATAACACG	175	566	566	3	0	TC	2	20
898	RC.3603	1	SSR	REVERSE	176	21	60.2	47.62	4	0	TTCTGGATCGAATCTGTGAGG
899	RC.3607	1	SSR	FORWARD	36	21	60.15	47.62	4	0	CAGCAAGGGACTTAACCAACA	200	244	244	3	0	GGT	3	24
900	RC.3607	1	SSR	REVERSE	235	21	59.84	47.62	2	2	ATAACCACCACCACCACCATA
901	RC.3611	1	SSR	FORWARD	3	21	60.25	52.38	7	3	CGGGACTTACCAGGTACGATT	211	545	545	4	2	GGA	3	24
902	RC.3611	1	SSR	REVERSE	213	21	60	47.62	8	2	CCGTCGACGTAACCATTAGAA
903	RC.3611	1	SSR	FORWARD	251	21	60.88	52.38	8	1	TCTCCAGCTGGCTTCCTAAAC	177	545	545	5	1	AGG	3	30
904	RC.3611	1	SSR	REVERSE	427	21	60	42.86	4	2	TGCAGCTTTTCCTTCCTTGTA
905	RC.3617	1	SSR	FORWARD	76	21	60.15	47.62	4	0	CAGCAAGGGACTTAACCAACA	200	323	323	4	2	TGG	3	27
906	RC.3617	1	SSR	REVERSE	275	21	60.04	52.38	7	3	TGCAGGTTTACCCTGTGGTAG
907	RC.3620	1	SSR	FORWARD	1	21	60.03	47.62	4	0	GTCGGAGGGATATGGATTTGT	200	556	556	5	2	TGG	3	18
908	RC.3620	1	SSR	REVERSE	200	21	60.48	47.62	4	2	CTCCCACAAAAACGGAGAGAT
909	RC.3621	1	SSR	FORWARD	315	21	60.03	52.38	6	2	AAGAGGGAGAGCGTACGAAAG	195	635	635	4	0	GA	2	22
910	RC.3621	1	SSR	REVERSE	509	21	59.58	47.62	4	0	CCTCATCAGTGTCAACAACCA
911	RC.3628	1	SSR	FORWARD	45	21	59.45	42.86	5	2	GGATAAGCCGATTTCCAAACT	204	302	302	5	1	AGG	3	18
912	RC.3628	1	SSR	REVERSE	248	21	60.02	47.62	2	0	TCCTCATCCTCATCCTCCTTT
913	RC.3629	1	SSR	FORWARD	98	22	59.44	40.91	4	1	TCCTTCTTATTCCCTGAAATGG	191	724	724	7	1	CAA	3	21
914	RC.3629	1	SSR	REVERSE	288	22	59.81	40.91	4	1	TCGAAATGAATGAGAGAGGTGA
915	RC.3629	1	SSR	FORWARD	519	21	60.89	52.38	3	3	GGCTTCTCCAAGTCCTCAAGA	199	724	724	4	3	GCA	3	18
916	RC.3629	1	SSR	REVERSE	717	21	59.27	47.62	8	1	GCTGATGATCATATCCGCTCT
917	RC.3630	1	SSR	FORWARD	24	21	59.69	42.86	2	0	TCATTCCCAAAACCCTAACCT	191	344	344	5	2	CAC	3	24
918	RC.3630	1	SSR	REVERSE	214	21	59.84	47.62	6	2	ACATATGGTGGTGGTGGTGAT
919	RC.3631	1	SSR	FORWARD	50	21	59.99	57.14	3	2	CTCTACCGCCTCTCCTCAGAT	206	501	501	3	1	GA	2	16
920	RC.3631	1	SSR	REVERSE	255	21	60.15	47.62	2	1	TGTTGGTTTAGTCCCTTGCTG
921	RC.3637	1	SSR	FORWARD	40	21	58.86	47.62	2	0	AGAGAGTTGTGTTTGGGTGCT	203	242	242	5	2	GGA	3	24
922	RC.3637	1	SSR	REVERSE	242	21	60.69	47.62	3	0	ACCATCATTACCCCCACATTC
923	RC.3638	1	SSR	FORWARD	82	21	59.7	57.14	2	0	CACCACACCATCCTCTCTCTC	205	352	352	4	0	CT	2	28
924	RC.3638	1	SSR	REVERSE	286	21	59.87	42.86	2	2	TTGTGCCTTCTTCTTCGTCAT
925	RC.3645	1	SSR	FORWARD	353	21	59.44	52.38	4	3	TCTCAGCTACCCCAGAATCAG	201	597	597	4	2	CAG	3	18
926	RC.3645	1	SSR	REVERSE	553	21	59.99	42.86	4	0	AGGTTGCATTGAGGATTGTTG
927	RC.3648	1	SSR	FORWARD	218	21	59.55	42.86	6	2	TAAAGGAATGAACGGTCAGGA	179	403	403	5	2	GAA	3	21
928	RC.3648	1	SSR	REVERSE	396	21	60.45	47.62	3	0	CGAACCCATTTCTCCATCTCT
929	RC.3658	1	SSR	FORWARD	29	22	59.78	50	3	0	TCCTCTCATCATTCTCCTCCTC	195	352	352	6	0	TC	2	16
930	RC.3658	1	SSR	REVERSE	223	21	59.93	38.1	6	0	TGATGAATCAAAGGCAAAACC
931	RC.3670	1	SSR	FORWARD	37	21	60.12	57.14	4	2	AGGGAGGAGGAGGTGAGTACA	213	269	269	3	1	TGG	3	27
932	RC.3670	1	SSR	REVERSE	249	21	60.14	47.62	6	2	AGCCTTTCGAACGACCAGTAT
933	RC.3673	1	SSR	FORWARD	110	22	60.15	40.91	4	2	GGAGCAACAACAAAAGACATGA	201	621	621	7	3	CAA	3	18
934	RC.3673	1	SSR	REVERSE	310	21	59.88	47.62	4	0	CACCAAGAGGGTTGATGTTGT
935	RC.3674	1	SSR	FORWARD	27	23	59.91	43.48	5	1	TCCCACTACTTGTGTTGATGATG	190	225	225	4	0	TGT	3	51
936	RC.3674	1	SSR	REVERSE	216	21	60.53	52.38	2	0	AGTTTGTCTCCTCCCTTGTGG
937	RC.3674	1	SSR	FORWARD	27	23	59.91	43.48	5	1	TCCCACTACTTGTGTTGATGATG	190	225	225	4	0	TGG	3	18
938	RC.3674	1	SSR	REVERSE	216	21	60.53	52.38	2	0	AGTTTGTCTCCTCCCTTGTGG
939	RC.3675	1	SSR	FORWARD	103	21	60.26	47.62	5	1	GATGCTGCACCTTGGACTAAA	210	456	456	4	3	AAC	3	18
940	RC.3675	1	SSR	REVERSE	312	21	59.84	38.1	4	2	TTGCTCTTTTGCTTGATCCAT
941	RC.3690	1	SSR	FORWARD	23	21	58.86	47.62	2	0	AGAGAGTTGTGTTTGGGTGCT	208	650	650	4	2	GGA	3	18
942	RC.3690	1	SSR	REVERSE	230	21	59.25	47.62	5	0	GCTGTGAAAGCTCAAGGAAAG
943	RC.3697	1	SSR	FORWARD	24	22	55.46	31.82	5	2	TTTCCTTCTTAGATCAATTTCG	183	298	298	4	3	TC	2	42
944	RC.3697	1	SSR	REVERSE	206	21	59.58	47.62	4	0	GGCGCACAATATCAATAGGAG
945	RC.3697	1	SSR	FORWARD	24	22	55.46	31.82	5	2	TTTCCTTCTTAGATCAATTTCG	183	298	298	4	3	TCT	3	18
946	RC.3697	1	SSR	REVERSE	206	21	59.58	47.62	4	0	GGCGCACAATATCAATAGGAG
947	RC.3706	1	SSR	FORWARD	145	21	59.99	47.62	3	1	AGGGTCGTTGGAGTTGATTCT	202	521	521	4	0	TTC	3	24
948	RC.3706	1	SSR	REVERSE	346	21	59.39	38.1	5	3	TGATGGTGATGTTGAATTTCG
949	RC.3707	1	SSR	FORWARD	158	21	59.79	47.62	2	1	TTTCCCATCACCTCTCTCTCA	201	533	533	3	0	TC	2	26
950	RC.3707	1	SSR	REVERSE	358	21	59.99	47.62	3	3	ATCCCTGTCATTGCTGTCAAC
951	RC.3714	1	SSR	FORWARD	38	21	59.3	47.62	4	2	ACCATAAGAACGATCCCTTCC	208	331	331	4	0	ACC	3	18
952	RC.3714	1	SSR	REVERSE	245	21	60.39	47.62	3	2	CGATTCTCACTTTACCGCTCA
953	RC.3714	1	SSR	FORWARD	49	21	60.44	52.38	4	0	GATCCCTTCCACCACCATAAC	197	331	331	3	0	AGT	3	18
954	RC.3714	1	SSR	REVERSE	245	21	60.39	47.62	3	2	CGATTCTCACTTTACCGCTCA
955	RC.3720	1	SSR	FORWARD	18	23	58.46	39.13	1	0	TCACTCACACTCAACTCAACAAA	203	465	465	4	2	AG	2	16
956	RC.3720	1	SSR	REVERSE	220	21	59.6	38.1	4	0	AAAATCCAACGCCTTTCTTTC
957	RC.3740	1	SSR	FORWARD	269	21	60.41	47.62	4	1	AGAGCATTCCACTGATGCAAG	205	843	843	4	2	TGC	3	18
958	RC.3740	1	SSR	REVERSE	473	21	60.18	52.38	6	2	CGGTCACAAGTACTGCCCTTA
959	RC.3741	1	SSR	FORWARD	38	23	58.2	39.13	7	3	GAGAGAATCATCATCATCCTGAA	229	487	487	5	2	AAC	3	18
960	RC.3741	1	SSR	REVERSE	266	21	60.28	47.62	4	1	GGTGCTTTTTCACCACTCTCA
961	RC.3746	1	SSR	FORWARD	49	21	59.82	52.38	4	2	CTGAATCTCACGACCGATCTC	193	444	444	3	2	TCC	3	18
962	RC.3746	1	SSR	REVERSE	241	21	59.96	52.38	8	2	GAGGCTTTAGAGGCTCCGATA
963	RC.3756	1	SSR	FORWARD	57	19	59.77	52.63	4	2	ACGAACCGCACACTTAACG	202	423	423	4	0	CAC	3	36
964	RC.3756	1	SSR	REVERSE	258	21	59.63	57.14	4	2	GTGTCGTAGGAGGCACCATAG
965	RC.3762	1	SSR	FORWARD	1	21	60.43	47.62	4	3	CATGTGTCCAGATTCACCACA	219	228	228	6	3	CCA	3	24
966	RC.3762	1	SSR	REVERSE	219	21	59.05	52.38	4	2	GGTGGTGGAGGACTCTTGTAA
967	RC.3775	1	SSR	FORWARD	7	19	61.99	63.16	3	2	GTGGAGGTGGTGGCAGGTA	151	170	170	5	3	GGT	3	18
968	RC.3775	1	SSR	REVERSE	157	21	60.76	47.62	4	2	CTGGGTATAAACGATGCACCA
969	RC.3784	1	SSR	FORWARD	150	21	60.09	38.1	7	3	ATTTTGAGGGCAGCAAAAGAT	188	339	339	3	0	TG	2	34
970	RC.3784	1	SSR	REVERSE	337	21	60.69	52.38	4	0	CAAGTCGAGCATGGTAGTTGG
971	RC.3785	1	SSR	FORWARD	192	21	60.45	47.62	8	2	CGGATATGATCATCAGCGTTC	201	431	431	3	1	AG	2	40
972	RC.3785	1	SSR	REVERSE	392	22	59.88	40.91	4	3	GACCACACCAATTTTCACTCAA
973	RC.3786	1	SSR	FORWARD	208	21	59.44	47.62	2	0	ACCACCATAACCATCACAACC	210	514	514	2	0	AAG	3	18
974	RC.3786	1	SSR	REVERSE	417	21	60.08	42.86	2	0	GAACCCTAAAAACCACCCAAA
975	RC.3792	1	SSR	FORWARD	172	21	60.39	47.62	3	0	TGGACCTGATGGTGCTAATGT	221	637	637	5	0	AAC	3	18
976	RC.3792	1	SSR	REVERSE	392	21	59.95	47.62	3	3	GGTGCTGAATCTGGTGATGAT
977	RC.3794	1	SSR	FORWARD	71	21	59.96	42.86	4	1	TTTTCTTTCCACCCATGACAG	188	260	260	4	3	CAC	3	27
978	RC.3794	1	SSR	REVERSE	258	23	56.13	34.78	8	0	AGAGCTCTTTCTTGATTTTATGG
979	RC.3798	1	SSR	FORWARD	150	21	60.07	42.86	6	2	CCATGTGCCATGTAAAATTCC	194	384	384	6	1	GCT	3	18
980	RC.3798	1	SSR	REVERSE	343	21	59.74	42.86	7	2	CATGCCATGCACACTCTTTTA
981	RC.3808	1	SSR	FORWARD	12	22	59.36	40.91	3	2	TCACCAAGAACATTTGAGAAGC	123	201	201	5	0	CAC	3	24
982	RC.3808	1	SSR	REVERSE	134	21	59.88	52.38	2	1	GTAAACTGGTGGTGGAGGTGA
983	RC.3809	1	SSR	FORWARD	3	22	59.46	45.45	1	0	AAAACACACACACACACACAGG	218	403	403	3	1	AGC	3	21
984	RC.3809	1	SSR	REVERSE	220	21	58.95	47.62	5	2	AGCTTCAAGGATGTCTCCGTA
985	RC.3819	1	SSR	FORWARD	446	23	58.19	43.48	5	0	GATCAGTCAGTAGATCCCAACAA	200	681	681	5	3	ACC	3	18
986	RC.3819	1	SSR	REVERSE	645	21	60.13	52.38	3	0	GGATACAGCAGAGGTTGTGGA
987	RC.3825	1	SSR	FORWARD	184	21	59.9	47.62	4	3	TCTCACTTCCACAACCAGCTT	200	396	396	4	3	TCA	3	24
988	RC.3825	1	SSR	REVERSE	383	22	60.13	40.91	4	2	TGCGAGTATTCAAATGGTGAAG
989	RC.3826	1	SSR	FORWARD	153	21	60.16	57.14	2	0	GAGGATGAGGAGGAGGATGAG	202	475	475	3	0	GAGGAC	6	66
990	RC.3826	1	SSR	REVERSE	354	21	60.06	38.1	4	0	CGAGATTGATCGGAAAACAAA
991	RC.3828	1	SSR	FORWARD	163	21	59.74	38.1	3	0	TTCGGATTTGTGACTTTTGCT	208	537	537	5	1	GTG	3	30
992	RC.3828	1	SSR	REVERSE	370	21	59.98	47.62	3	0	CCGTCACCAGTATTTTCTCCA
993	RC.3829	1	SSR	FORWARD	15	21	60.16	52.38	4	2	TGAAACCCAGTACGAGGAGTG	205	229	229	5	2	GAG	3	27
994	RC.3829	1	SSR	REVERSE	219	21	59.85	52.38	4	1	CCGATCACTCAACTCTTCCAG
995	RC.3830	1	SSR	FORWARD	288	21	59.9	47.62	5	2	CTTCAACAGCTTCCTTGTTGG	188	568	568	3	1	TTC	3	18
996	RC.3830	1	SSR	REVERSE	475	21	59.62	42.86	4	0	ACTTCGAGGGTTTCGTTTTTC
997	RC.3832	1	SSR	FORWARD	28	21	60.26	42.86	4	0	ATGGAACCACCAACAGAAACA	187	218	218	5	0	CAC	3	21
998	RC.3832	1	SSR	REVERSE	214	20	61.18	50	4	2	TTCTTGCATTCCAGGGACAG
999	RC.3849	1	SSR	FORWARD	1	23	54.89	43.48	1	0	CAGAGAGAAGAAGAGAGAGAACA	134	142	142	3	1	CT	2	60
1000	RC.3849	1	SSR	REVERSE	134	21	60.38	52.38	2	1	GCTGTAAGACCCCCATCAACT
1001	RC.3861	1	SSR	FORWARD	32	21	60.86	47.62	2	0	TATGGCTTCTTTGGTGGAGGT	201	234	234	5	2	GGA	3	18
1002	RC.3861	1	SSR	REVERSE	232	21	59.82	42.86	4	2	ACCCAAAATGTCGATCTTCCT
1003	RC.3863	1	SSR	FORWARD	9	22	59.88	40.91	4	3	GACCACACCAATTTTCACTCAA	196	316	316	3	2	TC	2	42
1004	RC.3863	1	SSR	REVERSE	204	21	60.12	47.62	2	2	TTCTACCGCTCTTCGCTGATA
1005	RC.3865	1	SSR	FORWARD	8	21	60.63	47.62	7	3	GGGGGTGGTTATCATAATGGA	202	329	329	3	0	GGA	3	18
1006	RC.3865	1	SSR	REVERSE	209	21	60.06	47.62	4	0	TGGAAGATGGACATGGAGAAG
1007	RC.3869	1	SSR	FORWARD	1	23	57.33	39.13	3	2	GCTTCCTTCTTTTCTTCTTTAGC	103	133	133	3	2	GGT	3	21
1008	RC.3869	1	SSR	REVERSE	103	21	60.2	57.14	5	2	GAGACTCTTGCCTGACACTGC
1009	RC.3873	1	SSR	FORWARD	393	21	59.93	47.62	3	1	ACAGGTTTCAGGCAGTAAGCA	182	574	574	4	2	TCA	3	57
1010	RC.3873	1	SSR	REVERSE	574	21	59.5	42.86	5	3	ATGACGCTGATGATGATGATG
1011	RC.3878	1	SSR	FORWARD	43	22	57.24	31.82	7	3	TCATCATCATCATCATCATTCA	197	656	656	4	1	CAT	3	117
1012	RC.3878	1	SSR	REVERSE	239	21	59.92	38.1	2	0	CGATGGAAATGGAACAAAAGA
1013	RC.3879	1	SSR	FORWARD	26	21	60.33	47.62	3	0	ATCCATTGCCCCTCTTGTTAG	205	276	276	4	1	GGA	3	24
1014	RC.3879	1	SSR	REVERSE	230	21	60.88	52.38	8	2	GTTTAGGAAGCCAGCTGGAGA
1015	RC.3881	1	SSR	FORWARD	3	21	58.97	42.86	4	3	TTTTCCTCCAGCACTGAACTT	211	385	385	5	1	GCA	3	18
1016	RC.3881	1	SSR	REVERSE	213	21	60.24	52.38	4	1	CATCTAGGAGGGCAGCATACA
1017	RC.3882	1	SSR	FORWARD	5	23	58.81	43.48	4	2	TCCTTGTTAAGTTCAGGAGAACC	157	660	660	5	1	AG	2	22
1018	RC.3882	1	SSR	REVERSE	161	21	60.09	47.62	3	3	ATCGGAAGGACGAATCTGAGT
1019	RC.3887	1	SSR	FORWARD	26	21	60.62	47.62	4	0	GGAAAGCTGCGAAGAAGAAAG	190	508	508	5	3	GAA	3	72
1020	RC.3887	1	SSR	REVERSE	215	21	60.5	47.62	6	2	GTCCATCGCTTCGTTAACCTT
1021	RC.3889	1	SSR	FORWARD	359	21	59.97	52.38	4	2	TGAAGGTGGAGGTGGATACAG	192	603	603	5	1	TGG	3	27
1022	RC.3889	1	SSR	REVERSE	550	21	60.01	47.62	6	1	CTTGCCATCTCAAGAGCAAAC
1023	RC.3904	1	SSR	FORWARD	35	21	60.64	33.33	5	1	ATTTCTGATTTGCCCCAAAAA	202	590	590	4	1	AG	2	20
1024	RC.3904	1	SSR	REVERSE	236	21	60.21	42.86	3	3	TATTGGTGGGTTGGACTTGAA
1025	RC.3910	1	SSR	FORWARD	38	21	59.83	47.62	2	2	CGAAGGAAGAGGACGAAGATT	199	511	511	6	1	TGA	3	30
1026	RC.3910	1	SSR	REVERSE	236	21	60.1	47.62	3	3	CCATCACCCTTCTCTTGAACA
1027	RC.3913	1	SSR	FORWARD	38	23	58.2	39.13	7	3	GAGAGAATCATCATCATCCTGAA	229	618	618	5	2	AAC	3	18
1028	RC.3913	1	SSR	REVERSE	266	21	60.28	47.62	4	1	GGTGCTTTTTCACCACTCTCA
1029	RC.3914	1	SSR	FORWARD	8	21	60.46	38.1	6	2	CAATTTTGAAGGCGTTCCTTT	193	360	360	4	1	TC	2	36
1030	RC.3914	1	SSR	REVERSE	200	21	60.1	47.62	5	0	GAACAGTTTCGTCCATCTCCA
1031	RC.3919	1	SSR	FORWARD	52	21	61.22	42.86	4	2	GAAAATGGTGCGGAGTTTCAT	200	275	275	4	3	TGG	3	24
1032	RC.3919	1	SSR	REVERSE	251	21	60.71	52.38	4	1	CAACAGCTTCACCTCCATGAC
1033	RC.3921	1	SSR	FORWARD	79	21	59.93	42.86	2	0	AACAAAACCACCAACAGCAAC	195	320	320	6	2	CAC	3	18
1034	RC.3921	1	SSR	REVERSE	273	21	60.6	52.38	4	0	GGTGGAGGGGATTTGTACTTG
1035	RC.3926	1	SSR	FORWARD	13	21	59.82	42.86	4	1	ACTAGCCCCGAAAATGGATAA	189	541	541	4	1	TC	2	16
1036	RC.3926	1	SSR	REVERSE	201	21	59.89	47.62	8	3	GCAGCATCGATGTAACTGTGA
1037	RC.3929	1	SSR	FORWARD	109	21	60.16	42.86	5	1	TGGAGGCAATAATATGGGACA	183	409	409	4	3	GGT	3	21
1038	RC.3929	1	SSR	REVERSE	291	21	60.36	42.86	2	0	TGCTGATGTTGCTGTTGTTGT
1039	RC.3932	1	SSR	FORWARD	225	21	60.43	47.62	4	2	AGGACATGAACGGACGTAACA	208	481	481	3	2	TGG	3	24
1040	RC.3932	1	SSR	REVERSE	432	19	59.77	52.63	4	2	ACGAACCGCACACTTAACG
1041	RC.3937	1	SSR	FORWARD	6	21	59.74	57.14	5	2	GAGATGGTGGCACTGGAGTAG	209	214	214	5	1	AG	2	54
1042	RC.3937	1	SSR	REVERSE	214	21	54.09	38.1	4	2	TTTCCACTCAACCCTAGATTA
1043	RC.3938	1	SSR	FORWARD	1	21	59.66	42.86	2	1	TCCATTCCCACTTTCTCTTCA	200	697	697	5	3	TCA	3	27
1044	RC.3938	1	SSR	REVERSE	200	21	60.65	47.62	5	0	GTGGCACTGAAATTAGCGATG
1045	RC.3942	1	SSR	FORWARD	95	21	59.97	47.62	2	2	GTTGTTGTTGGAGGGGGTAAT	196	386	386	8	2	GGA	3	27
1046	RC.3942	1	SSR	REVERSE	290	21	59.69	47.62	3	2	CAATCCAACAATCCTCTCAGC
1047	RC.3943	1	SSR	FORWARD	164	21	59.97	42.86	3	3	TTGGAGGCTTGCTTTCTGATA	175	338	338	5	3	TC	2	48
1048	RC.3943	1	SSR	REVERSE	338	20	60.86	45	3	3	CGGGTGATTTTGGTCTGAAA
1049	RC.3953	1	SSR	FORWARD	244	21	58.99	42.86	4	0	TCTCCGTATGAACATCAACCA	267	590	590	5	2	AATA	4	20
1050	RC.3953	1	SSR	REVERSE	510	23	59.26	30.43	6	0	TGGTGAATTTGAAACACCATAAA
1051	RC.3957	1	SSR	FORWARD	36	21	60.08	42.86	2	0	AAACCCAACAAAACCCATCTC	234	564	564	3	1	ATA	3	18
1052	RC.3957	1	SSR	REVERSE	269	21	60.16	47.62	3	1	AGGTGAAGCCACAAATGACAG
1053	RC.3972	1	SSR	FORWARD	162	22	59.77	40.91	4	3	GCCAAAGAAACCGAGAGTTAAA	207	535	535	5	2	TTTA	4	20
1054	RC.3972	1	SSR	REVERSE	368	21	59.93	38.1	5	2	TTGCCAACTTCCAATTCATTC
1055	RC.3972	1	SSR	FORWARD	162	22	59.77	40.91	4	3	GCCAAAGAAACCGAGAGTTAAA	207	535	535	5	2	TTAA	4	20
1056	RC.3972	1	SSR	REVERSE	368	21	59.93	38.1	5	2	TTGCCAACTTCCAATTCATTC
1057	RC.3990	1	SSR	FORWARD	159	22	61.19	50	0	0	CACACACACACACACACACACA	200	385	385	1	0	AC	2	148
1058	RC.3990	1	SSR	REVERSE	358	23	51.23	30.43	3	2	AAAACAGAAAATACTAAGAGAGC
1059	RC.3991	1	SSR	FORWARD	187	21	59.77	47.62	4	3	AAAAGCGATTCCCGTAGTAGC	203	420	420	2	1	GCT	3	96
1060	RC.3991	1	SSR	REVERSE	389	18	61.27	61.11	6	3	AGCAGCAGCAGCAGCAGT
1061	RC.3993	1	SSR	FORWARD	16	21	60.15	47.62	4	0	GGTGGAAGCATAGCACGTAAA	151	172	172	4	3	CA	2	78
1062	RC.3993	1	SSR	REVERSE	166	21	59.24	47.62	0	0	GTGGTTGGTTTGTGTGTGTGT
1063	RC.4012	1	SSR	FORWARD	7	23	56.89	34.78	5	3	TCATGTTTCCCTTATCTGAGAAT	189	499	499	5	1	TA	2	16
1064	RC.4012	1	SSR	REVERSE	195	22	58.97	40.91	4	2	TCCTCTAAAAGATGTTGGCTCA
1065	RC.4018	1	SSR	FORWARD	40	21	59.07	42.86	3	2	CGGTTGAGGATTTGGTAGAAA	185	226	226	5	0	CAG	3	21
1066	RC.4018	1	SSR	REVERSE	224	21	59.22	42.86	3	2	GGCGTTGAAGGAGACAAAATA
1067	RC.4045	1	SSR	FORWARD	761	22	59.37	36.36	5	0	TCTGCTTCAATCACACACAAAA	199	1110	1110	3	0	TTAA	4	20
1068	RC.4045	1	SSR	REVERSE	959	20	59.66	40	6	2	CAAATAAGATCCGCATGCAA
1069	RC.4048	1	SSR	FORWARD	55	21	60.15	42.86	4	2	ATAACACACGCGCTTCAAATC	219	322	322	3	2	ATC	3	18
1070	RC.4048	1	SSR	REVERSE	273	21	59.28	52.38	7	2	CTAGTAGTGGCTGCCATGGTT
1071	RC.4121	1	SSR	FORWARD	94	23	56.21	39.13	3	0	CTCTGACTTTATCTCACCAAACA	159	288	288	6	3	AAAT	4	20
1072	RC.4121	1	SSR	REVERSE	252	22	59.54	40.91	2	0	GGAGCGGTTTGTGATACTTTTT
1073	RC.4167	1	SSR	FORWARD	47	21	59.6	38.1	2	2	ACCAAAAACCCAGAAAACCAT	208	289	289	2	1	TTTC	4	28
1074	RC.4167	1	SSR	REVERSE	254	21	60.08	42.86	4	2	AAAGCCCCACGAGAGAAATTA
1075	RC.4193	1	SSR	FORWARD	983	21	59.4	47.62	3	2	GCGTTGGAGCACAGTAAGATT	199	1181	1181	5	2	AAG	3	18
1076	RC.4193	1	SSR	REVERSE	1181	23	54.91	34.78	5	3	CTCGATTTCTTGTTGTAATAACC
1077	RC.4199	1	SSR	FORWARD	572	22	59.63	36.36	3	3	TGAAGACCACCAAGTTTTTGAA	213	889	889	4	2	TC	2	28
1078	RC.4199	1	SSR	REVERSE	784	21	59.86	42.86	8	2	ACCTTTGAAGGTTCGGTCATT
1079	RC.4199	1	SSR	FORWARD	572	22	59.63	36.36	3	3	TGAAGACCACCAAGTTTTTGAA	213	889	889	4	2	TTCT	4	20
1080	RC.4199	1	SSR	REVERSE	784	21	59.86	42.86	8	2	ACCTTTGAAGGTTCGGTCATT
1081	RC.4203	1	SSR	FORWARD	16	22	59.79	45.45	4	1	CAGCTTTCTCGCTGTATTCTCA	189	987	987	5	3	CCT	3	24
1082	RC.4203	1	SSR	REVERSE	204	21	59.87	42.86	4	1	TGAATTGACGGCTGAGAGTTT
1083	RC.4213	1	SSR	FORWARD	239	21	58.89	42.86	4	1	TTCCCTTTTCAGAGGAACTCA	220	501	501	7	2	AT	2	22
1084	RC.4213	1	SSR	REVERSE	458	21	59.52	38.1	3	2	AAAATGGAAGGGTGGATTGAT
1085	RC.4218	1	SSR	FORWARD	105	21	59.58	47.62	4	0	TAACTCCTCCAGTTTCCACCA	193	569	569	6	3	ACC	3	18
1086	RC.4218	1	SSR	REVERSE	297	21	60.43	52.38	3	2	GTTATGGTGGTCGTCGTGAAG
1087	RC.4230	1	SSR	FORWARD	37	21	58.86	33.33	4	1	TTCATTGTGTTCCAAATTCCA	189	1472	1472	4	1	CT	2	36
1088	RC.4230	1	SSR	REVERSE	225	21	59.72	42.86	3	2	AAAGGGTTTGTTGGGAGTGAT
1089	RC.4238	1	SSR	FORWARD	246	21	60.2	47.62	2	0	AACCAGCCAATCCAATCCTAC	206	611	611	3	2	TA	2	16
1090	RC.4238	1	SSR	REVERSE	451	21	59.77	47.62	4	3	GCACTCCAACCACTTTTGAAG
1091	RC.4322	1	SSR	FORWARD	128	21	59.67	42.86	2	2	AACACAATCACAAGCACAACG	182	966	966	6	3	TC	2	18
1092	RC.4322	1	SSR	REVERSE	309	21	59.76	52.38	2	0	TGGTGGTGTTGGTAAGGGTAG
1093	RC.4322	1	SSR	FORWARD	418	21	59.92	47.62	2	1	ACCAACAACACCGAACAAGAC	212	966	966	8	1	ACA	3	18
1094	RC.4322	1	SSR	REVERSE	629	21	60.14	38.1	4	2	TTTGTGTTTTGGTGCATGAGA
1095	RC.4322	1	SSR	FORWARD	746	21	59.01	38.1	3	3	TGGGAAACAACATCACTTCAA	199	966	966	4	2	CAA	3	18
1096	RC.4322	1	SSR	REVERSE	944	20	61.1	55	5	3	CCACGACGCTTCTGAAAGAG
1097	RC.4382	1	SSR	FORWARD	1	21	58.59	47.62	4	1	AACCCGATCTACGTCCTGTAA	190	3222	3222	6	1	CTT	3	18
1098	RC.4382	1	SSR	REVERSE	190	20	60.01	50	4	2	AGCCATGAGCGTAGCTGAAT
1099	RC.4395	1	SSR	FORWARD	73	21	59.59	47.62	3	2	ACCATACCATACCACGAATGC	187	649	649	6	3	TAA	3	18
1100	RC.4395	1	SSR	REVERSE	259	21	59.82	38.1	2	0	TGTTTTGTTTGGAAGGGAATG
1101	RC.4405	1	SSR	FORWARD	91	21	59.61	47.62	2	0	TCACGCTCTCTCACCTTTTTC	208	3336	3336	3	1	ATA	3	18
1102	RC.4405	1	SSR	REVERSE	298	21	59.89	47.62	5	2	GGAATCTGATCTTTCCCTTGG
1103	RC.4428	1	SSR	FORWARD	26	21	60.23	47.62	6	3	GGCTGAACAAGATATCCAGCA	205	375	375	5	3	CAT	3	18
1104	RC.4428	1	SSR	REVERSE	230	21	60.02	52.38	4	1	GTACTTCTGGACGGTTGGTGA
1105	RC.4484	1	SSR	FORWARD	6	21	60.26	42.86	4	3	ACCATGAAACCACCACTTCAA	200	692	692	4	3	TCT	3	18
1106	RC.4484	1	SSR	REVERSE	205	21	60.12	47.62	3	0	TTGAGGGATTGTAAGGCTGTG
1107	RC.4560	1	SSR	FORWARD	1432	21	59.97	52.38	5	1	GAATACGCTCCCAGGGTAAAG	200	1893	1893	4	1	GGA	3	21
1108	RC.4560	1	SSR	REVERSE	1631	21	59.61	38.1	4	0	TCATCATCCAATTCCAAAACC
1109	RC.4560	1	SSR	FORWARD	1677	21	60.01	47.62	6	2	GTGCGGTAGATGTAACGGAAA	201	1893	1893	5	3	AAG	3	30
1110	RC.4560	1	SSR	REVERSE	1877	21	60.78	42.86	6	3	TGGACCAATTGTTACGTTTGC
1111	RC.4575	1	SSR	FORWARD	7	21	61.91	57.14	2	0	GTGGTCTGGTTGGGAAGTGAG	187	303	303	3	0	AGA	3	33
1112	RC.4575	1	SSR	REVERSE	193	21	59.61	47.62	7	1	TGAGCAGCTCTGTGGATGTAA
1113	RC.4575	1	SSR	FORWARD	14	21	60.61	52.38	2	0	GGTTGGGAAGTGAGGAGAAGA	209	303	303	3	0	GAAA	4	20
1114	RC.4575	1	SSR	REVERSE	222	21	59.4	47.62	4	3	AGTCGTTGCCGATATGCTTAG
1115	RC.4604	1	SSR	FORWARD	2969	21	59.92	38.1	4	0	CAAAAATCATCACGGAGGAAA	221	5783	5783	6	0	GAA	3	18
1116	RC.4604	1	SSR	REVERSE	3189	21	59.69	42.86	4	2	TGGTCATTTTGGGAAGCTCTA
1117	RC.4617	1	SSR	FORWARD	4	21	59.6	47.62	5	2	CTTCCGCGACTCTGAAATAGA	213	580	580	4	2	GAA	3	18
1118	RC.4617	1	SSR	REVERSE	216	21	59.66	42.86	4	3	GCATCTCCATCAGCAATTTTC
1119	RC.4644	1	SSR	FORWARD	7	21	58.2	47.62	6	0	CGTGAGTTAACAGTGGTTTGG	203	215	215	5	3	GAGT	4	32
1120	RC.4644	1	SSR	REVERSE	209	21	60.07	42.86	4	0	GGATTCTCTGACCAATGCAAA
1121	RC.4820	1	SSR	FORWARD	77	21	59.95	42.86	3	0	TGAAATAGCCCCCAACTTCTT	214	362	362	5	0	GCA	3	24
1122	RC.4820	1	SSR	REVERSE	290	21	59.64	42.86	4	2	CGTTTTCCGTACTTTCAATGC
1123	RC.4873	1	SSR	FORWARD	473	20	61.4	55	2	2	GCGGTTCGGTTCAGGTAGAT	187	936	936	4	2	GA	2	20
1124	RC.4873	1	SSR	REVERSE	659	21	59.78	47.62	2	1	GCTCCTACTGCTTTTGCTTGA
1125	RC.4892	1	SSR	FORWARD	11	23	59.4	39.13	8	0	GGGTTTAAACATTTCACTCTCCA	205	1638	1638	5	0	CT	2	18
1126	RC.4892	1	SSR	REVERSE	215	21	60.87	52.38	4	2	GCCGGTTGACAGAAATCTACC
1127	RC.4898	1	SSR	FORWARD	84	20	60.15	55	4	3	TAACCTGCTACCGGCGTAAC	203	381	381	4	0	TTC	3	21
1128	RC.4898	1	SSR	REVERSE	286	21	60.1	38.1	2	0	CCCATCTCAAGCAAACAAAAA
1129	RC.4901	1	SSR	FORWARD	80	21	59.07	38.1	3	0	TGGCTAACAACAAAATCACCA	200	308	308	6	3	ATT	3	18
1130	RC.4901	1	SSR	REVERSE	279	21	59.82	38.1	2	1	ATTAGGCAGGCATTTTGGATT
1131	RC.5084	1	SSR	FORWARD	1294	21	59.75	42.86	4	2	TCACAATTCAGCACTTGGTTG	180	1509	1509	4	1	CAA	3	18
1132	RC.5084	1	SSR	REVERSE	1473	21	58.16	38.1	5	3	CCCCCAATTTCACATTTAATC
1133	RC.5100	1	SSR	FORWARD	67	21	60.36	42.86	4	2	GGATTTGAATGGTGTTTGCAG	201	277	277	5	2	AG	2	16
1134	RC.5100	1	SSR	REVERSE	267	21	59.91	47.62	4	3	GAACGCTGAACACTTTGAAGG
1135	RC.5101	1	SSR	FORWARD	11	21	59.78	52.38	5	3	CGCGTGATTCAGGGTACTTAG	200	213	213	4	1	ATG	3	30
1136	RC.5101	1	SSR	REVERSE	210	22	55.83	31.82	3	1	TCAGTTACGATTCATTCATTCA
1137	RC.5199	1	SSR	FORWARD	9	21	59.92	38.1	2	2	CGCAAAAACAGAAACAAAAGC	198	355	355	2	0	TC	2	16
1138	RC.5199	1	SSR	REVERSE	206	21	60.2	47.62	2	0	ACGAGGGAGAGAAAATGGAGA
1139	RC.5217	1	SSR	FORWARD	7	22	59.48	36.36	6	2	TCTGTGTTTCGATTCACCAAAT	207	1268	1268	5	1	CT	2	16
1140	RC.5217	1	SSR	REVERSE	213	21	60.14	42.86	3	2	TTTATGGTGTCAAACGGGTGT
1141	RC.5236	1	SSR	FORWARD	45	21	60.3	47.62	1	0	TTTTCCCTCTTCTCTCCTCCA	189	836	836	4	2	TCA	3	21
1142	RC.5236	1	SSR	REVERSE	233	22	59.61	40.91	8	3	TTCTGTCCATAGGACGAACAAA
1143	RC.5250	1	SSR	FORWARD	2	21	57.7	38.1	5	0	CACTATCATTGTTGCCGTTTT	188	775	775	4	2	CT	2	46
1144	RC.5250	1	SSR	REVERSE	189	21	59.29	38.1	4	2	ACCTGCATTCCCATTTCAATA
1145	RC.5272	1	SSR	FORWARD	944	22	59.45	45.45	5	2	GAAGATGAGTGGGTTCATGTTG	198	1839	1839	4	3	TTC	3	18
1146	RC.5272	1	SSR	REVERSE	1141	23	57.93	34.78	4	0	TGGTGGTATCAAAGAAAGAAGAA
1147	RC.5272	1	SSR	FORWARD	1032	23	58	39.13	4	1	TTCTTCTTTCTCTGATACCACCA	182	1839	1839	4	1	TTC	3	18
1148	RC.5272	1	SSR	REVERSE	1213	21	59.14	42.86	4	2	GCAAGGTGTTTGTTCAAGGTT
1149	RC.5272	1	SSR	FORWARD	1331	21	61.05	42.86	5	3	TATCATTTTGCTGCTGCTGCT	265	1839	1839	4	2	TTG	3	57
1150	RC.5272	1	SSR	REVERSE	1595	21	59.22	42.86	4	0	GCGGTGGTATCAAAGAAAGAA
1151	RC.5272	1	SSR	FORWARD	1387	23	59.49	34.78	0	0	TGTTGTTGTTGTTGTTGTTGTTG	209	1839	1839	3	3	TTC	3	24
1152	RC.5272	1	SSR	REVERSE	1595	21	59.22	42.86	4	0	GCGGTGGTATCAAAGAAAGAA
1153	RC.5291	1	SSR	FORWARD	679	21	60.34	52.38	4	2	GAGTGGTGTTAGTGCGAGCAT	206	935	935	3	0	CTG	3	18
1154	RC.5291	1	SSR	REVERSE	884	21	60.01	52.38	2	0	AGAGTGGAGCGAGAAGGAAAC
1155	RC.5299	1	SSR	FORWARD	495	21	60.3	47.62	4	2	ACGAGGCTGAAACTTCTGGTT	198	692	692	6	0	GATTGA	6	36
1156	RC.5299	1	SSR	REVERSE	692	21	59.96	38.1	2	0	TTTCATTCAGTTTCCCGTTTG
1157	RC.5307	1	SSR	FORWARD	7	21	60.13	47.62	4	1	GAACGTGTGGAGAGGCAATAA	202	291	291	5	2	GT	2	18
1158	RC.5307	1	SSR	REVERSE	208	21	59.87	52.38	6	0	AGTAGTGGGATCCTCCGTTGT
1159	RC.5333	1	SSR	FORWARD	335	21	60.1	38.1	4	3	TCAATGCAATCACAGGTTTCA	200	794	794	3	2	ATC	3	21
1160	RC.5333	1	SSR	REVERSE	534	21	60.05	42.86	3	2	GGTTTCCCCAAATCAAGACAT
1161	RC.5339	1	SSR	FORWARD	1767	21	60.12	52.38	4	3	CACCACCATATCCCGTAACTG	215	2305	2305	3	1	GGT	3	21
1162	RC.5339	1	SSR	REVERSE	1981	21	60.01	52.38	5	3	GCCTGAAGCTCAACATGAGAC
1163	RC.5383	1	SSR	FORWARD	336	21	58.89	42.86	8	2	GCAGAGATGCATCAATCGTTA	194	1442	1442	5	3	CT	2	18
1164	RC.5383	1	SSR	REVERSE	529	22	59.37	40.91	4	2	TGAAGCACAAGGATCTAATTGC
1165	RC.5434	1	SSR	FORWARD	3	22	54.71	36.36	2	2	TCACAAAAACCATTACTCTACG	219	282	282	6	3	TGCTC	5	45
1166	RC.5434	1	SSR	REVERSE	221	21	59.24	47.62	4	2	TGGGCGAAGTAATAGCCATAG
1167	RC.5474	1	SSR	FORWARD	32	22	60.05	40.91	3	3	TGTGTGGAATCAAAGTGTGTGA	233	278	278	5	2	ATAA	4	20
1168	RC.5474	1	SSR	REVERSE	264	21	59.7	38.1	4	0	TCTGCCGACATCTTTTCATTT
1169	RC.5479	1	SSR	FORWARD	61	21	60.26	42.86	2	1	AACACTCCCAAACCACAATCA	101	207	207	5	2	AAC	3	18
1170	RC.5479	1	SSR	REVERSE	161	23	57.62	30.43	4	0	GATGAAATTGGAAATGAGAAATG
1171	RC.5502	1	SSR	FORWARD	1	21	61.02	52.38	2	0	CGCTGAACAAAACCCCTCTAC	194	687	687	6	1	CT	2	20
1172	RC.5502	1	SSR	REVERSE	194	21	60.09	57.14	6	2	GAGAGGGTACCGATCGAAGTC
1173	RC.5533	1	SSR	FORWARD	9	21	58.73	42.86	8	3	CCTTAGAGCTCGAAAATCGAA	199	872	872	4	0	AG	2	18
1174	RC.5533	1	SSR	REVERSE	207	22	59.77	45.45	8	3	GAAGCACCAAATGATGCTAGTG
1175	RC.5548	1	SSR	FORWARD	302	21	60.2	42.86	6	2	TGGAAGCAAAGAATCATGAGG	208	1784	1784	5	3	GAT	3	18
1176	RC.5548	1	SSR	REVERSE	509	21	60.23	47.62	2	0	TCTTTTTCACCCTCCTCGTCT
1177	RC.5564	1	SSR	FORWARD	14	21	60.81	42.86	4	0	ATATCATCATCTGCCGCCTTT	191	216	216	5	3	CCTG	4	20
1178	RC.5564	1	SSR	REVERSE	204	21	60.61	52.38	4	2	TTAAAGAGGGAGGGTGAGACG
1179	RC.5595	1	SSR	FORWARD	984	21	59.99	42.86	6	2	ACCCAAAGCTTGGATTGAGTT	214	1198	1198	4	3	TGAA	4	20
1180	RC.5595	1	SSR	REVERSE	1197	21	59.74	47.62	2	0	ATCAACAACCTCACCACCAAC
1181	RC.5606	1	SSR	FORWARD	186	21	60.03	42.86	3	0	TTCCACAGTCAACACAACCAA	200	386	386	3	0	AT	2	30
1182	RC.5606	1	SSR	REVERSE	385	22	60.62	36.36	8	0	TGCAATTTTGCAGAAGGATACA
1183	RC.5640	1	SSR	FORWARD	32	21	60.34	47.62	4	2	AAAGTGCAACGTGGTTCTCTG	200	826	826	4	2	CTT	3	18
1184	RC.5640	1	SSR	REVERSE	231	21	60.01	42.86	4	2	AAAGAAGGACAGCAAGCATGA
1185	RC.5663	1	SSR	FORWARD	95	21	59.93	42.86	2	0	ATGTGGGGGAGAAAAGAAAGA	211	414	414	3	0	ATTC	4	24
1186	RC.5663	1	SSR	REVERSE	305	21	60.36	52.38	3	0	CGGTTCAGAGAGGAAAAGGAG
1187	RC.5672	1	SSR	FORWARD	16	21	60.83	52.38	5	2	ACCTAAGGAACCAAGGGAAGC	167	213	213	3	1	TTC	3	18
1188	RC.5672	1	SSR	REVERSE	182	21	60.33	52.38	2	2	GGTGATGGAGGGATGAGAACT
1189	RC.5692	1	SSR	FORWARD	192	21	59.97	47.62	6	0	CAAGCTTCATGCTCATCTTCC	198	1165	1165	5	3	TCT	3	18
1190	RC.5692	1	SSR	REVERSE	389	21	59.99	47.62	4	2	GTGTCCATTACTTGGCTTGGA
1191	RC.5737	1	SSR	FORWARD	193	22	59.9	36.36	4	3	TTTTGCTTCTGGTTTTGACAGA	249	505	505	3	3	TGTA	4	32
1192	RC.5737	1	SSR	REVERSE	441	21	59.91	47.62	4	2	GTGGAGGCCATTATCTCATCA
1193	RC.5822	1	SSR	FORWARD	135	22	59.48	45.45	4	0	TGCATCATTGCTACTCTCCTTC	214	1582	1582	5	3	CAC	3	24
1194	RC.5822	1	SSR	REVERSE	348	21	59.96	42.86	8	2	GGTGGAAGAAACGTTTGATGA
1195	RC.5855	1	SSR	FORWARD	2480	21	60.02	47.62	3	0	AGTGATTCGGGTTCTGTTGTG	208	3120	3120	6	2	AGTT	4	20
1196	RC.5855	1	SSR	REVERSE	2687	21	60.26	42.86	4	2	CGTTTCTCGCAATTCATCACT
1197	RC.5879	1	SSR	FORWARD	1144	21	59.99	42.86	5	3	AATCATGGCTTGTTTCCACTG	196	1366	1366	6	1	CTC	3	18
1198	RC.5879	1	SSR	REVERSE	1339	21	60.82	47.62	3	1	CAAGTCAGCAGCCATTTCAAC
1199	RC.5896	1	SSR	FORWARD	310	21	59.74	47.62	5	2	CACCTTCGATGACACTGAACA	202	1317	1317	6	3	AGG	3	18
1200	RC.5896	1	SSR	REVERSE	511	21	59	38.1	2	2	TGTTGCTTTTTCAGTTGTTGC
1201	RC.5924	1	SSR	FORWARD	32	21	59.79	42.86	6	3	ATTGCAGCAGCCATTAACTGT	202	984	984	4	1	ACC	3	24
1202	RC.5924	1	SSR	REVERSE	233	21	60.35	47.62	3	0	CGATGAGTATGCCAATGAACC
1203	RC.5924	1	SSR	FORWARD	531	21	59.67	42.86	4	3	CACCCATACCCTGAATTTGAA	201	984	984	3	0	CCA	3	21
1204	RC.5924	1	SSR	REVERSE	731	21	60.34	47.62	2	2	GTGGAAACGGGAAGAAACCTA
1205	RC.5986	1	SSR	FORWARD	569	21	60.38	47.62	4	1	CTGGAAATCAAGGAGCAGTCA	201	775	775	4	1	AG	2	16
1206	RC.5986	1	SSR	REVERSE	769	21	58.86	42.86	5	1	CACTCTCTGAAAATGCCATCA
1207	RC.6004	1	SSR	FORWARD	106	21	60.12	42.86	3	0	GAAATGTTGTGGGTTTGGTTG	184	293	293	3	1	AAC	3	18
1208	RC.6004	1	SSR	REVERSE	289	21	59.3	42.86	4	0	CGAATTGTGAAGGGAGAGAAA
1209	RC.6022	1	SSR	FORWARD	311	21	59.87	42.86	2	2	TTTCGTTCCTCTGCTCACAAT	198	884	884	7	2	GGA	3	21
1210	RC.6022	1	SSR	REVERSE	508	21	60.46	47.62	4	0	GAGCATGGAAGGAGGTGATTT
1211	RC.6028	1	SSR	FORWARD	64	23	58.48	43.48	8	3	AACAGAGCTGTTGAGTTAGCAGA	172	425	425	5	3	TGA	3	21
1212	RC.6028	1	SSR	REVERSE	235	21	60.35	52.38	4	2	CTAACCCTTGAACCTCGGGTA
1213	RC.6047	1	SSR	FORWARD	122	21	60.22	38.1	4	2	AATTTCAATCAACGGTGGTCA	206	1415	1415	5	1	CAC	3	21
1214	RC.6047	1	SSR	REVERSE	327	21	60.1	52.38	2	0	GGTGGATTTAGGGTGAGGTGT
1215	RC.6053	1	SSR	FORWARD	144	21	59.86	52.38	4	0	GGTTCTCAGGTGATGCAAGAG	192	356	356	8	0	CTT	3	24
1216	RC.6053	1	SSR	REVERSE	335	21	60.12	47.62	3	0	CCATCCCTGAGCAAACTAACA
1217	RC.6107	1	SSR	FORWARD	8	23	55.44	52.17	0	0	TCCTCTCTCTCTCTCTCTCTCTC	215	293	293	2	1	CTT	3	27
1218	RC.6107	1	SSR	REVERSE	222	21	60.73	47.62	7	3	TATCAGTCGGTCCCATGATTG
1219	RC.6122	1	SSR	FORWARD	22	21	59.07	38.1	2	0	TCAAAACGACACCGAATAACA	205	637	637	5	1	TTC	3	21
1220	RC.6122	1	SSR	REVERSE	226	21	60.29	47.62	4	0	CCGTTTGTTGGAGTAGCTGAA
1221	RC.6125	1	SSR	FORWARD	20	21	59.88	33.33	6	2	TTTTCTGCAATTCGCAACTTT	198	2017	2017	4	0	AG	2	22
1222	RC.6125	1	SSR	REVERSE	217	21	60.07	47.62	6	2	TGTGTTTAGCGTTGAGCTCCT
1223	RC.6192	1	SSR	FORWARD	1706	21	60.51	42.86	4	2	TTGTTCCCAGCATCACAAGAT	202	1909	1909	5	1	CCT	3	24
1224	RC.6192	1	SSR	REVERSE	1907	21	54.84	38.1	4	2	TCCCACTTCACCTATTAACAA
1225	RC.6253	1	SSR	FORWARD	99	21	59.84	47.62	2	2	CCTTCCTTCCTTCCTTGCTTA	204	2432	2432	3	0	AAG	3	21
1226	RC.6253	1	SSR	REVERSE	302	21	60.27	47.62	4	2	TGGGCGCTGTAATAGTTTCTG
1227	RC.6253	1	SSR	FORWARD	588	21	60.1	47.62	2	0	TTCCTTCCCTGTCTTCCACTT	222	2432	2432	4	1	CTT	3	18
1228	RC.6253	1	SSR	REVERSE	809	21	60.15	47.62	5	1	GGGTGATGATGATGATTCAGG
1229	RC.6297	1	SSR	FORWARD	79	21	59.83	47.62	5	3	CCAATGGAGTACGACGATGAT	197	1278	1278	3	1	TCC	3	21
1230	RC.6297	1	SSR	REVERSE	275	21	60.03	42.86	5	0	TTGCTACGGTGAACAAAAACC
1231	RC.6297	1	SSR	FORWARD	79	21	59.83	47.62	5	3	CCAATGGAGTACGACGATGAT	197	1278	1278	3	1	TCC	3	18
1232	RC.6297	1	SSR	REVERSE	275	21	60.03	42.86	5	0	TTGCTACGGTGAACAAAAACC
1233	RC.6308	1	SSR	FORWARD	317	21	60.27	42.86	3	1	TATGGCACTTCAACAGCATCA	203	833	833	5	1	CAA	3	18
1234	RC.6308	1	SSR	REVERSE	519	21	59.95	42.86	3	2	ATGCTCCAAAACCTTCTCCAT
1235	RC.6329	1	SSR	FORWARD	84	21	60.19	42.86	2	0	CCCATCGCTTTCTTTTCTTTC	200	1878	1878	4	3	TC	2	26
1236	RC.6329	1	SSR	REVERSE	283	21	59.99	47.62	8	2	GTGTTCCGGTAACAGATCGAA
1237	RC.6332	1	SSR	FORWARD	5	22	59.76	40.91	3	2	AAATCGGAGAGTTGAGAAAACG	195	983	983	5	3	AC	2	46
1238	RC.6332	1	SSR	REVERSE	199	21	60.05	42.86	4	2	ATTGAAGGATCGCATTCTCCT
1239	RC.6378	1	SSR	FORWARD	159	21	60.27	47.62	8	0	CCAGCTTAAGCGGTCAATACA	220	400	400	3	0	ATA	3	18
1240	RC.6378	1	SSR	REVERSE	378	21	59.96	52.38	4	2	CGTACACACGGACACAATACG
1241	RC.6398	1	SSR	FORWARD	6	21	59.48	42.86	5	2	TGTCCGGTTAAACTCATTCGT	208	1608	1608	3	1	AT	2	16
1242	RC.6398	1	SSR	REVERSE	213	21	60.45	42.86	6	3	ATCCCAATTGCCACATAGGTT
1243	RC.6422	1	SSR	FORWARD	36	22	59.52	45.45	2	0	GGCAGAACAGAAGTGAAGAACA	227	654	654	6	2	AG	2	18
1244	RC.6422	1	SSR	REVERSE	262	21	60.82	42.86	4	2	TCGAGTGTTGTTTTGCGAGAT
1245	RC.6439	1	SSR	FORWARD	43	21	59.6	38.1	8	2	AAAACCAAACTTGGTGGGAAT	207	520	520	7	3	AG	2	16
1246	RC.6439	1	SSR	REVERSE	249	22	59.76	40.91	4	1	AAGCTCCCTCTCAATGTTTTTG
1247	RC.6439	1	SSR	FORWARD	26	23	57	30.43	1	0	GAGAAACAAAACAAAACAAAACC	189	520	520	4	3	GGAAT	5	25
1248	RC.6439	1	SSR	REVERSE	214	23	57.74	34.78	7	2	TCTGATCTGATCTTGATCCATTT
1249	RC.6445	1	SSR	FORWARD	342	21	59.38	47.62	5	3	TCTGTGTCAATGTGGTCCATC	189	533	533	4	1	AG	2	16
1250	RC.6445	1	SSR	REVERSE	530	21	59.9	47.62	6	0	GGGGAACCCTAATTACATCCA
1251	RC.6507	1	SSR	FORWARD	1	22	56.04	36.36	2	1	CTCTTTATTCTCACCCATTTCA	197	363	363	4	1	TC	2	38
1252	RC.6507	1	SSR	REVERSE	197	21	60.11	42.86	3	0	AGCATTTTCTTCGGCTATGGT
1253	RC.6507	1	SSR	FORWARD	8	23	59.7	43.48	2	0	TTCTCACCCATTTCATCTCTCTC	198	363	363	3	1	CT	2	18
1254	RC.6507	1	SSR	REVERSE	205	21	60.37	42.86	2	2	TCTTGGACAGCATTTTCTTCG
1255	RC.6522	1	SSR	FORWARD	14	21	60.03	47.62	4	0	TGTCTCGCGTTATCGTTCTCT	200	3678	3678	4	0	TC	2	26
1256	RC.6522	1	SSR	REVERSE	213	21	59.78	42.86	4	0	ATCGGACATGATTTTCCTCCT
1257	RC.6522	1	SSR	FORWARD	14	21	60.03	47.62	4	0	TGTCTCGCGTTATCGTTCTCT	200	3678	3678	4	0	TCACT	5	25
1258	RC.6522	1	SSR	REVERSE	213	21	59.78	42.86	4	0	ATCGGACATGATTTTCCTCCT
1259	RC.6549	1	SSR	FORWARD	9	21	60.21	47.62	5	2	TTGTGGTTGCCACTGTCTGTA	194	1382	1382	4	1	CA	2	16
1260	RC.6549	1	SSR	REVERSE	202	21	59.89	47.62	5	0	AACTTGAAGGGAGGTGGTTGT
1261	RC.6550	1	SSR	FORWARD	11	22	60.17	50	6	2	GCCTCCCCACTTCCTAATTATC	190	523	523	5	2	TC	2	24
1262	RC.6550	1	SSR	REVERSE	200	21	61.39	52.38	2	2	GAGGCAGGGTTGTGAGGAATA
1263	RC.6550	1	SSR	FORWARD	196	22	60.17	50	6	2	GCCTCCCCACTTCCTAATTATC	195	523	523	5	0	TC	2	32
1264	RC.6550	1	SSR	REVERSE	390	21	60.09	47.62	4	3	GCTTAGGCTCAAACCCAAATC
1265	RC.6576	1	SSR	FORWARD	507	21	59.74	42.86	6	2	ATGGGTGCTGTTTTAACATGG	217	798	798	4	1	ACC	3	24
1266	RC.6576	1	SSR	REVERSE	723	23	59.64	43.48	4	0	CCTCAGAACTCTAATTTCCCACA
1267	RC.6603	1	SSR	FORWARD	8	21	59.93	47.62	3	2	GAAATGGTGGGAGGGTTACAT	222	657	657	4	0	TTA	3	27
1268	RC.6603	1	SSR	REVERSE	229	20	59.6	55	8	2	AGTTCGAACCTCGACTCTGC
1269	RC.6658	1	SSR	FORWARD	677	21	60.16	52.38	4	1	ACCGGAGTCTTCACCTTGACT	210	1395	1395	4	1	ATC	3	18
1270	RC.6658	1	SSR	REVERSE	886	21	60.02	47.62	4	0	AACACGGTTTCTTCCCTGTCT
1271	RC.6669	1	SSR	FORWARD	27	21	60.22	52.38	4	0	ACAGAGTTAAGCGTGGTGGTG	218	264	264	5	1	GAA	3	27
1272	RC.6669	1	SSR	REVERSE	244	21	59.63	52.38	3	0	GGGTTTGGCTTAGTGTCTCCT
1273	RC.6710	1	SSR	FORWARD	1033	22	60.12	40.91	5	0	GCTGATTCATGTGAGAAACCAA	193	1390	1390	5	0	TGT	3	18
1274	RC.6710	1	SSR	REVERSE	1225	21	59.98	42.86	2	2	CAACAAAATCAACAGCCCCTA
1275	RC.6710	1	SSR	FORWARD	1033	22	60.12	40.91	5	0	GCTGATTCATGTGAGAAACCAA	193	1390	1390	5	0	GTG	3	18
1276	RC.6710	1	SSR	REVERSE	1225	21	59.98	42.86	2	2	CAACAAAATCAACAGCCCCTA
1277	RC.6750	1	SSR	FORWARD	25	21	59.89	42.86	4	0	AACTCCAATGCACCAACAAAC	208	332	332	4	2	ATC	3	21
1278	RC.6750	1	SSR	REVERSE	232	21	60.21	47.62	6	1	CGTGGGCCTAGGTGATATTTT
1279	RC.6857	1	SSR	FORWARD	53	21	59.66	42.86	6	2	CTATCGCATCGATCAATCACA	196	1006	1006	4	1	ACG	3	18
1280	RC.6857	1	SSR	REVERSE	248	21	59.6	47.62	3	2	TTGAGTTCTTCTTCGGTCTCG
1281	RC.6897	1	SSR	FORWARD	1830	21	60.87	42.86	5	3	TATGCAAACCGATTGAACAGG	207	2036	2036	5	3	AGA	3	36
1282	RC.6897	1	SSR	REVERSE	2036	21	60.12	47.62	4	3	AGAGACTTCCCTTTGGCATGT
1283	RC.6909	1	SSR	FORWARD	2199	22	59.29	45.45	4	0	TGCGTTGTGGAGTTAATAGAGG	189	2419	2419	5	3	AG	2	18
1284	RC.6909	1	SSR	REVERSE	2387	21	59.83	47.62	4	0	CTCTCTGCAAAATTCCCTCCT
1285	RC.6989	1	SSR	FORWARD	19	21	59.55	52.38	6	1	GGAGCATCTTCTCCACTCTCA	192	411	411	4	2	ATG	3	18
1286	RC.6989	1	SSR	REVERSE	210	21	60.35	47.62	4	3	GCATATTGGATTGGCAGTGTC
1287	RC.6989	1	SSR	FORWARD	19	21	59.55	52.38	6	1	GGAGCATCTTCTCCACTCTCA	192	411	411	4	2	GAA	3	18
1288	RC.6989	1	SSR	REVERSE	210	21	60.35	47.62	4	3	GCATATTGGATTGGCAGTGTC
1289	RC.6996	1	SSR	FORWARD	747	21	59.86	38.1	5	2	TTGCAGCAGATGTTGAATTTG	191	1788	1788	4	3	TGA	3	24
1290	RC.6996	1	SSR	REVERSE	937	21	60.01	42.86	6	2	GAACCAGGGGAATCATGAAAT
1291	RC.7005	1	SSR	FORWARD	900	21	60.08	42.86	3	2	TTGCGAATAACCTTGATGGAG	201	1620	1620	5	3	TGT	3	18
1292	RC.7005	1	SSR	REVERSE	1100	21	60.13	47.62	2	0	TCATCACCACCAGTATCAGCA
1293	RC.7024	1	SSR	FORWARD	44	21	60.44	42.86	5	1	TGCAATTTGACGAGTGAGTGA	201	2703	2703	4	0	GTTA	4	20
1294	RC.7024	1	SSR	REVERSE	244	21	59.76	52.38	2	0	AAGGGTCAGGGCAAGAAGTAG
1295	RC.7082	1	SSR	FORWARD	617	23	59.84	39.13	6	1	AAGATTTCAATCCTTCCCTTGTC	198	1653	1653	5	1	CTT	3	30
1296	RC.7082	1	SSR	REVERSE	814	21	60.28	47.62	6	2	TCTGTGCAGAAAACCTTGGTC
1297	RC.7087	1	SSR	FORWARD	162	21	60.32	42.86	6	2	GAATTCGGTTCATCATGTTCG	204	1700	1700	4	2	TGG	3	18
1298	RC.7087	1	SSR	REVERSE	365	21	59.92	42.86	2	1	CCCTCAATCCAATCAAACTCA
1299	RC.7123	1	SSR	FORWARD	18	23	54.57	39.13	4	1	AGTGCATTTAGTCAAAGTAGGTC	123	215	215	5	2	TA	2	18
1300	RC.7123	1	SSR	REVERSE	140	21	59.74	42.86	2	0	GATGCGTTCTTCCACTTTTTG
1301	RC.7139	1	SSR	FORWARD	166	21	59.79	47.62	4	0	CGTCTTCCCCAATCTAATTCC	187	3060	3060	7	3	CT	2	40
1302	RC.7139	1	SSR	REVERSE	352	21	60.07	47.62	4	2	GAATCAGACGGTGAATCTGGA
1303	RC.7150	1	SSR	FORWARD	194	21	60.2	42.86	2	2	GCGATTTTAGGTTTGGTGGAT	203	515	515	6	2	GGT	3	24
1304	RC.7150	1	SSR	REVERSE	396	21	59.28	38.1	5	2	CCAAAAACACCAATGTCATCA
1305	RC.7304	1	SSR	FORWARD	29	21	59.92	42.86	4	2	ATACCCATGTGATCCACCAAA	178	228	228	4	1	CTT	3	21
1306	RC.7304	1	SSR	REVERSE	206	21	60.19	47.62	4	0	CATGACGTGAAATGCGTGTAG
1307	RC.7342	1	SSR	FORWARD	10	21	59.64	47.62	2	0	TTCCCCATCCTCTTCTTCTTC	180	217	217	3	0	TCT	3	24
1308	RC.7342	1	SSR	REVERSE	189	21	59.6	38.1	4	2	TTTGTTGGTTTCCTTCTGCAT
1309	RC.7375	1	SSR	FORWARD	9	21	60.94	42.86	3	2	TGGTTTGGTTCTTTTGACACG	210	422	422	4	2	TGTTG	5	25
1310	RC.7375	1	SSR	REVERSE	218	21	59.75	47.62	5	3	CAAATTCGGTGCTGACCTAAG
1311	RC.7379	1	SSR	FORWARD	400	21	60.3	52.38	4	2	CTAACTCTTCCGTCCACGTCA	216	800	800	4	0	GGT	3	18
1312	RC.7379	1	SSR	REVERSE	615	21	60.3	42.86	4	2	AAACAGCATTGAAGCACCAAG
1313	RC.7458	1	SSR	FORWARD	1501	22	59.74	40.91	4	2	AAGATCAGAAAGCATGTGACCA	213	1906	1906	4	2	TGT	3	27
1314	RC.7458	1	SSR	REVERSE	1713	21	59.6	47.62	6	0	AAAGCTTGGAGGTTAGGGATG
1315	RC.7490	1	SSR	FORWARD	1585	21	60.13	47.62	3	0	CCACAGAAGTGAGTCCCAAAA	215	1835	1835	5	3	CAAC	4	20
1316	RC.7490	1	SSR	REVERSE	1799	21	59.08	38.1	6	2	CCAGAGATTGCCATTTTTGTT
1317	RC.7522	1	SSR	FORWARD	27	22	57.98	31.82	2	0	TGAAGAATGGAAAAGAAAGGAA	170	875	875	3	0	CT	2	16
1318	RC.7522	1	SSR	REVERSE	196	21	60.05	47.62	4	0	GCGAAGATCGGAAATCTAACC
1319	RC.7591	1	SSR	FORWARD	3104	21	60.33	38.1	2	1	AAAAGAAACGGAAACGAATGG	205	3463	3463	5	3	TTC	3	18
1320	RC.7591	1	SSR	REVERSE	3308	21	60.1	38.1	6	2	GCAAAGCAATTGTGATTCGAT
1321	RC.7599	1	SSR	FORWARD	8	22	60.13	40.91	6	1	TTCGAAAGCATTCTCTCACTCA	207	1431	1431	4	0	ATTC	4	20
1322	RC.7599	1	SSR	REVERSE	214	21	59.72	42.86	6	2	AGCAAATCAGAAGTGGCCATA
1323	RC.7600	1	SSR	FORWARD	123	21	60.24	52.38	3	3	GGTGGTCAACTGGTCATCATC	204	383	383	4	1	AGA	3	18
1324	RC.7600	1	SSR	REVERSE	326	21	58.99	47.62	4	3	GTTAAGAGCAATTCGGACTCG
1325	RC.7644	1	SSR	FORWARD	848	21	60.17	47.62	5	3	ATAGTGGAGAAATGCCCCATC	231	1119	1119	5	2	AAT	3	18
1326	RC.7644	1	SSR	REVERSE	1078	21	58.8	38.1	4	0	AAAAATGGTGGAGATTTGGTG
1327	RC.7669	1	SSR	FORWARD	10	23	51.64	30.43	4	0	AATAGTGATAAGGTTAAAAGTGG	142	4088	4088	4	1	GTG	3	21
1328	RC.7669	1	SSR	REVERSE	151	21	59.24	42.86	8	3	CTTGTGCCCAAGCAAGATTAT
1329	RC.7669	1	SSR	FORWARD	1205	21	59.88	57.14	4	3	CTCCTTCAGGTGACTGTGAGG	202	4088	4088	4	0	TTC	3	18
1330	RC.7669	1	SSR	REVERSE	1406	22	59.9	50	5	3	GGGTAAGACCCAGAAACTGTTG
1331	RC.7703	1	SSR	FORWARD	2078	21	59.86	52.38	2	0	CGAGGAAGGTGAAGGAGAGTT	198	2373	2373	3	0	GTC	3	21
1332	RC.7703	1	SSR	REVERSE	2275	21	60.23	42.86	3	1	AGATTTGCCTGATGATTGCTG
1333	RC.7704	1	SSR	FORWARD	3	22	56.72	40.91	8	3	TGCTAGCAGGTGAATAACATCT	141	901	901	4	2	TA	2	16
1334	RC.7704	1	SSR	REVERSE	143	21	59.48	42.86	2	0	TGACTTGGTTGGGTTCTTGTT
1335	RC.7710	1	SSR	FORWARD	1456	21	59.99	42.86	3	1	AGGACGAAACCGAAAACCTAA	180	1635	1635	5	1	AAAG	4	40
1336	RC.7710	1	SSR	REVERSE	1635	20	51.48	30	4	2	AATTTCTTCATCAAACTCGT
1337	RC.7712	1	SSR	FORWARD	10	23	59.36	39.13	4	0	TCCCTCTTCACATAACATTTTCC	209	273	273	4	0	AC	2	20
1338	RC.7712	1	SSR	REVERSE	218	22	59.95	31.82	8	2	TTGGCTTGAAATTTCCATTCTT
1339	RC.7716	1	SSR	FORWARD	37	22	58.88	36.36	3	2	TGCTTTTCCATCTACCTTCAAA	215	545	545	3	1	TGA	3	21
1340	RC.7716	1	SSR	REVERSE	251	21	59.84	47.62	6	2	TCACCACCGGTTACTCAATTC
1341	RC.7736	1	SSR	FORWARD	1925	21	59.63	52.38	8	3	TGCTAGCAGTGACTCCTTTCC	196	2175	2175	3	0	GAAA	4	20
1342	RC.7736	1	SSR	REVERSE	2120	21	59.96	47.62	3	0	CAACAAACCCTTTCTCCTTCC
1343	RC.7872	1	SSR	FORWARD	692	21	59.92	52.38	7	2	GAACCGATTCGGAGGAGTATC	200	1632	1632	5	3	ATG	3	18
1344	RC.7872	1	SSR	REVERSE	891	21	60.05	42.86	4	2	TAGATTTCCTCGGCCTCAAAT
1345	RC.7872	1	SSR	FORWARD	57	21	53.45	33.33	4	2	ATATTTTCACCATTCCATAGC	208	1632	1632	5	3	ACACA	5	25
1346	RC.7872	1	SSR	REVERSE	264	21	60.21	47.62	3	1	GAAAGAAATAGCGTCGGAAGG
1347	RC.7955	1	SSR	FORWARD	15	23	58.94	39.13	7	2	TCACTTTCCTTAGGATTTTCTCG	183	341	341	3	3	GA	2	40
1348	RC.7955	1	SSR	REVERSE	197	21	59.32	42.86	6	2	TTGACGACCTTGTTCAAGACA
1349	RC.7958	1	SSR	FORWARD	244	21	59.65	47.62	4	2	GCTCGGTAACTTTCAAGCTCA	181	438	438	5	3	AG	2	18
1350	RC.7958	1	SSR	REVERSE	424	23	56.46	39.13	3	0	AGAGAGAGAAAATGGACTGAGAA
1351	RC.8053	1	SSR	FORWARD	2170	21	60.05	52.38	5	0	ACTCGACCGTCTACCACCTTT	196	3384	3384	6	3	CCA	3	18
1352	RC.8053	1	SSR	REVERSE	2365	21	60.51	47.62	2	1	CGATGGAAATGTTGCTGGTAG
1353	RC.8069	1	SSR	FORWARD	639	21	60.05	42.86	2	0	ACTGGATTGATGGGGTTTTTC	208	896	896	5	1	AT	2	18
1354	RC.8069	1	SSR	REVERSE	846	22	60.01	40.91	2	0	TCATTCACACATTCACACTCCA
1355	RC.8098	1	SSR	FORWARD	1475	21	60.36	38.1	7	3	ATTGGAACATTGCCAAAGTGA	233	1722	1722	5	2	GAT	3	18
1356	RC.8098	1	SSR	REVERSE	1707	23	58.97	39.13	6	2	GGAACCTTCTTATTTTGGTTCCT
1357	RC.8119	1	SSR	FORWARD	453	21	59.53	38.1	2	2	TCAACCTTTTCTTCCATCCAA	214	1844	1844	4	3	GCCAGT	6	36
1358	RC.8119	1	SSR	REVERSE	666	21	58.99	52.38	3	1	CAAGGCAGGTCAACTTAGAGG
1359	RC.8140	1	SSR	FORWARD	14	21	58.99	42.86	4	3	TCCACGATAACTCAATGGTGA	233	4812	4812	6	2	AAAT	4	20
1360	RC.8140	1	SSR	REVERSE	246	21	60.74	52.38	4	3	GCCACCATCCTTCCAAGTTAC
1361	RC.8187	1	SSR	FORWARD	2	23	57.87	30.43	6	0	AAAATGTTATCTTTTGCCTTTCC	206	664	664	5	2	ATAA	4	20
1362	RC.8187	1	SSR	REVERSE	207	22	60.42	40.91	4	0	TGGAAATTGAGAGGATTTGAGG
1363	RC.8204	1	SSR	FORWARD	1	22	59.81	54.55	7	2	TGAGACTCAGACCTCGCTACTG	223	570	570	4	2	TAC	3	36
1364	RC.8204	1	SSR	REVERSE	223	21	59.9	42.86	4	0	GCAAACAGCTCAATCACAACA
1365	RC.8239	1	SSR	FORWARD	1896	21	58.61	47.62	4	0	GAGAAGAGAAGGCAGATCCAA	204	2121	2121	5	2	CTT	3	21
1366	RC.8239	1	SSR	REVERSE	2099	21	59.47	52.38	4	0	CCTGTGGCAGCTCATCTATCT
1367	RC.8256	1	SSR	FORWARD	753	22	60	40.91	8	1	TTTGTGGCCACTTATGAATCTG	209	973	973	4	2	TAT	3	18
1368	RC.8256	1	SSR	REVERSE	961	21	59.07	47.62	5	2	GTAAGCACCGTCCTCATCAAT
1369	RC.8281	1	SSR	FORWARD	134	21	60.06	47.62	4	2	GATTTGGTTCCTCGAAAGGAG	202	351	351	5	0	GA	2	16
1370	RC.8281	1	SSR	REVERSE	335	21	59.98	47.62	5	0	CGGGACTATCACACTCCAAAA
1371	RC.8308	1	SSR	FORWARD	113	21	59.65	42.86	3	0	GGCAGCACAATAACAACACAA	201	513	513	5	3	TCT	3	21
1372	RC.8308	1	SSR	REVERSE	313	21	59.95	47.62	4	1	AGAGGAATCGGAGTGGTGATT
1373	RC.8316	1	SSR	FORWARD	206	22	60.09	36.36	2	0	TCACAATCCAATACCAAAACCA	185	396	396	4	2	AAC	3	18
1374	RC.8316	1	SSR	REVERSE	390	22	59.8	36.36	5	2	CAATGGAAACAAATCATCTGGA
1375	RC.8336	1	SSR	FORWARD	1	21	55.4	33.33	3	0	CACATTTCACAATCAAACACA	176	305	305	5	0	CAT	3	36
1376	RC.8336	1	SSR	REVERSE	176	21	59.57	52.38	8	2	GGAGACACGTGTTGAAGATCC
1377	RC.8386	1	SSR	FORWARD	508	21	59.09	42.86	3	2	ATGTTGGGTGAAAGACAAAGC	241	970	970	8	3	GTTGT	5	25
1378	RC.8386	1	SSR	REVERSE	748	21	59.06	38.1	3	0	TGTTCTTCACCACCACAAAAA
1379	RC.8468	1	SSR	FORWARD	173	21	60.65	47.62	6	2	CAATATTCGTGCCAACTGAGC	194	379	379	3	0	AAAT	4	20
1380	RC.8468	1	SSR	REVERSE	366	21	59.93	47.62	3	2	GAAATGGTGGGAGGGTTACAT
1381	RC.8504	1	SSR	FORWARD	426	21	59.29	42.86	4	3	ATTGGTACTGATGGCGATGAT	198	1947	1947	6	2	TGC	3	18
1382	RC.8504	1	SSR	REVERSE	623	21	59.79	47.62	3	0	TTGACACAAGAGCACCAACAC
1383	RC.8535	1	SSR	FORWARD	45	21	59.79	47.62	3	3	AGCGACCTTTACAACCTGTGA	249	332	332	6	2	TG	2	18
1384	RC.8535	1	SSR	REVERSE	293	21	60.22	38.1	6	3	TTTGATGGATGAAAACGGTGT
1385	RC.8535	1	SSR	FORWARD	151	21	60.15	52.38	1	0	TGTGTCCTGTGTGTGTGTGTG	170	332	332	3	1	GA	2	42
1386	RC.8535	1	SSR	REVERSE	320	21	60.01	52.38	7	2	GAGACTTGAAGACTGCCATGC
1387	RC.8574	1	SSR	FORWARD	195	21	60.73	52.38	3	0	GTTTTACCGTGAGGGATGGAG	203	466	466	4	2	AT	2	24
1388	RC.8574	1	SSR	REVERSE	397	21	60.81	47.62	4	2	CCATTTGGTAGCGAAAGATCC
1389	RC.8582	1	SSR	FORWARD	884	21	59.04	38.1	5	1	TGTTGGTTTGCATGATGACTT	211	1127	1127	6	3	GA	2	42
1390	RC.8582	1	SSR	REVERSE	1094	21	60.08	52.38	4	2	CCTCTCCCTTACCTTTCATGC
1391	RC.8604	1	SSR	FORWARD	7	23	56.25	39.13	2	0	CCATCTCACACATTACATTCTTC	207	2612	2612	4	2	CT	2	22
1392	RC.8604	1	SSR	REVERSE	213	21	60.13	47.62	2	1	CCCAGAAAACACACTCCTTGA
1393	RC.8618	1	SSR	FORWARD	14	22	57.38	40.91	6	2	TCCTCTCTCGAGTCCTTAAAAA	204	228	228	4	0	CTT	3	18
1394	RC.8618	1	SSR	REVERSE	217	23	57.7	34.78	4	0	TGAAGAAGAAGAAGAAGCTGAAA
1395	RC.8620	1	SSR	FORWARD	203	21	60.18	42.86	3	3	TTTGGTTATCATCCTGGTGGA	192	566	566	2	2	GGA	3	18
1396	RC.8620	1	SSR	REVERSE	394	21	60	52.38	3	2	CTCTTCGTCTTCATCGTCGTC
1397	RC.8652	1	SSR	FORWARD	3	21	59.61	52.38	1	0	GTGAGGTGAGTGAGGGTTTTG	178	1347	1347	6	1	CAT	3	18
1398	RC.8652	1	SSR	REVERSE	180	21	59.92	47.62	4	2	TTGTCCATCTTCACCTGATCC
1399	RC.8670	1	SSR	FORWARD	193	21	60.46	47.62	3	0	TTTCTCCTTCAACTCCCCAAC	200	2190	2190	5	3	GAA	3	18
1400	RC.8670	1	SSR	REVERSE	392	21	60.63	52.38	2	0	CGAGAGAGGGATGAGTTTGGT
1401	RC.8670	1	SSR	FORWARD	364	21	59.78	42.86	2	0	TCCATCAAACCAAACTCATCC	230	2190	2190	4	0	GAA	3	21
1402	RC.8670	1	SSR	REVERSE	593	21	59.08	42.86	6	3	CTTCGTATTCATCAGCTGCAA
1403	RC.8739	1	SSR	FORWARD	717	21	59.83	47.62	4	2	CATCCGTAAGATCACGACCAT	189	941	941	3	2	GAA	3	18
1404	RC.8739	1	SSR	REVERSE	905	19	60.08	52.63	2	2	ACCTTTCCACCACCACCAT
1405	RC.8742	1	SSR	FORWARD	23	21	60.36	38.1	4	0	TTGTTCCTTGTTCCACCAAAA	230	1997	1997	4	0	TTC	3	18
1406	RC.8742	1	SSR	REVERSE	252	21	59.43	42.86	6	2	TTGGAGTGAGTGATTGCAAGA
1407	RC.8749	1	SSR	FORWARD	910	21	60.12	33.33	6	1	TTCCATTTGGATTGGATTTGA	203	1401	1401	4	1	AAT	3	21
1408	RC.8749	1	SSR	REVERSE	1112	21	60.19	42.86	6	3	ACCACCACGTGTCAACAATTT
1409	RC.8802	1	SSR	FORWARD	128	23	60.46	34.78	2	0	TGATTTGACTTCGCTTATTTTGG	202	948	948	3	0	GGA	3	18
1410	RC.8802	1	SSR	REVERSE	329	21	60.24	52.38	4	3	CATGCCCTATCTGCTGGAGTA
1411	RC.8807	1	SSR	FORWARD	256	21	60.06	42.86	5	1	CGATTTGATTCCAACTCCTCA	205	601	601	4	1	TTC	3	18
1412	RC.8807	1	SSR	REVERSE	460	21	60.49	47.62	3	2	GAAGCAGTCTTTCACCCCAAT
1413	RC.8811	1	SSR	FORWARD	13	23	52.72	30.43	6	0	GAAGCTTAATTTCTTCTCTTCTT	144	1652	1652	4	0	TTCT	4	28
1414	RC.8811	1	SSR	REVERSE	156	21	60.28	47.62	5	3	GTGAAACTGCCAGCATGATCT
1415	RC.8820	1	SSR	FORWARD	219	21	59.33	42.86	6	1	AAATTCATGCCAGCAGAAGAC	188	1594	1594	6	1	AAT	3	21
1416	RC.8820	1	SSR	REVERSE	406	21	60.13	42.86	4	2	TGGATACAAACGACTGCATGA
1417	RC.8820	1	SSR	FORWARD	710	21	60.14	42.86	4	2	AAGGGTAAAAGTTGCGCTGAT	188	1594	1594	4	1	GTA	3	18
1418	RC.8820	1	SSR	REVERSE	897	21	60.36	38.1	4	0	ATGACTCCACCAATGCAAAAA
1419	RC.8839	1	SSR	FORWARD	1824	21	60.13	47.62	5	3	GGATAACACGCACCTTCAAGA	204	2278	2278	4	3	TTG	3	33
1420	RC.8839	1	SSR	REVERSE	2027	21	59.98	42.86	4	0	ATGGCGCTTCTTTTTCTCTTC
1421	RC.8869	1	SSR	FORWARD	3397	21	60.12	47.62	3	2	TGAAAACTCCTCTGCTCTGGA	203	9284	9284	5	2	TGA	3	18
1422	RC.8869	1	SSR	REVERSE	3599	21	60.15	47.62	5	1	AGTGCAGGCAATGATTACGAC
1423	RC.8871	1	SSR	FORWARD	481	21	59.82	47.62	6	1	TCTTGCTGGATCTCCATGACT	201	1478	1478	4	1	CAC	3	21
1424	RC.8871	1	SSR	REVERSE	681	21	59.84	33.33	5	2	GTTTTGAATTGGTTGGCAAAA
1425	RC.8903	1	SSR	FORWARD	23	21	59.92	42.86	6	2	CCTGGTTTGATGAAAGGATCA	199	282	282	6	3	GTG	3	18
1426	RC.8903	1	SSR	REVERSE	221	21	60.78	47.62	2	0	CCGCAACTCTTTCACTTTCCT
1427	RC.8910	1	SSR	FORWARD	326	21	59.77	42.86	5	2	TTTGTGAAGCAGAGACTGCAA	200	1085	1085	4	1	GGT	3	18
1428	RC.8910	1	SSR	REVERSE	525	21	60.09	47.62	4	0	GCTTTGCCCCTCATTAGAAAC
1429	RC.8914	1	SSR	FORWARD	1544	21	59.86	52.38	4	2	CCAGTCTTGATGGTCTCTTGC	201	1847	1847	5	2	ATT	3	18
1430	RC.8914	1	SSR	REVERSE	1744	21	59.46	47.62	4	2	CAGAGTGCTTCATTCACATGC
1431	RC.9104	1	SSR	FORWARD	19	21	59.78	42.86	5	1	GGATGATCTTGGGTTTGTTGA	218	311	311	5	2	ATT	3	18
1432	RC.9104	1	SSR	REVERSE	236	21	59.96	57.14	5	0	GTTAGAGCCTCCTCCTCTCCA
1433	RC.9160	1	SSR	FORWARD	889	21	59.69	47.62	4	1	GATCGAAGACGACGAAATGAC	201	1232	1232	4	0	AAGA	4	40
1434	RC.9160	1	SSR	REVERSE	1089	21	59.61	52.38	5	2	GACACCGATTGAGGTGTTAGC
1435	RC.9161	1	SSR	FORWARD	2	21	60.2	38.1	5	0	CATCGAAATTGGAAGAAGCAA	198	345	345	3	0	CTT	3	21
1436	RC.9161	1	SSR	REVERSE	199	21	60.03	52.38	2	2	TGCGTTGAGAGAGAGAAGAGC
1437	RC.9163	1	SSR	FORWARD	3	22	59.94	50	4	2	CGACGTGACTGAGCTTTACATC	191	1839	1839	3	2	CT	2	34
1438	RC.9163	1	SSR	REVERSE	193	21	59.67	38.1	5	1	TCATTTTGGTTTCGGAAGAGA
1439	RC.9174	1	SSR	FORWARD	32	22	58.35	31.82	5	1	AGCAACCTTTGAAACAAAAATG	175	214	214	6	3	ATT	3	18
1440	RC.9174	1	SSR	REVERSE	206	23	59.19	34.78	7	2	CATGTTTGAGTTGCTCAATTGTT
1441	RC.9216	1	SSR	FORWARD	1	21	55.71	47.62	4	1	TGCACTCTCTCTACGTTTCAC	205	949	949	6	2	TCT	3	30
1442	RC.9216	1	SSR	REVERSE	205	21	59.73	42.86	4	1	TCGTTGAAGAACGGTGAGATT
1443	RC.9234	1	SSR	FORWARD	243	21	59.77	47.62	7	2	CGGTGGTTACCAAAGGTGTTA	207	1054	1054	7	3	ATTC	4	24
1444	RC.9234	1	SSR	REVERSE	449	21	59.81	47.62	4	1	GATTCGGTACTCCACCATTGA
1445	RC.9335	1	SSR	FORWARD	1299	21	60.19	47.62	3	0	CGATTATGGTCCCCACTTTCT	186	1611	1611	3	0	TTTA	4	28
1446	RC.9335	1	SSR	REVERSE	1484	21	59.6	47.62	2	0	TTCTCTCCCTGACTTTGCTTG
1447	RC.9359	1	SSR	FORWARD	17	21	60.25	52.38	3	0	CTTTGCTACGGTTCCTCCTTC	187	456	456	6	0	TC	2	28
1448	RC.9359	1	SSR	REVERSE	203	21	59.6	42.86	3	2	CAGCAAGGACAACCATTTTTC
1449	RC.9364	1	SSR	FORWARD	6	23	59.02	43.48	5	1	TGAGAGGTGTAACATTTGGTGTC	186	233	233	5	3	AT	2	20
1450	RC.9364	1	SSR	REVERSE	191	23	59.83	47.83	6	2	CACAAAACAGGACTAGCTCCCTA
1451	RC.9423	1	SSR	FORWARD	2195	21	59.84	47.62	4	2	TCTAGGCCCCCAACAAATACT	200	2699	2699	6	0	TCA	3	18
1452	RC.9423	1	SSR	REVERSE	2394	21	59.95	47.62	4	3	GTTGAGGGTGATGATGATGCT
1453	RC.9423	1	SSR	FORWARD	2195	21	59.84	47.62	4	2	TCTAGGCCCCCAACAAATACT	200	2699	2699	6	0	CAG	3	18
1454	RC.9423	1	SSR	REVERSE	2394	21	59.95	47.62	4	3	GTTGAGGGTGATGATGATGCT
1455	RC.9432	1	SSR	FORWARD	713	21	59.9	42.86	5	2	AACGATTCTTCTGCTGCATGT	199	1224	1224	4	1	TGA	3	18
1456	RC.9432	1	SSR	REVERSE	911	21	59.86	42.86	2	2	AAGGAACGAAATGGAACTGGT
1457	RC.9443	1	SSR	FORWARD	3	20	54.02	30	4	0	TGAATCCATTGTAAACCAAA	207	267	267	3	2	AAT	3	21
1458	RC.9443	1	SSR	REVERSE	209	22	60	50	5	0	GGGTCCGTGTATCATAGGTGTT
1459	RC.9458	1	SSR	FORWARD	2099	21	60.23	47.62	1	0	AGTGGTGTTGTTGTTGGTGGT	197	2459	2459	4	2	AAG	3	18
1460	RC.9458	1	SSR	REVERSE	2295	21	59.95	47.62	5	1	ACGGTCACGATCATCTCAATC
1461	RC.9478	1	SSR	FORWARD	1024	21	59.82	38.1	4	0	CCGTCAAAATCCGAATAACAA	200	1474	1474	4	1	ACC	3	18
1462	RC.9478	1	SSR	REVERSE	1223	21	60.46	38.1	6	2	TAAACGCGCCGATTACAATTA
1463	RC.9508	1	SSR	FORWARD	7	21	60.14	57.14	4	2	GACTAAACTCGACCCGCTACC	195	637	637	5	3	AG	2	18
1464	RC.9508	1	SSR	REVERSE	201	21	59.9	47.62	6	2	TGTGTTGGTACCGTCGTGATA
1465	RC.9541	1	SSR	FORWARD	2285	21	60.13	47.62	3	0	CCCACTTCACAAGAAACTCCA	237	2523	2523	4	2	TC	2	32
1466	RC.9541	1	SSR	REVERSE	2521	22	57.72	31.82	4	1	TCAAACAAAATCCCTTGAATCT
1467	RC.9544	1	SSR	FORWARD	406	21	60.48	47.62	6	2	CGTCGATGTCGATTGATAAGG	206	649	649	4	1	AG	2	22
1468	RC.9544	1	SSR	REVERSE	611	21	58.58	42.86	4	0	TCTTTCCATATTCTCCCTCCA
1469	RC.9593	1	SSR	FORWARD	271	21	59.84	47.62	4	2	CCCACCATTGTCCAAGAAGTA	198	885	885	3	2	GAA	3	27
1470	RC.9593	1	SSR	REVERSE	468	21	60.11	52.38	6	2	TGCATAGGGCACACTATCCTC
1471	RC.9593	1	SSR	FORWARD	271	21	59.84	47.62	4	2	CCCACCATTGTCCAAGAAGTA	198	885	885	3	2	TGA	3	18
1472	RC.9593	1	SSR	REVERSE	468	21	60.11	52.38	6	2	TGCATAGGGCACACTATCCTC
1473	RC.9593	1	SSR	FORWARD	417	21	59.68	47.62	2	2	TGACGAGGAAGAGGGTTATGA	218	885	885	5	3	GAA	3	18
1474	RC.9593	1	SSR	REVERSE	634	21	60.11	52.38	6	2	TGCATAGGGCACACTATCCTC
1475	RC.9609	1	SSR	FORWARD	2143	21	60.03	47.62	4	0	GATGGTGTGCAGAAAGTGGTT	228	3078	3078	5	3	AAG	3	18
1476	RC.9609	1	SSR	REVERSE	2370	21	59.44	33.33	3	2	TGGAATCAAAGGCAAAACATT
1477	RC.9730	1	SSR	FORWARD	17	22	58.96	40.91	5	2	TTGTTCTGTTGGAGAAGAAGGA	201	318	318	3	2	CAT	3	18
1478	RC.9730	1	SSR	REVERSE	217	21	59.18	42.86	6	3	TGGCCACTCTGTTATGTCAAA
1479	RC.9801	1	SSR	FORWARD	302	21	59.43	47.62	4	3	CGTGGCTTCGTTGTTAAGTCT	199	725	725	3	0	CATT	4	24
1480	RC.9801	1	SSR	REVERSE	500	21	60.1	33.33	6	2	TGAAAAATGCCTTTGTTTTGC
1481	RC.9811	1	SSR	FORWARD	76	21	60.14	42.86	3	0	TTAGCCGAGTTTGAAGAAGCA	220	565	565	2	0	TCA	3	18
1482	RC.9811	1	SSR	REVERSE	295	21	59.97	42.86	3	1	TTTTGGAGGAAGATAGCAGCA
1483	RC.9817	1	SSR	FORWARD	618	21	60.31	42.86	4	2	GTGAGTGCAAAGAACGCAAAT	200	924	924	5	2	GA	2	36
1484	RC.9817	1	SSR	REVERSE	817	22	60.32	40.91	6	0	GCCCTAGAATTTTATGCAACCA
1485	RC.9825	1	SSR	FORWARD	12	19	60	47.37	6	2	AAGTGCAGATCGCAAAACG	207	491	491	3	2	AGA	3	27
1486	RC.9825	1	SSR	REVERSE	218	21	60.06	47.62	2	2	GGAAAGGGAGAAGATGAAACG
1487	RC.9837	1	SSR	FORWARD	16	21	58.72	42.86	6	2	AACACATTCTATGCGCAACAC	200	310	310	4	3	AG	2	16
1488	RC.9837	1	SSR	REVERSE	215	21	60.9	42.86	3	2	TTTCATACGCCAAACCTTGTG
1489	RC.9888	1	SSR	FORWARD	18	21	59.94	57.14	4	1	ACGTACTGGACACTGGACACC	219	296	296	4	1	ATC	3	21
1490	RC.9888	1	SSR	REVERSE	236	22	59.47	40.91	3	1	TGGAAATGGAGTAGTGGTTTGA
1491	RC.9890	1	SSR	FORWARD	252	21	59.77	42.86	3	0	CGTCGGTCTTTTTGTCTTTTG	205	492	492	5	0	GT	2	18
1492	RC.9890	1	SSR	REVERSE	456	22	59.95	45.45	4	3	GCGAAAAACTATCTGTGCAGTG
1493	RC.9914	1	SSR	FORWARD	18	21	59.91	42.86	8	2	TGTTCATGACCATCTCCATCA	216	1090	1090	4	0	TTC	3	18
1494	RC.9914	1	SSR	REVERSE	233	21	60.06	52.38	8	2	AAGTGACAACGGAGTCACCAC
1495	RC.9918	1	SSR	FORWARD	33	21	59.67	47.62	2	0	TAACACACCACACGCAAACTC	192	1365	1365	5	3	CAT	3	27
1496	RC.9918	1	SSR	REVERSE	224	21	59.93	52.38	6	0	GCGAGTTAGGTCGACTGTTTG
1497	RC.9937	1	SSR	FORWARD	23	21	60.14	47.62	7	2	CCCAACTTGGTAGCATTAGCA	203	226	226	4	3	TC	2	28
1498	RC.9937	1	SSR	REVERSE	225	22	59.31	36.36	7	3	TGATGATGATGATGATGATTCG
1499	RC.9948	1	SSR	FORWARD	10	23	56.35	30.43	2	1	AGAAGAAGAATGAAAAGGAATGA	191	202	202	2	0	GTTT	4	20
1500	RC.9948	1	SSR	REVERSE	200	21	60.21	42.86	2	0	TAAATGGAGGTTGTGGTTGGA
1501	RC.9995	1	SSR	FORWARD	114	21	60.03	47.62	6	2	GAGGGATCCAAATCAAAGAGC	211	1097	1097	6	2	TAT	3	21
1502	RC.9995	1	SSR	REVERSE	324	21	60.87	42.86	4	0	TAATTGATTCTGTGCCGGTTG
1503	RC.9995	1	SSR	FORWARD	585	21	60.39	52.38	4	0	GGAGGATGTATTGCAGTGGTG	199	1097	1097	5	1	AGG	3	18
1504	RC.9995	1	SSR	REVERSE	783	21	59.57	52.38	6	3	GCCGTCATGAATCCTACAGAC
1505	RC.9996	1	SSR	FORWARD	679	22	59.84	36.36	6	2	CACCCATTGATTTCAACAAAGA	200	885	885	3	2	AC	2	16
1506	RC.9996	1	SSR	REVERSE	878	23	52.68	52.17	0	0	CTCTCTCTCTCTCTCTCTCTCTC
1507	RC.10027	1	SSR	FORWARD	988	21	59.7	47.62	4	0	GAGATCCTCGCCGTCTATTTT	254	1243	1243	4	0	AG	2	22
1508	RC.10027	1	SSR	REVERSE	1241	22	56.9	40.91	2	2	CACACACTCCAAAACACTTCTT
1509	RC.10041	1	SSR	FORWARD	2	22	59.72	40.91	6	3	CATCATGACACTGAATGCTCAA	208	2082	2082	5	2	CT	2	24
1510	RC.10041	1	SSR	REVERSE	209	21	59.53	47.62	4	2	AGTTGGTTGCAGTGAAGAAGC
1511	RC.10111	1	SSR	FORWARD	24	21	59.64	38.1	3	2	AAAGCCACAAACAACTTCCAA	205	640	640	4	0	AC	2	16
1512	RC.10111	1	SSR	REVERSE	228	21	60	52.38	3	0	CAGCCAGAATCCACAGAAGAG
1513	RC.10203	1	SSR	FORWARD	1	20	54.6	40	4	2	CAAAGATTCCACAACACGTA	218	559	559	4	1	ATC	3	30
1514	RC.10203	1	SSR	REVERSE	218	21	60.03	38.1	6	2	GAATGATTTTCGAAGCCATGA
1515	RC.10252	1	SSR	FORWARD	26	22	54.62	31.82	4	0	CAAACAAGTTAAGCAAATCAAG	223	1617	1617	6	0	ATC	3	18
1516	RC.10252	1	SSR	REVERSE	248	21	59.72	47.62	6	2	GCCATGCTTTACAAGATGAGG
1517	RC.10284	1	SSR	FORWARD	2	21	59.37	47.62	4	3	ACGGGTGGTAATCGACAGTTA	207	223	223	5	1	GAA	3	24
1518	RC.10284	1	SSR	REVERSE	208	21	59.97	42.86	6	2	CTATTTGCTGGCATTCCATGT
1519	RC.10330	1	SSR	FORWARD	5	21	60.9	47.62	8	1	ATTATGGCCCTAACCCGAACT	198	1391	1391	4	1	AAC	3	18
1520	RC.10330	1	SSR	REVERSE	202	21	60.99	52.38	6	2	CAGCATCCGGAAAGGTAACTC
1521	RC.10334	1	SSR	FORWARD	110	21	59.71	42.86	2	0	CCCAAAACATCACCCTAAACA	183	292	292	5	0	TTAG	4	48
1522	RC.10334	1	SSR	REVERSE	292	21	59.88	38.1	5	2	ACAACAACACCAATGATGCAA
1523	RC.10347	1	SSR	FORWARD	2219	21	60.31	42.86	6	0	TTCACTGCAGGCATTACAACA	199	2444	2444	4	1	GCA	3	24
1524	RC.10347	1	SSR	REVERSE	2417	21	59.51	42.86	6	0	AAGCTGAGATTGCAAAAGTGG
1525	RC.10347	1	SSR	FORWARD	2219	21	60.31	42.86	6	0	TTCACTGCAGGCATTACAACA	199	2444	2444	4	1	CAA	3	18
1526	RC.10347	1	SSR	REVERSE	2417	21	59.51	42.86	6	0	AAGCTGAGATTGCAAAAGTGG
1527	RC.10374	1	SSR	FORWARD	206	21	60.02	47.62	4	2	CCATTCATGTGTCTCAACGTG	237	641	641	5	2	TG	2	16
1528	RC.10374	1	SSR	REVERSE	442	22	59.88	45.45	6	0	GCTAGCAACAAACACACACACA
1529	RC.10395	1	SSR	FORWARD	196	21	59.53	47.62	5	3	AGCAAGCAAAGGAACAGTGTC	204	845	845	5	1	TC	2	16
1530	RC.10395	1	SSR	REVERSE	399	21	60.1	57.14	6	3	TCCTTAGAGGGAGGAGCTCAG
1531	RC.10452	1	SSR	FORWARD	10	21	59.93	42.86	4	3	CATTTCCAACCCCTAATTGGT	231	972	972	4	2	CT	2	20
1532	RC.10452	1	SSR	REVERSE	240	21	60.26	42.86	4	2	AACCACACACCTTGATCCAAA
1533	RC.10469	1	SSR	FORWARD	594	22	58.77	45.45	6	2	TCCTGAAACAGGTACCGTAAGA	185	779	779	3	0	ATT	3	42
1534	RC.10469	1	SSR	REVERSE	778	22	59.63	36.36	6	2	TCCCAGCTCATTGTAAACAAAA
1535	RC.10474	1	SSR	FORWARD	488	21	60.23	42.86	3	0	AAACGAAAACCAGGCATAACC	203	765	765	3	0	ATC	3	18
1536	RC.10474	1	SSR	REVERSE	690	21	60.23	47.62	4	0	GAGTGGATGGCAATAGCAAGA
1537	RC.10483	1	SSR	FORWARD	9	21	60.25	47.62	4	2	TTTCTCTTACCGGAGCCTGTT	178	260	260	3	0	AGA	3	27
1538	RC.10483	1	SSR	REVERSE	186	21	59.75	33.33	2	0	TTTCGTTTCGTTCATTTGCTT
1539	RC.10496	1	SSR	FORWARD	1087	21	59.99	42.86	8	2	ATGAATTCAAGCAACGTGGAC	161	1312	1312	4	3	AAC	3	24
1540	RC.10496	1	SSR	REVERSE	1247	21	59.23	38.1	2	0	TCCTTCCTTTCCGTTTTTCTT
1541	RC.10547	1	SSR	FORWARD	373	21	59.96	42.86	4	0	CTTTTGGGACATCAACAGGAA	197	569	569	4	0	AG	2	18
1542	RC.10547	1	SSR	REVERSE	569	21	60.85	52.38	2	1	CACTTCCACCACCACCACTAA
1543	RC.10550	1	SSR	FORWARD	2	21	59.49	42.86	4	1	CAAACAACCACCACAGTTTCA	198	211	211	4	1	AGT	3	18
1544	RC.10550	1	SSR	REVERSE	199	21	60.59	42.86	8	2	TCTGAATTAATGCCGACCTCA
1545	RC.10580	1	SSR	FORWARD	1781	21	59.65	57.14	6	2	CCTCCACCAGCTGCTACTCTA	193	2402	2402	4	2	ACC	3	18
1546	RC.10580	1	SSR	REVERSE	1973	21	60.1	47.62	2	0	AAGGGAACAAGGAAGGTGAGA
1547	RC.10587	1	SSR	FORWARD	32	21	61.85	52.38	6	2	GTGCCGCTCTCTGATCTGAAT	196	815	815	4	2	AAG	3	27
1548	RC.10587	1	SSR	REVERSE	227	21	59.22	38.1	5	0	AGAATTGTTCTGCGGATTTTG
1549	RC.10618	1	SSR	FORWARD	188	21	59.28	42.86	4	0	CCTCAAAATTCACAACCATCC	203	903	903	6	3	ATC	3	21
1550	RC.10618	1	SSR	REVERSE	390	21	61.84	57.14	2	2	GGTGATGGTAGGAGGCAAGTG
1551	RC.10658	1	SSR	FORWARD	1198	22	60.14	40.91	6	0	CCATTTTATGATGGGAAGAGGA	165	1375	1375	4	0	AGA	3	18
1552	RC.10658	1	SSR	REVERSE	1362	21	56.12	33.33	4	0	TCAAACACTAAACCTGCAAAA
1553	RC.10671	1	SSR	FORWARD	341	21	59.48	38.1	7	2	TTGTGAACATTGTTTGGTTGC	198	1799	1799	3	1	GTT	3	24
1554	RC.10671	1	SSR	REVERSE	538	21	60.17	47.62	3	0	GGATTAGGTGGTTTCCTTCCA
1555	RC.10694	1	SSR	FORWARD	1132	21	60.1	47.62	3	0	GAAACACATCGGAGGACAAGA	287	1517	1517	5	1	AG	2	30
1556	RC.10694	1	SSR	REVERSE	1418	21	60	47.62	4	3	TACATGGTATCCTGCGTGACA
1557	RC.10697	1	SSR	FORWARD	201	21	59.82	38.1	6	0	TTTTGGACCCAATCAAACAAG	200	416	416	4	1	GAT	3	24
1558	RC.10697	1	SSR	REVERSE	400	23	56.99	43.48	3	2	TGTTGTAGTTGTAGCATCACTCC
1559	RC.10703	1	SSR	FORWARD	1	19	55.81	42.11	4	0	GCCAAGGCAAAAATAACAC	203	2656	2656	5	1	CT	2	36
1560	RC.10703	1	SSR	REVERSE	203	21	59.87	42.86	3	3	CGCATTGTTGAGAAAAAGGAG
1561	RC.10780	1	SSR	FORWARD	49	21	60.58	52.38	7	1	TGTGCTTGAAGCTCCTACTGG	190	1210	1210	5	1	GTG	3	21
1562	RC.10780	1	SSR	REVERSE	238	21	59.98	42.86	4	2	CCAACAAGAACCGATTTCGTA
1563	RC.10799	1	SSR	FORWARD	656	21	60.19	57.14	8	3	GGTGGTACCAACACTGTGTCC	179	834	834	4	1	AG	2	24
1564	RC.10799	1	SSR	REVERSE	834	23	60.02	39.13	6	2	GAATTCTAAGTTGAAGGCCGTTT
1565	RC.10820	1	SSR	FORWARD	3	21	60.12	42.86	4	2	CAATTTTTCGTCGTCTCCGTA	207	355	355	4	3	TC	2	22
1566	RC.10820	1	SSR	REVERSE	209	22	59.76	50	6	0	TGTCCTGACACCTACCTGAGAA
1567	RC.10848	1	SSR	FORWARD	1164	21	60.41	42.86	8	3	AGCAAATGTGCGCATTCTAAG	204	1927	1927	5	3	ATG	3	21
1568	RC.10848	1	SSR	REVERSE	1367	21	60.13	47.62	5	2	AGGGACATTGTGATGCTTGAG
1569	RC.10896	1	SSR	FORWARD	1	23	51.58	30.43	8	3	GCAATATATATACACCTTTGTCA	213	270	270	3	2	TTC	3	21
1570	RC.10896	1	SSR	REVERSE	213	21	60.09	47.62	5	0	AGAGAATCATGGCTGATGTGG
1571	RC.10991	1	SSR	FORWARD	535	21	60.01	42.86	4	0	AGCACCTGAGAAGATGCAAAA	200	735	735	4	0	ATGA	4	24
1572	RC.10991	1	SSR	REVERSE	734	21	59.12	42.86	2	0	AAGAGGCGAAGAGCATAAACA
1573	RC.10994	1	SSR	FORWARD	56	22	59.25	50	1	0	CACACACACAGACACAGACACA	204	439	439	2	1	TTC	3	24
1574	RC.10994	1	SSR	REVERSE	259	23	58.1	30.43	4	1	TGAAGTTTTGGAACATTTTATGG
1575	RC.11056	1	SSR	FORWARD	70	21	60.1	47.62	2	0	CTCTCTCATTCCACCAACCAA	187	279	279	4	1	CAAGCC	6	30
1576	RC.11056	1	SSR	REVERSE	256	21	60.16	42.86	3	1	AGGTTTTGACGGCTTTTCAGT
1577	RC.11110	1	SSR	FORWARD	51	21	59.87	42.86	4	0	TTTCCTGACTCGTTGCATCTT	170	317	317	3	1	TCT	3	18
1578	RC.11110	1	SSR	REVERSE	220	21	60.15	47.62	4	0	GATTAACTTGTGGCGGTAGCA
1579	RC.11121	1	SSR	FORWARD	1	22	55.37	36.36	2	0	CAACTAAACACGCATAACAAAG	215	1562	1562	5	2	ATA	3	21
1580	RC.11121	1	SSR	REVERSE	215	22	59.75	45.45	4	2	AAGGAGATGAAGGACTTGTTCG
1581	RC.11122	1	SSR	FORWARD	82	21	60.43	52.38	7	3	CCTATTGTCGTCGTCAACACC	201	366	366	4	1	AAG	3	21
1582	RC.11122	1	SSR	REVERSE	282	21	60.02	47.62	5	3	AGGTTTTCGGTGAGTGAACCT
1583	RC.11145	1	SSR	FORWARD	113	21	59.91	42.86	4	2	TGAAATCCCAGCCATATCTTG	194	873	873	6	1	GAG	3	18
1584	RC.11145	1	SSR	REVERSE	306	21	60.01	47.62	6	2	CTGTCGGCCACACTATTTCAT
1585	RC.11204	1	SSR	FORWARD	516	21	59.81	42.86	3	2	TCCAGAACAAATGGGTATTCG	202	869	869	4	1	AAG	3	18
1586	RC.11204	1	SSR	REVERSE	717	21	60.14	47.62	5	2	TCTTTGACTTGGTCACGTTCC
1587	RC.11272	1	SSR	FORWARD	4	21	59.81	52.38	7	3	GCTCTGAGCTTCGTTCACAGT	209	331	331	4	1	ATAG	4	20
1588	RC.11272	1	SSR	REVERSE	212	21	60.91	42.86	4	2	ATACCAAAGCCAAACCCCTTT
1589	RC.11291	1	SSR	FORWARD	43	21	60.24	52.38	4	2	CTCCACTGTCCAAGGAGATCA	200	1404	1404	5	2	TCT	3	21
1590	RC.11291	1	SSR	REVERSE	242	21	60.03	47.62	6	1	GGATCCATTATTCGGGTCAGT
1591	RC.11302	1	SSR	FORWARD	125	21	60.03	38.1	4	0	AAAATCGAATCTCCTCCGAAA	189	357	357	4	1	AT	2	16
1592	RC.11302	1	SSR	REVERSE	313	22	51.28	40.91	4	0	TTGTGATGTAGAGAGTATAGGG
1593	RC.11312	1	SSR	FORWARD	3006	21	60.66	38.1	4	1	TGCTTGCACCAAAATCAAACT	211	3238	3238	2	0	GA	2	18
1594	RC.11312	1	SSR	REVERSE	3216	20	60.64	60	1	0	CCACCCCACCTCTCTCTCTT
1595	RC.11332	1	SSR	FORWARD	54	23	57.4	30.43	7	1	CAAAGTTTGAAATCCCTAAATCA	199	508	508	6	1	ATTC	4	24
1596	RC.11332	1	SSR	REVERSE	252	21	60.2	52.38	5	1	CTGCTACGACTTTGTCGCTTC
1597	RC.11357	1	SSR	FORWARD	692	21	59.72	42.86	2	2	ATGGGTAGTTTTTGGGCTGAT	186	877	877	5	2	AG	2	18
1598	RC.11357	1	SSR	REVERSE	877	21	55.75	47.62	2	0	TACCATTCTCTCCCACTAACC
1599	RC.11357	1	SSR	FORWARD	425	21	59.99	47.62	3	2	GGTGAAACTGGTGAAGCCATA	216	877	877	6	0	TGT	3	18
1600	RC.11357	1	SSR	REVERSE	640	21	60.27	47.62	3	0	GTCAATCACCAACGAACCAAC
1601	RC.11400	1	SSR	FORWARD	22	21	59.8	47.62	6	0	CCATGGTAATGGTTGAGAGGA	212	330	330	3	0	GAA	3	39
1602	RC.11400	1	SSR	REVERSE	233	21	60.29	47.62	4	1	TGTTGGCGTAAAGAGGAACAG
1603	RC.11430	1	SSR	FORWARD	5	23	59.82	47.83	2	0	CTCTCTCTCTCTGGTTTGCTTTG	175	358	358	3	0	TCTA	4	28
1604	RC.11430	1	SSR	REVERSE	179	21	60	47.62	4	3	GCGGCGTGTGAAGTATATGAT
1605	RC.11433	1	SSR	FORWARD	1172	21	59.44	42.86	3	0	AGCCCAGTTGATGTATTTGGA	207	1387	1387	7	1	GAT	3	21
1606	RC.11433	1	SSR	REVERSE	1378	21	58.99	47.62	6	0	TTCACGTTCACCTAGGCTTCT
1607	RC.11506	1	SSR	FORWARD	15	21	59.93	42.86	8	2	GTTTGTGGGTTGCAACAAAGT	189	1672	1672	5	3	TAT	3	18
1608	RC.11506	1	SSR	REVERSE	203	21	59.84	52.38	3	2	TATGTCCCCACCACTGACTTC
1609	RC.11568	1	SSR	FORWARD	432	21	60.25	57.14	2	1	GAGGGAACGAAGGTGAGAGAC	196	635	635	4	0	TGAG	4	20
1610	RC.11568	1	SSR	REVERSE	627	22	56.31	40.91	6	2	CACACACGTTATCGATGAGTTA
1611	RC.11606	1	SSR	FORWARD	461	21	60.06	42.86	2	2	CCCCGATAAACAACTCCAAAT	196	988	988	3	1	TTC	3	21
1612	RC.11606	1	SSR	REVERSE	656	21	59.63	47.62	3	0	GCCACAGTAAGCCAACAAATC
1613	RC.11611	1	SSR	FORWARD	299	23	60.02	39.13	5	3	GCGAAATCATAACTTTGGAGTTG	194	2084	2084	7	0	GAG	3	18
1614	RC.11611	1	SSR	REVERSE	492	21	59.75	33.33	6	2	AAATGTTAAATTGCGCGAAGA
1615	RC.11700	1	SSR	FORWARD	18	21	60.55	47.62	4	2	GGAGGGTCATTTGGTCAATTC	203	602	602	4	2	TCA	3	30
1616	RC.11700	1	SSR	REVERSE	220	21	60.2	47.62	7	3	GCAGGGTCACCCATTCTTAAT
1617	RC.11709	1	SSR	FORWARD	4	21	59.8	52.38	1	0	TCTCAAAACCCCTCTCTCTCC	233	5451	5451	7	3	CT	2	38
1618	RC.11709	1	SSR	REVERSE	236	21	60.83	42.86	7	3	GAACCAATTGAAGCGGTTTTC
1619	RC.11725	1	SSR	FORWARD	3	21	60.43	47.62	3	1	TGAAAGTGCTCCACGAAACTC	198	2585	2585	3	1	AACTC	5	25
1620	RC.11725	1	SSR	REVERSE	200	21	59.62	47.62	4	0	GCTACAACCAATCGAACAAGG
1621	RC.11756	1	SSR	FORWARD	64	21	59.58	47.62	4	2	GTGAAGCTGGAATTGGATACG	200	263	263	3	1	CAT	3	18
1622	RC.11756	1	SSR	REVERSE	263	21	60.4	52.38	8	2	GGTGGCATCTATGACACGAAC
1623	RC.11784	1	SSR	FORWARD	43	22	60.23	36.36	7	3	GCAAGCTGCAATTCAATTCATA	214	583	583	4	2	GAA	3	21
1624	RC.11784	1	SSR	REVERSE	256	21	60.23	47.62	3	3	CAAGGATGAGAGCACGATGAT
1625	RC.11813	1	SSR	FORWARD	282	21	60.18	47.62	2	0	AACCACCACCAACTACAACCA	193	2435	2435	4	2	TCT	3	18
1626	RC.11813	1	SSR	REVERSE	474	21	59.91	38.1	6	3	TGACGATGATGGCAATGATTA
1627	RC.11814	1	SSR	FORWARD	8	21	60.46	57.14	4	2	ACTACTCTGGAGCCACCTGCT	220	2051	2051	4	3	TGA	3	18
1628	RC.11814	1	SSR	REVERSE	227	21	60.25	33.33	8	3	AATTTTGCAAATTGCTTGCAG
1629	RC.11899	1	SSR	FORWARD	128	21	60.26	47.62	6	0	ATAGCATGCCACATCAGCTTC	267	1241	1241	6	1	ATC	3	18
1630	RC.11899	1	SSR	REVERSE	394	23	60.16	39.13	6	2	TGATGCTACATCTGCAAATAACG
1631	RC.12035	1	SSR	FORWARD	135	20	60.4	45	6	0	GAATTTGGATCCTCGGCTTT	188	370	370	6	3	AT	2	16
1632	RC.12035	1	SSR	REVERSE	322	23	60.21	34.78	6	2	TGGCTGAAATATAAACCAAATGC
1633	RC.12042	1	SSR	FORWARD	315	21	60.25	47.62	4	0	TCAGCTCATGGAACCTCAAAC	210	909	909	6	2	AAC	3	18
1634	RC.12042	1	SSR	REVERSE	524	21	60.28	47.62	4	3	CCCTTCGTCTTTTGAGACACA
1635	RC.12042	1	SSR	FORWARD	18	21	60.2	38.1	5	0	ATATTCAATCACCACCGCAAA	207	909	909	6	3	AATC	4	28
1636	RC.12042	1	SSR	REVERSE	224	21	59.97	52.38	2	2	GGCGGAGAAGAGTGAGAAGAT
1637	RC.12043	1	SSR	FORWARD	39	21	59.69	42.86	5	3	TTCGTCTTGTCCGAGAATGAT	203	760	760	6	1	GAA	3	21
1638	RC.12043	1	SSR	REVERSE	241	21	58.94	42.86	5	0	TGCAGCAGAAGAAGAAGACAA
1639	RC.12043	1	SSR	FORWARD	432	21	58.96	42.86	3	2	CCCACATAGCCAAAAGTGAAT	207	760	760	4	2	AATG	4	20
1640	RC.12043	1	SSR	REVERSE	638	21	60.06	47.62	2	0	CATTCGTTCCTTCCTTCCTTC
1641	RC.12068	1	SSR	FORWARD	16	22	60.07	36.36	7	3	TTCGATTTGAATCTGATCAACG	191	208	208	5	1	TCT	3	21
1642	RC.12068	1	SSR	REVERSE	206	22	59.78	40.91	5	3	AGCACCAACTCAAGTCAATGAA
1643	RC.12087	1	SSR	FORWARD	368	21	59.97	42.86	4	2	AATTCATCACCACCACCATGT	165	598	598	4	2	CAA	3	21
1644	RC.12087	1	SSR	REVERSE	532	21	59.9	42.86	4	0	TTTAAGAGCAGAATGCGGTGT
1645	RC.12093	1	SSR	FORWARD	11	23	54.85	34.78	2	1	CTTCTTCTTCTTCTTCATCTTCA	219	260	260	4	1	TCT	3	24
1646	RC.12093	1	SSR	REVERSE	229	21	60.66	42.86	4	0	GGAAATTAGCGATGGTTTTGG
1647	RC.12111	1	SSR	FORWARD	162	21	59	47.62	3	1	TAGGAGGAGGAAGGGATGATT	189	1266	1266	6	2	AAT	3	18
1648	RC.12111	1	SSR	REVERSE	350	21	59.44	47.62	2	0	CACCACTTCCATCTTGTTTCC
1649	RC.12128	1	SSR	FORWARD	230	22	59.05	50	4	2	AAGAGCCTTGGAGAACTAGGTG	210	659	659	4	1	TAGA	4	20
1650	RC.12128	1	SSR	REVERSE	439	22	59.55	36.36	4	3	TCATCGGAACGAATCTATTTGA
1651	RC.12213	1	SSR	FORWARD	8	21	59.93	47.62	3	2	GAAATGGTGGGAGGGTTACAT	165	292	292	3	2	TTA	3	18
1652	RC.12213	1	SSR	REVERSE	172	21	59.79	52.38	4	0	CTCACGGGACAGCAACTAAAC
1653	RC.12213	1	SSR	FORWARD	8	21	59.93	47.62	3	2	GAAATGGTGGGAGGGTTACAT	165	292	292	3	2	TATT	4	20
1654	RC.12213	1	SSR	REVERSE	172	21	59.79	52.38	4	0	CTCACGGGACAGCAACTAAAC
1655	RC.12217	1	SSR	FORWARD	307	21	60.36	47.62	4	3	ACGGCGAGATTCAGAGAGAAT	187	499	499	3	1	TTG	3	18
1656	RC.12217	1	SSR	REVERSE	493	23	57.64	34.78	4	2	TTTTCCTTTAACTTCATCACAGC
1657	RC.12238	1	SSR	FORWARD	79	21	59.97	52.38	1	0	TGGTGGTGAGAGAGAAGAGGA	186	321	321	5	0	ATC	3	21
1658	RC.12238	1	SSR	REVERSE	264	21	60.43	38.1	2	0	AAAACCACACCAAACAAAGCA
1659	RC.12254	1	SSR	FORWARD	547	21	60.36	47.62	3	0	TCTAATCCACTGACCCCAACA	206	1077	1077	4	0	TG	2	16
1660	RC.12254	1	SSR	REVERSE	752	21	58.56	42.86	4	2	AGCAATTATGCGTTCCTTAGC
1661	RC.12255	1	SSR	FORWARD	14	23	59.39	43.48	4	3	TGCTCCTCTCATTTACATCACTG	189	1291	1291	4	1	AC	2	16
1662	RC.12255	1	SSR	REVERSE	202	21	59.84	42.86	2	0	GGTTTTGGTTTCCCTTTTGAG
1663	RC.12343	1	SSR	FORWARD	96	21	59.93	52.38	6	1	GTGCACCTGCTTCTGGTAAAG	196	429	429	6	1	CAC	3	18
1664	RC.12343	1	SSR	REVERSE	291	21	59.7	42.86	6	2	GTGCACCGGAAATCATAACAT
1665	RC.12421	1	SSR	FORWARD	51	21	60.1	42.86	5	3	CGGTCCCAAATAAACATTGTG	208	1009	1009	5	3	AAACA	5	25
1666	RC.12421	1	SSR	REVERSE	258	21	59.46	42.86	4	3	GGCACGATGCACATTATTACA
1667	RC.12458	1	SSR	FORWARD	5	21	60.12	42.86	4	1	TTGGCTTAATTTCACGGACTG	202	244	244	4	1	GA	2	30
1668	RC.12458	1	SSR	REVERSE	206	21	58.91	47.62	4	0	AATTCCACTTCTGACCCACAC
1669	RC.12493	1	SSR	FORWARD	31	21	60.05	42.86	2	0	GAAATGGGAATGGACTTGGTT	201	231	231	3	0	GTA	3	24
1670	RC.12493	1	SSR	REVERSE	231	20	59.01	50	6	3	ATATGCCTGAGCAGCAGATG
1671	RC.12509	1	SSR	FORWARD	107	21	59.93	47.62	3	1	AGTAACAGCAGCCTTGGAACA	219	385	385	4	2	ACTC	4	20
1672	RC.12509	1	SSR	REVERSE	325	23	59.1	39.13	1	0	CTTTGTGTTTGTGTTTGTGTGTG
1673	RC.12549	1	SSR	FORWARD	984	21	58.89	47.62	8	0	CCTTAAGGTGAAAAGCTGGTG	185	1172	1172	4	0	TGT	3	27
1674	RC.12549	1	SSR	REVERSE	1168	22	52.6	36.36	6	2	TCTTGTACTAGCAAAGTTGATG
1675	RC.12553	1	SSR	FORWARD	27	19	60.11	57.89	2	1	ATGGAGCGAGGCAGAGAGT	187	740	740	4	2	GAA	3	42
1676	RC.12553	1	SSR	REVERSE	213	20	58.83	50	8	3	AAGCTCATCGATGGTGTCTG
1677	RC.12557	1	SSR	FORWARD	1421	21	60.11	47.62	2	2	GTGTTGTGTTGTGTCGTTTGC	205	1637	1637	4	1	TTGTG	5	25
1678	RC.12557	1	SSR	REVERSE	1625	22	59.76	50	5	2	TGGTTAGAGACTCACAGGTGGA
1679	RC.12588	1	SSR	FORWARD	14	23	56.03	34.78	6	0	GATGTCTTTACAAGAACAACCAA	202	703	703	6	0	GCA	3	21
1680	RC.12588	1	SSR	REVERSE	215	21	60.14	42.86	4	0	GCAAAACCTTCCAAGACAACA
1681	RC.12623	1	SSR	FORWARD	81	21	60.47	52.38	4	0	ATAGAGGATGCAAGGGAGTGG	206	290	290	3	1	GAG	3	21
1682	RC.12623	1	SSR	REVERSE	286	21	60.17	47.62	2	2	GGGGACTGGGTTAGAAATCAA
1683	RC.12653	1	SSR	FORWARD	119	21	60.25	33.33	8	3	TCGGGAATTTGATGAAATGAA	205	323	323	4	0	AGAA	4	24
1684	RC.12653	1	SSR	REVERSE	323	21	60.57	52.38	3	2	CGGTATTTGTGTGGACTGAGC
1685	RC.12683	1	SSR	FORWARD	122	21	60.06	38.1	4	0	TCACTGCCATCATCATCAAAA	194	484	484	4	0	TC	2	16
1686	RC.12683	1	SSR	REVERSE	315	21	59.83	47.62	8	0	TCCTCCAGTTGGAGAGAACAA
1687	RC.12683	1	SSR	FORWARD	264	21	60.1	42.86	3	0	GCTGGATTTTTCACAACAGGA	191	484	484	7	2	ATT	3	18
1688	RC.12683	1	SSR	REVERSE	454	21	61.1	47.62	5	3	TTGGTTTGTTGTGGCACTAGC
1689	RC.12685	1	SSR	FORWARD	147	21	60.36	42.86	4	3	GCTGATGCAATTTTAGGCTGA	206	647	647	6	0	CCT	3	18
1690	RC.12685	1	SSR	REVERSE	352	21	59.86	42.86	4	2	TTGAAAATAGCCGGAGCAGTA
1691	RC.12706	1	SSR	FORWARD	245	22	58.95	40.91	4	2	TGAACCCTTATCCATTCAGTTG	203	463	463	3	2	ATTT	4	20
1692	RC.12706	1	SSR	REVERSE	447	22	60.24	36.36	6	1	CATCAAATCGCTTTTTCTCACA
1693	RC.12732	1	SSR	FORWARD	658	21	59.74	38.1	4	2	TTCTTCCCAAAAACGTAGCAA	190	1016	1016	6	0	TGC	3	18
1694	RC.12732	1	SSR	REVERSE	847	21	60.32	47.62	3	3	ATTCGGAGGAAATGAGTGTCC
1695	RC.12781	1	SSR	FORWARD	67	21	60	52.38	6	2	GTGGCTCGAGAATCAGTTGAG	178	263	263	4	0	GA	2	34
1696	RC.12781	1	SSR	REVERSE	244	21	60	42.86	2	2	ATTGGTTGGTGTTGGTGTGAT
1697	RC.12848	1	SSR	FORWARD	200	21	60.36	38.1	4	0	AATCAATGTCCACAAGGCAAA	208	411	411	7	2	GT	2	20
1698	RC.12848	1	SSR	REVERSE	407	21	59.73	47.62	4	1	GCTGAAAGTTCCTTGTGATGG
1699	RC.12856	1	SSR	FORWARD	1155	21	60.22	42.86	4	0	ACAATATGCCAATAGCCCACA	196	1813	1813	6	2	CAA	3	21
1700	RC.12856	1	SSR	REVERSE	1350	21	59.99	47.62	2	1	TTGCTGTGGGGTCATAAAGTC
1701	RC.12856	1	SSR	FORWARD	1155	21	60.22	42.86	4	0	ACAATATGCCAATAGCCCACA	196	1813	1813	6	2	CAA	3	21
1702	RC.12856	1	SSR	REVERSE	1350	21	59.99	47.62	2	1	TTGCTGTGGGGTCATAAAGTC
1703	RC.12885	1	SSR	FORWARD	47	21	60.06	38.1	5	0	CATTCAATTCAGCCTCCAAAA	220	707	707	4	1	TC	2	16
1704	RC.12885	1	SSR	REVERSE	266	21	59.84	47.62	4	2	TTGTGGGTCGAAACCATAGTC
1705	RC.12956	1	SSR	FORWARD	33	21	60.05	47.62	4	0	ATTTTCACGTCCGCTACACAC	296	1404	1404	3	0	AAG	3	18
1706	RC.12956	1	SSR	REVERSE	328	22	59.86	36.36	4	2	TGCTCAACCTTCAATCTTCAAA
1707	RC.12981	1	SSR	FORWARD	1	23	56.85	39.13	5	3	GCCATTAAATAGAGTCACTGCTT	201	202	202	6	2	TCT	3	21
1708	RC.12981	1	SSR	REVERSE	201	22	58.65	45.45	4	0	CCTCAATTCAACTCCATCACTC
1709	RC.13022	1	SSR	FORWARD	1013	21	59.87	47.62	4	1	CCTAACCCATTTGCACTACCA	212	1708	1708	3	0	TGC	3	18
1710	RC.13022	1	SSR	REVERSE	1224	21	59.82	57.14	5	1	CAGTCTCAGCAGTCACAGCAC
1711	RC.13026	1	SSR	FORWARD	128	21	59.79	33.33	2	0	TGGCTTTTTGCTTTGTTTTGT	212	380	380	6	3	GT	2	16
1712	RC.13026	1	SSR	REVERSE	339	21	60.04	38.1	6	0	CCAATTCCAATTCCAAAACCT
1713	RC.13044	1	SSR	FORWARD	254	21	60.06	47.62	4	0	TGATCCTCCTCCTGAATGTTG	197	604	604	4	3	AGA	3	18
1714	RC.13044	1	SSR	REVERSE	450	21	59.85	33.33	6	2	TCGAAAATTAGCCTTGCAAAA
1715	RC.13083	1	SSR	FORWARD	4	21	60	47.62	4	0	CTTCTTCCAGCTTCGTTTCCT	188	359	359	4	3	GTT	3	18
1716	RC.13083	1	SSR	REVERSE	191	21	59.61	47.62	2	0	GACAGAACCAAAAGAGCGAGA
1717	RC.13105	1	SSR	FORWARD	653	21	60.23	47.62	2	0	TGAGGAGAGCGATGAAGAAGA	196	961	961	4	3	GAT	3	21
1718	RC.13105	1	SSR	REVERSE	848	21	59.98	52.38	8	2	TGTGACCTCCCTAGGGTCTTT
1719	RC.13115	1	SSR	FORWARD	492	21	59.63	47.62	4	0	CAGTGACAAGTGTGGGAACAA	169	1102	1102	4	1	GTG	3	18
1720	RC.13115	1	SSR	REVERSE	660	21	60.37	47.62	4	2	GCCGTCAAACTGGGTCTTAAT
1721	RC.13140	1	SSR	FORWARD	324	21	59.82	47.62	2	0	CGGAGAGATTTGACGATGAAG	202	529	529	6	3	GA	2	28
1722	RC.13140	1	SSR	REVERSE	525	21	59.69	42.86	3	2	GGGATTCTCTTCCGCTAAAAA
1723	RC.13262	1	SSR	FORWARD	149	21	59.33	52.38	4	2	GCAGACACCACCGTTATATCC	179	1769	1769	4	3	TC	2	24
1724	RC.13262	1	SSR	REVERSE	327	21	59.96	42.86	2	0	TGTTGTTCTTCTGGGGATTTG
1725	RC.13270	1	SSR	FORWARD	6	22	59.64	45.45	4	2	GCCATACAAAACAGATCAGACG	196	313	313	5	1	TATCA	5	30
1726	RC.13270	1	SSR	REVERSE	201	21	60.15	52.38	4	1	TGATGCTGGTGCTACCTTACC
1727	RC.13285	1	SSR	FORWARD	2749	21	60.15	47.62	3	1	AGCGTATGAAATCCACAGCAC	187	2941	2941	3	0	GAA	3	18
1728	RC.13285	1	SSR	REVERSE	2935	23	59.77	34.78	3	0	GCAGAACAATGAGAAAAGGAAAA
1729	RC.13374	1	SSR	FORWARD	33	21	59.15	47.62	7	2	CTCAACTTGACATCACCATCG	192	330	330	3	1	ACTC	4	20
1730	RC.13374	1	SSR	REVERSE	224	21	59.92	42.86	8	0	AATAACGCGCGTAACAGAAGA
1731	RC.13374	1	SSR	FORWARD	74	21	59.84	47.62	4	1	ACGGGATAGTCGAAACCCTAA	206	330	330	4	1	CCCT	4	28
1732	RC.13374	1	SSR	REVERSE	279	21	60.46	42.86	4	0	CATGAGCGATTCCAAAACATC
1733	RC.13438	1	SSR	FORWARD	16	21	59.95	52.38	3	1	AGCAGCGAGAGAGAAACTGTG	215	638	638	4	0	TTC	3	18
1734	RC.13438	1	SSR	REVERSE	230	21	59.18	47.62	5	1	GCTCAGCAACAGAGTGATGAA
1735	RC.13529	1	SSR	FORWARD	32	21	58.66	42.86	4	2	GCCTGGATCAATTCTAAATGC	166	300	300	4	2	TCCTC	5	35
1736	RC.13529	1	SSR	REVERSE	197	21	60.02	42.86	5	3	CCAAACATGCCAGTTGAAAGT
1737	RC.13535	1	SSR	FORWARD	16	21	58.69	42.86	2	0	TTGTTCTTGTGTGGCGTAATC	191	347	347	3	2	AGT	3	18
1738	RC.13535	1	SSR	REVERSE	206	22	59.73	36.36	6	2	CAAACCTTTGGAATTGGAAAAC
1739	RC.13537	1	SSR	FORWARD	63	21	59.7	42.86	3	2	CCATTCTTCAACTTCGCATTC	217	624	624	3	2	CTT	3	18
1740	RC.13537	1	SSR	REVERSE	279	21	59.86	38.1	7	2	ACCAAAAGCACCTTTTCCAAT
1741	RC.13573	1	SSR	FORWARD	402	21	59.78	42.86	4	2	TGGATAAGGATGGTGCAATTC	204	1158	1158	5	1	TGG	3	24
1742	RC.13573	1	SSR	REVERSE	605	21	60.15	47.62	2	0	TCACTCTCATCACAACCACCA
1743	RC.13573	1	SSR	FORWARD	520	21	59.96	42.86	4	0	TGATAAATTGGTGGTGGTGGT	216	1158	1158	5	3	TGG	3	21
1744	RC.13573	1	SSR	REVERSE	735	21	60.24	52.38	2	0	CCTCCCTCACTCTCATCACAA
1745	RC.13592	1	SSR	FORWARD	94	21	60	47.62	4	0	TCGTCGTCGTCATCTTCTTCT	206	300	300	4	2	GTG	3	21
1746	RC.13592	1	SSR	REVERSE	299	21	59.04	42.86	4	2	CAAACATCAAACACCATGAGC
1747	RC.13606	1	SSR	FORWARD	28	21	59.71	47.62	3	1	ATCTCGTCCTTGTCCTTCACA	194	813	813	4	3	ACC	3	18
1748	RC.13606	1	SSR	REVERSE	221	21	60.1	47.62	6	0	TCATATGTGGTGGTGGTGATG
1749	RC.13651	1	SSR	FORWARD	173	21	59.8	38.1	3	1	TTCTTTCTCCAAAACCCCATT	210	2921	2921	4	0	TTC	3	18
1750	RC.13651	1	SSR	REVERSE	382	21	59.94	42.86	5	1	ATTGCAGCCATATCCATTCTG
1751	RC.13677	1	SSR	FORWARD	850	22	59.81	45.45	6	2	GCAAGTAACGATCTTGTTCACG	199	1055	1055	4	1	GA	2	32
1752	RC.13677	1	SSR	REVERSE	1048	21	59.83	33.33	6	3	CAATTGTTTTTCCGCCAAATA
1753	RC.13693	1	SSR	FORWARD	7	22	59.28	45.45	2	0	CTTCACATTCTCCTCATCTCCA	198	1501	1501	4	1	ACC	3	18
1754	RC.13693	1	SSR	REVERSE	204	21	57.04	38.1	5	1	TGGTATTAACCAAGGAAACCA
1755	RC.13703	1	SSR	FORWARD	67	23	58.5	39.13	5	3	CACTTGGATTTACCATGAATCAG	185	815	815	5	3	ACAAA	5	25
1756	RC.13703	1	SSR	REVERSE	251	21	60.03	52.38	8	0	CATGCTATAGCTGGTGGTGGT
1757	RC.13761	1	SSR	FORWARD	3	21	60.03	47.62	4	2	GTTGTTGTGGCCTCTGTTGAT	246	746	746	5	1	ACC	3	18
1758	RC.13761	1	SSR	REVERSE	248	21	59.36	52.38	4	2	CCCAGAAGAAGAAACCCTAGC
1759	RC.13818	1	SSR	FORWARD	113	21	59.3	42.86	7	1	CTCGGAATTCAACTTCCTCAA	199	580	580	6	1	AGT	3	33
1760	RC.13818	1	SSR	REVERSE	311	21	59.72	47.62	6	3	CAAGACTCCAATTCGGAACAG
1761	RC.13839	1	SSR	FORWARD	31	21	59.98	38.1	4	3	CATTACAAGCCATTCGCATTT	212	899	899	4	1	AAG	3	21
1762	RC.13839	1	SSR	REVERSE	242	21	60.5	42.86	6	2	GGCAAATTGAACGTGCATAAG
1763	RC.13840	1	SSR	FORWARD	792	21	60.58	52.38	5	2	GGAGGACTGCCCAGATTCTTA	188	1270	1270	6	1	TGA	3	60
1764	RC.13840	1	SSR	REVERSE	979	21	59.64	52.38	3	0	CATCATCCTCCTCTTCCTCCT
1765	RC.13840	1	SSR	FORWARD	792	21	60.58	52.38	5	2	GGAGGACTGCCCAGATTCTTA	197	1270	1270	6	2	GGA	3	18
1766	RC.13840	1	SSR	REVERSE	988	22	59.32	45.45	6	0	CATCATCATCATCATCCTCCTC
1767	RC.13840	1	SSR	FORWARD	952	21	60.84	61.9	0	0	GAGGAGGAGGAGGAAGAGGAG	207	1270	1270	5	2	GAT	3	18
1768	RC.13840	1	SSR	REVERSE	1158	21	59.83	38.1	4	0	ATGGCTTCCACAAAATTCCTT
1769	RC.13946	1	SSR	FORWARD	17	21	59.54	42.86	4	2	GTGCATGATATTGGGGGTTTA	200	221	221	4	0	CATA	4	20
1770	RC.13946	1	SSR	REVERSE	216	21	59.32	42.86	4	1	AAGGGGCCATATTTTTCTGTC
1771	RC.13960	1	SSR	FORWARD	2	23	57.71	43.48	7	0	TTTCCACTCTGAGTCACTTCTTC	209	284	284	4	3	TC	2	18
1772	RC.13960	1	SSR	REVERSE	210	22	60.13	40.91	5	3	TCGAATCGTCTGTTACGAATTG
1773	RC.14039	1	SSR	FORWARD	623	21	60.14	38.1	2	1	TTTGCCTTTTGTGTGATGTGA	287	909	909	7	0	ATAA	4	24
1774	RC.14039	1	SSR	REVERSE	909	23	57.89	30.43	5	3	AAAGAACAAAAGTGGTGTTTGAA
1775	RC.14059	1	SSR	FORWARD	58	21	60.84	47.62	4	0	ACTATGGCAACAGCGACAAGA	197	306	306	3	2	AG	2	16
1776	RC.14059	1	SSR	REVERSE	254	21	60.09	47.62	3	3	ATCGGAAGGACGAATCTGAGT
1777	RC.14063	1	SSR	FORWARD	917	21	59.47	47.62	4	0	AACAATAGCTCCAACCCCTTC	193	1121	1121	4	0	TTC	3	18
1778	RC.14063	1	SSR	REVERSE	1109	23	55.76	30.43	2	0	TCTTATTCACATTCACATTCACA
1779	RC.14108	1	SSR	FORWARD	21	23	59.93	43.48	4	2	GATGGTGCTGTTGTAAAGGTTTC	198	1142	1142	3	2	AG	2	26
1780	RC.14108	1	SSR	REVERSE	218	21	59.79	52.38	4	1	GTGTTCGTAGCTTGGTGGAAG
1781	RC.14126	1	SSR	FORWARD	14	23	58.06	43.48	3	1	CACACTCACACTCTTGTTCTTCA	200	2795	2795	6	2	ATTC	4	20
1782	RC.14126	1	SSR	REVERSE	213	21	58.96	38.1	4	2	TGAAAAAGAAAGCACCGATCT
1783	RC.14133	1	SSR	FORWARD	665	21	60.03	47.62	4	0	GAGGTTGTTGCATCTTGGTGT	243	1229	1229	8	1	ATG	3	18
1784	RC.14133	1	SSR	REVERSE	907	21	59.43	42.86	4	1	TGGAGTTGATGCAAGAAGTGA
1785	RC.14154	1	SSR	FORWARD	208	21	59.74	42.86	4	0	AGCAAATATGGTTGGTTGGTG	194	429	429	2	1	ATGA	4	20
1786	RC.14154	1	SSR	REVERSE	401	21	59.96	57.14	2	2	TTCAGGAGGAGGAGGAGTAGC
1787	RC.14162	1	SSR	FORWARD	82	21	58.9	33.33	4	0	CGTGCAAAAGAAACACAAAAA	219	337	337	5	0	TA	2	16
1788	RC.14162	1	SSR	REVERSE	300	21	59.82	38.1	5	1	CCACCAGGTTTCAAAAATTCA
1789	RC.14214	1	SSR	FORWARD	471	21	60.26	42.86	4	2	ACGGTTGTTTTGGGCTTTAAC	206	702	702	7	3	GAT	3	33
1790	RC.14214	1	SSR	REVERSE	676	21	51.23	33.33	8	0	ACCTTTCTTAACAAACACAAC
1791	RC.14218	1	SSR	FORWARD	186	20	60.69	55	2	2	GGGGAAGGAGGATTGTGAAC	193	1549	1549	4	3	AAT	3	21
1792	RC.14218	1	SSR	REVERSE	378	21	59.79	47.62	4	0	GCCCCATAAGGAGATCAAAAC
1793	RC.14242	1	SSR	FORWARD	2333	21	60.26	42.86	6	2	ACCATGACCATGAGCAACATT	178	2581	2581	4	1	CAT	3	27
1794	RC.14242	1	SSR	REVERSE	2510	21	59.54	47.62	4	1	CACAGAACATGAGGTGGATGA
1795	RC.14261	1	SSR	FORWARD	110	21	60.26	47.62	2	1	GCCCAAGCACACATTCTCTAA	194	742	742	6	1	CAT	3	21
1796	RC.14261	1	SSR	REVERSE	303	21	60.1	42.86	4	2	GAAAACGGGTTCTTTCTTTGC
1797	RC.14321	1	SSR	FORWARD	43	21	60.92	42.86	8	0	AAGCATGCTAAGACGCATCAA	173	219	219	4	1	CTT	3	36
1798	RC.14321	1	SSR	REVERSE	215	21	59.82	47.62	4	2	ATGGCGCTCTGTGTTGTAACT
1799	RC.14392	1	SSR	FORWARD	117	22	59.71	40.91	2	1	TCTCTTCCTCAAAACACCATCA	198	673	673	6	1	CAT	3	21
1800	RC.14392	1	SSR	REVERSE	314	22	59.65	45.45	2	2	CGAGAAGAAGAAAGAAGGTTGC
1801	RC.14459	1	SSR	FORWARD	652	21	59.82	38.1	2	0	TTCCTCCACCATTTTGTTTTG	204	1637	1637	5	2	TCA	3	30
1802	RC.14459	1	SSR	REVERSE	855	21	59.83	47.62	2	2	CGAAGGAAGAGGACGAAGATT
1803	RC.14459	1	SSR	FORWARD	652	21	59.82	38.1	2	0	TTCCTCCACCATTTTGTTTTG	204	1637	1637	5	2	TCA	3	18
1804	RC.14459	1	SSR	REVERSE	855	21	59.83	47.62	2	2	CGAAGGAAGAGGACGAAGATT
1805	RC.14471	1	SSR	FORWARD	194	21	60.12	42.86	2	1	TGAGAGAAAAGAAAGGCGTGA	184	459	459	5	3	TGG	3	18
1806	RC.14471	1	SSR	REVERSE	377	21	59.92	42.86	4	2	CCAATTCTTCCACCTTCATCA
1807	RC.14485	1	SSR	FORWARD	9	23	59.04	39.13	5	3	TCATTCTCCTCATTGTCATTGTC	199	243	243	8	3	TCATTC	6	36
1808	RC.14485	1	SSR	REVERSE	207	21	58.94	47.62	7	3	CTGGTTGTCATGATGAGGATG
1809	RC.14537	1	SSR	FORWARD	172	21	59.89	47.62	4	0	ACCCTTGTTGTGGGTTCTTCT	213	399	399	3	2	CAGCCA	6	36
1810	RC.14537	1	SSR	REVERSE	384	21	60.18	52.38	4	2	GTTGACGGTGCGGTCTAAGTA
1811	RC.14568	1	SSR	FORWARD	1389	21	60.09	38.1	3	2	TGAATCGCACCAAATAAAAGC	210	3546	3546	5	2	TAT	3	18
1812	RC.14568	1	SSR	REVERSE	1598	22	58.72	40.91	6	2	CGGTGGTGATGATATCGTTAAT
1813	RC.14589	1	SSR	FORWARD	45	21	59.42	38.1	2	0	TGCTTGCTTTTGCTTCTCTTT	207	623	623	4	1	GAGC	4	20
1814	RC.14589	1	SSR	REVERSE	251	21	59.65	47.62	4	0	GGGGGTAATTGAAGATTGGAG
1815	RC.14597	1	SSR	FORWARD	19	21	60.36	38.1	4	0	ATTTGTGCTGGAACATTTGGA	189	211	211	4	0	CT	2	30
1816	RC.14597	1	SSR	REVERSE	207	21	59.88	57.14	5	1	CAGCTCCTGAGGGTGTATCTG
1817	RC.14654	1	SSR	FORWARD	9	23	56.28	30.43	4	3	TCTTTCTTTTGGGTAATTCACTT	206	525	525	4	1	CT	2	16
1818	RC.14654	1	SSR	REVERSE	214	21	59.47	47.62	3	0	TTAGACGGTGGTGTTGTGATG
1819	RC.14686	1	SSR	FORWARD	9	21	59.35	42.86	6	2	AACACGATGCCCCTAATTACA	197	205	205	3	0	TTC	3	33
1820	RC.14686	1	SSR	REVERSE	205	21	59.5	42.86	6	2	CCATTTTCCAAAACGTAGTCG
1821	RC.14715	1	SSR	FORWARD	257	21	60.06	42.86	4	2	CTCTCAATTTCCCATCGACAA	190	494	494	6	1	CCT	3	21
1822	RC.14715	1	SSR	REVERSE	446	21	60.02	47.62	2	0	AGGAGGAGGATGAATGGAGAA
1823	RC.14715	1	SSR	FORWARD	284	21	59.73	42.86	5	1	TGGCATTGCTACTTTCCCTAA	196	494	494	4	2	TCC	3	24
1824	RC.14715	1	SSR	REVERSE	479	18	60.25	61.11	3	0	CCAGGGTCGTTTGCGTAG
1825	RC.14732	1	SSR	FORWARD	628	21	60.02	42.86	7	1	CTGGAACATTGTTTTGGCAGT	237	880	880	4	1	GAT	3	21
1826	RC.14732	1	SSR	REVERSE	864	22	59.86	50	1	0	TGTCTTTGTCCCTCTCTTCTCC
1827	RC.14749	1	SSR	FORWARD	2547	21	59.69	38.1	3	2	TGGGTTTTGGTTTTTGACATC	199	2993	2993	5	1	GTG	3	18
1828	RC.14749	1	SSR	REVERSE	2745	21	60.28	42.86	3	2	GGGCATTCTCTCCAATCAAAT
1829	RC.14816	1	SSR	FORWARD	77	22	59.65	40.91	6	0	GCAAAGAAGGGTCTAAACCAAA	201	465	465	5	2	AGA	3	18
1830	RC.14816	1	SSR	REVERSE	277	21	60.47	47.62	4	0	TTGGTGTGAACATGGAGTGTG
1831	RC.14827	1	SSR	FORWARD	21	22	59.72	45.45	2	0	CAAGGATAGAAAGAACGGAGGA	183	210	210	4	2	TATT	4	20
1832	RC.14827	1	SSR	REVERSE	203	21	60.1	42.86	4	0	TGCAGAATTGGACTTTGGTTC
1833	RC.14843	1	SSR	FORWARD	1	21	56.55	33.33	5	3	CCAAACCAATCAATCATTCTT	192	788	788	5	0	TC	2	22
1834	RC.14843	1	SSR	REVERSE	192	21	60.25	47.62	3	0	GTGTGAAGTGGGGTTTCCTTT
1835	RC.14868	1	SSR	FORWARD	181	21	59.66	42.86	3	0	TGGTTTGATTCTCCTCTTCCA	203	411	411	3	1	AAG	3	21
1836	RC.14868	1	SSR	REVERSE	383	21	60.16	47.62	4	1	CTTCCGACGTGATTGTTGAGT
1837	RC.14938	1	SSR	FORWARD	116	21	60.14	47.62	5	0	TAGACGGCGTTGTGATTAAGG	201	2001	2001	4	1	AG	2	16
1838	RC.14938	1	SSR	REVERSE	316	22	59.49	50	3	3	CCTCTCTCTTGTCTGTTCACCA
1839	RC.14945	1	SSR	FORWARD	120	21	60.1	42.86	2	1	TCGTTGTGAGATTGATGGTGA	190	316	316	5	3	GAT	3	18
1840	RC.14945	1	SSR	REVERSE	309	21	59.96	42.86	4	2	TCACTTTTCCAATTCCACGTC
1841	RC.14953	1	SSR	FORWARD	108	21	59.35	38.1	2	0	TCAAAGAACAGCACAAACCAA	201	323	323	6	3	TTG	3	24
1842	RC.14953	1	SSR	REVERSE	308	23	60.03	34.78	4	0	TCACAACCGATTCACTTTCTTTT
1843	RC.14963	1	SSR	FORWARD	11	21	58.52	33.33	6	3	GTTTGCAACCATTCAATTTCA	216	711	711	5	1	AG	2	22
1844	RC.14963	1	SSR	REVERSE	226	21	61.09	47.62	6	2	TTGTTGGAACTCCACATCTGC
1845	RC.15025	1	SSR	FORWARD	1961	22	59.24	40.91	4	0	GGGTCGAAGAAGAAAAAGAATG	202	2294	2294	4	3	AGA	3	18
1846	RC.15025	1	SSR	REVERSE	2162	21	60.02	42.86	5	2	CACCCTTTGTGAAGCACATTT
1847	RC.15031	1	SSR	FORWARD	5	21	61.3	52.38	3	0	CGGTCCTTCTTGTTGCTCTTC	194	606	606	6	3	CTT	3	18
1848	RC.15031	1	SSR	REVERSE	198	21	60	38.1	6	0	TTCGAATTGACAACAACACCA
1849	RC.15082	1	SSR	FORWARD	35	21	57.66	52.38	6	0	AGGAGCATCTTCTCCACTCTC	203	649	649	4	0	ATG	3	36
1850	RC.15082	1	SSR	REVERSE	237	21	60.51	42.86	3	1	TTGGATTGGCAGTGTCTGATT
1851	RC.15106	1	SSR	FORWARD	274	21	60.31	42.86	4	1	ATCACATATCCGAGGCATTCA	192	479	479	4	0	CT	2	18
1852	RC.15106	1	SSR	REVERSE	465	21	60.01	47.62	3	2	ATAATCTGAGCACCCACAACG
1853	RC.15168	1	SSR	FORWARD	273	21	58.94	42.86	4	0	AAACCAATATACCCCACACCA	217	1022	1022	5	3	ATG	3	18
1854	RC.15168	1	SSR	REVERSE	489	21	59.9	52.38	6	2	CTACAACGGGTTGGGTCACTA
1855	RC.15171	1	SSR	FORWARD	1019	21	59.24	38.1	6	2	CCTTTCAAATGCCTTTTACGA	179	1845	1845	4	1	CAT	3	39
1856	RC.15171	1	SSR	REVERSE	1197	21	59.31	42.86	6	2	TTGATGTTGACCGGTGTAATG
1857	RC.15199	1	SSR	FORWARD	679	21	60.34	38.1	8	2	ATTGCAATTGGTGGATTAGCA	194	1369	1369	5	0	ATT	3	18
1858	RC.15199	1	SSR	REVERSE	872	21	59.98	47.62	4	2	CTTCGTGGGACAGGACAATTA
1859	RC.15209	1	SSR	FORWARD	13	23	59.64	43.48	6	1	TCACTGAAGATTTTCGGGTAGTC	199	240	240	7	2	AG	2	16
1860	RC.15209	1	SSR	REVERSE	211	23	59.79	39.13	5	0	CAAAGTCTTCTTCCTCCACAAAA
1861	RC.15259	1	SSR	FORWARD	175	21	60.16	52.38	5	0	TAACAGTGTCGGTGGAGGAAG	190	373	373	4	2	AGA	3	21
1862	RC.15259	1	SSR	REVERSE	364	21	60.14	42.86	6	2	ACCTTGCAAACTCCGCTTTAT
1863	RC.15262	1	SSR	FORWARD	5	23	54.74	30.43	7	2	TTCATTGAACATAGCATTATCTG	217	1841	1841	3	2	ATC	3	21
1864	RC.15262	1	SSR	REVERSE	221	21	59.56	47.62	4	2	TGAGAACCCATCTACCTGCAT
1865	RC.15263	1	SSR	FORWARD	2550	21	60.79	52.38	4	2	CTCCCTCCTCCGGTAGAAAAT	203	2940	2940	4	1	CAT	3	24
1866	RC.15263	1	SSR	REVERSE	2752	20	60.14	50	6	2	GTGCACGCTCTCTTTCATCA
1867	RC.15292	1	SSR	FORWARD	1087	21	60.2	47.62	4	2	AAGTCTCAACGACACCGTTTG	194	1846	1846	6	3	GAT	3	21
1868	RC.15292	1	SSR	REVERSE	1280	21	59.73	47.62	6	2	CACCTACCGGTGTTCATCAAT
1869	RC.15321	1	SSR	FORWARD	968	23	59.98	47.83	3	0	TCAACAGTAACACCACCACACTC	200	1583	1583	4	2	CAC	3	18
1870	RC.15321	1	SSR	REVERSE	1167	21	59.87	38.1	4	0	TGCTCCTTGCTGAATTTTGTT
1871	RC.15321	1	SSR	FORWARD	1015	21	59.96	42.86	4	0	CCACCACCAAAGAAATCTCAA	200	1583	1583	6	3	CAA	3	27
1872	RC.15321	1	SSR	REVERSE	1214	21	60.28	42.86	4	0	GCATTCTCCATCCCAATTTCT
1873	RC.15324	1	SSR	FORWARD	177	21	60.02	47.62	6	1	GGTGAAAGGTTGCTACCACAA	191	473	473	4	0	AG	2	46
1874	RC.15324	1	SSR	REVERSE	367	21	60.48	47.62	5	0	AGTGCTGTCAAAGGCACAAAG
1875	RC.15327	1	SSR	FORWARD	3	21	60.16	42.86	6	2	TAATATTGATCCAGGGCACCA	180	777	777	3	0	TGA	3	24
1876	RC.15327	1	SSR	REVERSE	182	21	60.43	47.62	8	0	CAAAGCTGCTACACCTTTCCA
1877	RC.15345	1	SSR	FORWARD	354	21	59.77	52.38	6	3	GACAGTGAACGGTGACAGTGA	190	561	561	3	1	GAT	3	18
1878	RC.15345	1	SSR	REVERSE	543	21	60.71	47.62	4	0	CCCAACAAATCTCTTCCCAAC
1879	RC.15370	1	SSR	FORWARD	135	21	59.8	52.38	2	0	GGGAGGAGAGGAAGAAGTCAA	208	357	357	4	1	GT	2	16
1880	RC.15370	1	SSR	REVERSE	342	21	60.05	42.86	3	2	GGGTCAAACTCAAATCCCAAT
1881	RC.15375	1	SSR	FORWARD	104	21	58.71	42.86	6	3	CGGAACCGGTCACATATTATT	201	1047	1047	4	0	CTT	3	33
1882	RC.15375	1	SSR	REVERSE	304	21	59.75	52.38	3	1	CTGGGTGAGGTTGAAGTTGAG
1883	RC.15380	1	SSR	FORWARD	645	21	59.95	42.86	6	0	TAGAATTGGCGACAAACATCC	207	2467	2467	4	1	TG	2	16
1884	RC.15380	1	SSR	REVERSE	851	21	59.32	38.1	4	2	ACATTCAAAACCCAACCTTGA
1885	RC.15441	1	SSR	FORWARD	855	22	59.67	40.91	4	1	CAAAAGGGAATGATCCTAATGG	206	1087	1087	4	1	TG	2	16
1886	RC.15441	1	SSR	REVERSE	1060	21	59.95	52.38	4	3	GCCCTAATGTTGAAGGGACTC
1887	RC.15453	1	SSR	FORWARD	467	21	59.69	47.62	4	0	GATAAAGGGGCATGGTAAAGG	179	673	673	5	1	AATA	4	20
1888	RC.15453	1	SSR	REVERSE	645	23	57.22	39.13	1	1	CTTGTTCCTCTTTTTGTTCTGTC
1889	RC.15504	1	SSR	FORWARD	25	20	59.99	55	4	3	CCGTAGGGAGTGTTTCCGTA	201	601	601	5	1	CCA	3	21
1890	RC.15504	1	SSR	REVERSE	225	21	59.94	42.86	6	0	TATTATGGATCGCGAAACTGG
1891	RC.15515	1	SSR	FORWARD	7	23	60.49	43.48	4	0	CATCAGTTGTTGTTGTTGTCTGG	196	445	445	3	1	CAC	3	18
1892	RC.15515	1	SSR	REVERSE	202	21	59.97	38.1	3	1	GAAATGGTTGTTTTTGGAGCA
1893	RC.15519	1	SSR	FORWARD	1149	22	59.77	40.91	8	3	TCTTGCAGCTTCAATCTTTGAG	217	1381	1381	6	3	TC	2	18
1894	RC.15519	1	SSR	REVERSE	1365	21	59.19	52.38	3	1	TTGGACCCCAGTAAGAGTGAG
1895	RC.15524	1	SSR	FORWARD	2	23	55.16	30.43	4	0	TGCATCTTCTATTTGTTCTTCTT	137	799	799	5	3	CT	2	32
1896	RC.15524	1	SSR	REVERSE	138	21	59.55	42.86	2	0	AGAGCAACACAACACAGCAAA
1897	RC.15638	1	SSR	FORWARD	10	22	59.51	40.91	2	0	TCCATCTTTGTGTGTTGTGTTG	155	393	393	4	1	TCAT	4	20
1898	RC.15638	1	SSR	REVERSE	164	21	60.04	38.1	4	1	GGGAAAACGGTAAATTGGAAA
1899	RC.15642	1	SSR	FORWARD	2	19	60.87	52.63	4	0	CGCCCACCATATTCGTCTT	238	561	561	3	0	CT	2	28
1900	RC.15642	1	SSR	REVERSE	239	21	59.75	52.38	4	1	CGCTGCATCTCGATCTCTACT
1901	RC.15699	1	SSR	FORWARD	893	21	60.09	47.62	2	2	GATGCCGAAGAACAGATGGTA	209	1583	1583	4	1	CCT	3	18
1902	RC.15699	1	SSR	REVERSE	1101	21	59.98	42.86	2	2	AGGATAAGGCACCAAAGCAAT
1903	RC.15722	1	SSR	FORWARD	2	22	59.24	45.45	6	3	GGATCCAAGTTAACAGTGCTCA	226	525	525	4	0	AG	2	22
1904	RC.15722	1	SSR	REVERSE	227	21	60.08	42.86	3	0	AAACCCAACAACTCCCATTTC
1905	RC.15722	1	SSR	FORWARD	207	21	60.08	42.86	3	0	GAAATGGGAGTTGTTGGGTTT	203	525	525	5	1	GA	2	20
1906	RC.15722	1	SSR	REVERSE	409	21	59.84	47.62	5	0	TCCCGACACTGTTTCATTACC
1907	RC.15753	1	SSR	FORWARD	2	23	58.06	34.78	2	0	TGAGATGGAAAATGAGAGAAGAA	156	1061	1061	5	2	TTC	3	27
1908	RC.15753	1	SSR	REVERSE	157	21	59.18	42.86	4	2	CTTTTCATGGCAGTTCATGTG
1909	RC.15787	1	SSR	FORWARD	2	21	59.96	47.62	3	0	TCCAGTTTCCACCATCAGAAC	195	2268	2268	4	1	CT	2	16
1910	RC.15787	1	SSR	REVERSE	196	21	59.75	47.62	6	2	GGAGAAATATTCCGACGATCC
1911	RC.15861	1	SSR	FORWARD	26	21	59.87	38.1	6	2	TAAAGCGATGAAACGCTGATT	191	1069	1069	5	1	GAA	3	18
1912	RC.15861	1	SSR	REVERSE	216	21	60.99	47.62	5	0	ATCTGCGGCATCAGGATAGTT
1913	RC.15876	1	SSR	FORWARD	1175	21	59.78	42.86	3	1	GGTGGTGGATTCTCATTTTCA	224	1466	1466	5	2	GAA	3	18
1914	RC.15876	1	SSR	REVERSE	1398	21	60.65	47.62	5	1	GGGGAGGATCATTCATTCTTG
1915	RC.15882	1	SSR	FORWARD	44	21	60.02	42.86	4	0	TCATCCCCTCTCTTTCGATTT	204	267	267	3	0	AGA	3	21
1916	RC.15882	1	SSR	REVERSE	247	22	57.52	40.91	4	2	TTGTTCTTCCTCTTCTTGATCC
1917	RC.15901	1	SSR	FORWARD	26	21	60.32	47.62	3	2	GCGGGAAAAGTAACCTCCATA	202	1414	1414	4	1	CTC	3	30
1918	RC.15901	1	SSR	REVERSE	227	21	60.17	42.86	4	1	GTCGTTGTTGCGAGACATTTT
1919	RC.15923	1	SSR	FORWARD	25	21	60.1	47.62	3	2	CTGAGCATAGGGGCATTTGTA	200	499	499	3	3	AAGA	4	20
1920	RC.15923	1	SSR	REVERSE	224	21	60.28	57.14	3	0	GGAACTACCACCACCACCTCT
1921	RC.15939	1	SSR	FORWARD	173	21	60.22	42.86	4	2	GCGCAATTCAAGGTGAGAATA	203	676	676	3	0	GT	2	16
1922	RC.15939	1	SSR	REVERSE	375	21	60.49	47.62	5	2	AAATGTGACAAGAGGGGAAGC
1923	RC.16038	1	SSR	FORWARD	187	21	59.61	52.38	2	0	CAACTCTCACCATAGCCCAAC	196	397	397	4	0	CTC	3	18
1924	RC.16038	1	SSR	REVERSE	382	21	59.95	42.86	4	2	CCCATATCTGCAAGTTTCCAA
1925	RC.16114	1	SSR	FORWARD	275	21	60.01	52.38	4	2	ACCTCTTACCGTCACCTCGAT	210	3029	3029	3	0	CAA	3	18
1926	RC.16114	1	SSR	REVERSE	484	21	59.95	38.1	4	0	GGAATTTGGGTTGGTTTTGTT
1927	RC.16114	1	SSR	FORWARD	275	21	60.01	52.38	4	2	ACCTCTTACCGTCACCTCGAT	210	3029	3029	3	0	CAA	3	21
1928	RC.16114	1	SSR	REVERSE	484	21	59.95	38.1	4	0	GGAATTTGGGTTGGTTTTGTT
1929	RC.16114	1	SSR	FORWARD	275	21	60.01	52.38	4	2	ACCTCTTACCGTCACCTCGAT	210	3029	3029	3	0	CAA	3	21
1930	RC.16114	1	SSR	REVERSE	484	21	59.95	38.1	4	0	GGAATTTGGGTTGGTTTTGTT
1931	RC.16158	1	SSR	FORWARD	717	21	60	47.62	4	2	CCTTGCATATAGCCGACACAT	192	1051	1051	6	3	CCT	3	18
1932	RC.16158	1	SSR	REVERSE	908	20	60.14	50	6	1	CGTCGTCTGCTGATGAAGAA
1933	RC.16250	1	SSR	FORWARD	1194	21	60.63	52.38	4	2	CAGGGTCTCGAAAGGAGTGAT	222	1616	1616	4	1	TGA	3	24
1934	RC.16250	1	SSR	REVERSE	1415	21	59.87	42.86	5	2	CTGAGTTTGCAGCCAATTTTC
1935	RC.16270	1	SSR	FORWARD	148	21	60.94	57.14	6	3	GCGAGTATGCTCTCCCAGTCT	198	1620	1620	5	3	TC	2	16
1936	RC.16270	1	SSR	REVERSE	345	22	60.01	40.91	5	1	CCAACACAGTGGAGATTCAAAA
1937	RC.16280	1	SSR	FORWARD	188	21	60.27	42.86	3	3	CAGGCTTTGGTGTTCTTTCAA	215	471	471	4	3	TC	2	22
1938	RC.16280	1	SSR	REVERSE	402	21	59.92	42.86	7	3	AGCGCGTTACAGTAAATCGAA
1939	RC.16308	1	SSR	FORWARD	495	21	59.96	47.62	3	0	CCCTTCTCCAAAAACTTCACC	204	1894	1894	4	1	GGA	3	18
1940	RC.16308	1	SSR	REVERSE	698	21	59.86	47.62	5	1	TCAGGGCAAGAAAGTACCTGA
1941	RC.16343	1	SSR	FORWARD	4	20	59.95	40	2	0	ATGGAATGGAATGGAATGGA	201	304	304	3	2	AATGG	5	40
1942	RC.16343	1	SSR	REVERSE	204	18	59.63	55.56	4	1	CCTGCACTCGGGTTGATT
1943	RC.16343	1	SSR	FORWARD	54	19	60.89	52.63	4	2	ATGGAATCAACCCGAGTGC	212	304	304	7	3	ATGGA	5	25
1944	RC.16343	1	SSR	REVERSE	265	21	61.26	42.86	2	0	CATTCCATTCCATTCCATTCC
1945	RC.16349	1	SSR	FORWARD	2	22	60	45.45	4	2	TCTCGTTGGTTATCCTCAAGGT	204	220	220	4	0	GA	2	18
1946	RC.16349	1	SSR	REVERSE	205	21	59.35	47.62	2	2	CACTCACACACACACCCAAAT
1947	RC.16359	1	SSR	FORWARD	1685	21	60.19	38.1	6	3	AGAAAGGCTTCGAAAATCCAA	207	1945	1945	5	0	CAAT	4	20
1948	RC.16359	1	SSR	REVERSE	1891	21	59.92	42.86	6	2	TTTTCAATGACGTCCAGATCC
1949	RC.16381	1	SSR	FORWARD	10	21	60.1	52.38	2	2	GGGCTTCCTCTTCTTCTGCTA	215	588	588	3	1	ATC	3	18
1950	RC.16381	1	SSR	REVERSE	224	21	55.66	38.1	2	0	TCTGGATGGATAAAACTCACA
1951	RC.16405	1	SSR	FORWARD	521	21	59.84	38.1	6	2	TCATGATTTGGAGCAGCTTTT	173	767	767	6	3	TG	2	18
1952	RC.16405	1	SSR	REVERSE	693	22	58.94	36.36	8	2	TGCAAACAAGCTGTGTTAATTG
1953	RC.16424	1	SSR	FORWARD	23	21	59.29	33.33	4	1	TCTTCGCAAAAACATCAATCA	203	923	923	6	0	AC	2	18
1954	RC.16424	1	SSR	REVERSE	225	21	60.62	47.62	3	0	ATGAGGGAAACGACGAAGAAG
1955	RC.16443	1	SSR	FORWARD	1874	21	60.2	47.62	3	2	GAACCAACGACGGGATAAGAT	199	2157	2157	3	1	TGG	3	21
1956	RC.16443	1	SSR	REVERSE	2072	21	59.99	47.62	4	1	TGGCACCAAGTATTCAAGTCC
1957	RC.16467	1	SSR	FORWARD	386	21	60.64	52.38	6	2	CTCGAGGCTCCCAAGTGTTAT	199	1047	1047	4	0	AACAAA	6	42
1958	RC.16467	1	SSR	REVERSE	584	21	59.85	42.86	8	2	ATTTGGTCAAATGGTGAGTGC
1959	RC.16516	1	SSR	FORWARD	4	21	60.14	52.38	2	0	AACTCCACCAACCACCCTAAC	199	879	879	3	2	AAT	3	24
1960	RC.16516	1	SSR	REVERSE	202	21	60.14	42.86	2	2	AACACGGACACAAACCCATTA
1961	RC.16519	1	SSR	FORWARD	27	21	59.68	57.14	3	1	GTGTTAGTGGCTGTGCCTACC	220	304	304	3	2	ACCGGC	6	30
1962	RC.16519	1	SSR	REVERSE	246	21	61.1	52.38	3	0	CCAGGAGTTGTGCTGTATGGA
1963	RC.16574	1	SSR	FORWARD	452	21	59.43	47.62	4	0	AGAAACAATCCTCCCTGGTTC	196	647	647	4	1	AG	2	16
1964	RC.16574	1	SSR	REVERSE	647	21	55.74	33.33	2	2	CTTTCATTCATTCATTCATCG
1965	RC.16574	1	SSR	FORWARD	173	21	61.04	42.86	2	0	CGTCCACCCTCCAAAAATAAA	199	647	647	5	2	AGT	3	30
1966	RC.16574	1	SSR	REVERSE	371	21	59.84	42.86	5	0	CCCTTTCGAGATTCTTTTGCT
1967	RC.16611	1	SSR	FORWARD	6	21	59.68	42.86	2	2	ATGGGGATTTGCTGGAGTTAT	218	1489	1489	3	2	CATT	4	20
1968	RC.16611	1	SSR	REVERSE	223	21	60.68	52.38	4	2	AGCGGTGGTGGGTGTACTAAT
1969	RC.16696	1	SSR	FORWARD	304	21	60.11	57.14	2	2	GTAGTGGAGGCAGGAATAGGC	190	1682	1682	5	2	GTA	3	24
1970	RC.16696	1	SSR	REVERSE	493	21	60.08	38.1	4	0	ACAATTTTCCATTCACCACCA
1971	RC.16777	1	SSR	FORWARD	190	21	59.28	42.86	6	2	CCAAACAATGGAATTCACCTC	232	556	556	6	2	AG	2	20
1972	RC.16777	1	SSR	REVERSE	421	21	59.49	42.86	1	0	TTGAGTTTTGTGTGGTGTTGG
1973	RC.16783	1	SSR	FORWARD	13	22	59.94	45.45	5	2	CCACCTCAGATTCTTCAAATCC	189	1161	1161	5	1	TTG	3	18
1974	RC.16783	1	SSR	REVERSE	201	21	60.17	47.62	6	2	TTACTGAGTTACCGGCAAACG
1975	RC.16785	1	SSR	FORWARD	141	21	59.58	42.86	3	2	GCTTTCTCCTCAGCATTCAAA	203	505	505	5	2	TTC	3	18
1976	RC.16785	1	SSR	REVERSE	343	21	59.37	52.38	5	3	GGAGATGTGCAGCCTACAGTT
1977	RC.16820	1	SSR	FORWARD	5	21	59.45	52.38	4	2	GGAGGTGGAGAAAAGAAGCTC	207	1029	1029	4	2	AGAAT	5	25
1978	RC.16820	1	SSR	REVERSE	211	21	59.98	52.38	5	2	CTTCCCCTTTCAGAACGTACC
1979	RC.16826	1	SSR	FORWARD	12	21	57.78	33.33	4	2	ATTATTCTTCGGTTGCGAAAT	193	215	215	6	1	CTT	3	21
1980	RC.16826	1	SSR	REVERSE	204	22	55.41	31.82	3	0	AAGAAACAAACAAAAACCGTAG
1981	RC.16830	1	SSR	FORWARD	8	21	53.65	42.86	4	0	AATATCTCTCCCTCCTGTTCT	190	2741	2741	4	2	TCTAA	5	30
1982	RC.16830	1	SSR	REVERSE	197	21	60.45	52.38	7	3	GGAGCAGTGCTAAGTTGACCA
1983	RC.16831	1	SSR	FORWARD	3	23	53.23	34.78	4	0	TGTTGTAAGTGTAACGTGTAATG	141	410	410	4	1	ATT	3	21
1984	RC.16831	1	SSR	REVERSE	143	21	60.76	47.62	4	2	AGGGAAGGGAACGTGTGTTTA
1985	RC.16849	1	SSR	FORWARD	18	21	57.1	38.1	5	3	TTGAGATGAGTGAAACCCATT	162	213	213	4	1	TTG	3	33
1986	RC.16849	1	SSR	REVERSE	179	23	59.81	39.13	2	0	CAACTCCATAACCAACAACAACA
1987	RC.16849	1	SSR	FORWARD	24	21	58.51	38.1	3	1	TGAGTGAAACCCATTTTGTTG	163	213	213	7	3	TTG	3	18
1988	RC.16849	1	SSR	REVERSE	186	22	59.1	45.45	2	0	CCTCACTCAACTCCATAACCAA
1989	RC.16885	1	SSR	FORWARD	7	22	59.09	40.91	2	0	TGGAAAGATGTAAACGAGATGG	190	335	335	6	2	AGA	3	24
1990	RC.16885	1	SSR	REVERSE	196	21	60.7	38.1	8	2	TTTTCCACCATGATGCAATTC
1991	RC.16996	1	SSR	FORWARD	21	21	60.12	47.62	4	1	TTGTAGCTTCCATTCCACCAG	199	952	952	3	0	GCT	3	18
1992	RC.16996	1	SSR	REVERSE	219	21	60.33	38.1	8	0	CAAACCATGCTTTTTCCCTTT
1993	RC.17007	1	SSR	FORWARD	21	22	59.25	45.45	4	2	TCTAACATAGCATGGAGGAACG	184	1300	1300	6	3	ACA	3	21
1994	RC.17007	1	SSR	REVERSE	204	21	59.96	47.62	5	3	GAGAGGTTCCAAACCATGTCA
1995	RC.17009	1	SSR	FORWARD	240	21	60.12	47.62	4	0	AGATGCAGAACAAGGGAAGGT	195	476	476	6	2	AAT	3	21
1996	RC.17009	1	SSR	REVERSE	434	21	59.73	38.1	5	3	TTGTCAATTTGCTGCATGTTC
1997	RC.17026	1	SSR	FORWARD	229	21	60.07	52.38	4	1	CAGCTTGCTTCGTTACCACTC	234	1303	1303	4	3	TGA	3	21
1998	RC.17026	1	SSR	REVERSE	462	21	59.9	47.62	4	2	GGATTAACCAGATGGGGTGAT
[truncated: 2,388 more rows]
